# Supplementary material for: Asymmetric Synthesis of Chiral 2-Cyclohexenones with Quaternary Stereocenters via Ene-Reductase Catalyzed Desymmetrization of 2,5-Cyclohexadienones
Source: ACS Catal. 2024 Apr 24;14(9):7256–66. doi: 10.1021/acscatal.4c00276 (PMC11075021; doi:10.1021/acscatal.4c00276)
Supplement: Supplementary file 2 — cs4c00276_si_002.cif [file cs4c00276_si_002.cif]

data_rf2787a_0m_d
_audit_creation_date               2023-12-13
_audit_creation_method
;
Olex2 1.5
(compiled 2023.08.24 svn.re1ec1418 for OlexSys, GUI svn.r6817)
;
_shelx_SHELXL_version_number       '2018/3'
_audit_contact_author_address      ?
_audit_contact_author_email        ?
_audit_contact_author_name         ''
_audit_contact_author_phone        ?
_publ_contact_author_id_orcid      ?
_publ_section_references
;
Dolomanov, O.V., Bourhis, L.J., Gildea, R.J, Howard, J.A.K. & Puschmann, H.
 (2009), J. Appl. Cryst. 42, 339-341.

Sheldrick, G.M. (2008). Acta Cryst. A64, 112-122.
;
_chemical_name_common              ?
_chemical_name_systematic          ?
_chemical_formula_moiety           'C13 H13 Br O'
_chemical_formula_sum              'C13 H13 Br O'
_chemical_formula_weight           265.14
_chemical_absolute_configuration   ad
_chemical_melting_point            ?
loop_
  _atom_type_symbol
  _atom_type_description
  _atom_type_scat_dispersion_real
  _atom_type_scat_dispersion_imag
  _atom_type_scat_source
 'C' 'C' 0.0033 0.0016 'International Tables Vol C Tables 4.2.6.8 and 6.1.1.4'
 'H' 'H' 0.0000 0.0000 'International Tables Vol C Tables 4.2.6.8 and 6.1.1.4'
 'Br' 'Br' -0.2901 2.4595
 'International Tables Vol C Tables 4.2.6.8 and 6.1.1.4'
 'O' 'O' 0.0106 0.0060 'International Tables Vol C Tables 4.2.6.8 and 6.1.1.4'

_shelx_space_group_comment
;
The symmetry employed for this shelxl refinement is uniquely defined
by the following loop, which should always be used as a source of
symmetry information in preference to the above space-group names.
They are only intended as comments.
;
_space_group_crystal_system        'orthorhombic'
_space_group_IT_number             19
_space_group_name_H-M_alt          'P 21 21 21'
_space_group_name_Hall             'P 2ac 2ab'
loop_
  _space_group_symop_operation_xyz
 'x, y, z'
 '-x+1/2, -y, z+1/2'
 '-x, y+1/2, -z+1/2'
 'x+1/2, -y+1/2, -z'

_cell_length_a                     5.9931(4)
_cell_length_b                     7.2804(5)
_cell_length_c                     25.6891(18)
_cell_angle_alpha                  90
_cell_angle_beta                   90
_cell_angle_gamma                  90
_cell_volume                       1120.87(13)
_cell_formula_units_Z              4
_cell_measurement_reflns_used      9235
_cell_measurement_temperature      99.96
_cell_measurement_theta_max        30.529
_cell_measurement_theta_min        3.172
_shelx_estimated_absorpt_T_max     0.868
_shelx_estimated_absorpt_T_min     0.419
_exptl_absorpt_coefficient_mu      3.636
_exptl_absorpt_correction_T_max    0.7461
_exptl_absorpt_correction_T_min    0.4948
_exptl_absorpt_correction_type     multi-scan
_exptl_absorpt_process_details
;
SADABS-2016/2 (Bruker,2016/2) was used for absorption correction.
wR2(int) was 0.1481 before and 0.0931 after correction.
The Ratio of minimum to maximum transmission is 0.6632.
The \l/2 correction factor is Not present.
;
_exptl_absorpt_special_details     ?
_exptl_crystal_colour              colourless
_exptl_crystal_colour_primary      colourless
_exptl_crystal_density_diffrn      1.571
_exptl_crystal_density_meas        ?
_exptl_crystal_density_method      ?
_exptl_crystal_description         Plate
_exptl_crystal_F_000               536
_exptl_crystal_size_max            0.29
_exptl_crystal_size_mid            0.16
_exptl_crystal_size_min            0.04
_exptl_transmission_factor_max     ?
_exptl_transmission_factor_min     ?
_diffrn_reflns_av_R_equivalents    0.0628
_diffrn_reflns_av_unetI/netI       0.0218
_diffrn_reflns_Laue_measured_fraction_full  0.998
_diffrn_reflns_Laue_measured_fraction_max  0.998
_diffrn_reflns_limit_h_max         8
_diffrn_reflns_limit_h_min         -8
_diffrn_reflns_limit_k_max         10
_diffrn_reflns_limit_k_min         -10
_diffrn_reflns_limit_l_max         36
_diffrn_reflns_limit_l_min         -36
_diffrn_reflns_number              84464
_diffrn_reflns_point_group_measured_fraction_full  0.999
_diffrn_reflns_point_group_measured_fraction_max  0.997
_diffrn_reflns_theta_full          25.242
_diffrn_reflns_theta_max           30.573
_diffrn_reflns_theta_min           2.908
_diffrn_ambient_temperature        99.96
_diffrn_detector_area_resol_mean   ?
_diffrn_measured_fraction_theta_full  0.998
_diffrn_measured_fraction_theta_max  0.998
_diffrn_measurement_device_type    'Bruker APEX-II CCD'
_diffrn_measurement_method         '\f and \w scans'
_diffrn_radiation_type             MoK\a
_diffrn_radiation_wavelength       0.71073
_diffrn_source                     ?
_diffrn_source_current             0.87
_diffrn_source_power               0.0435
_diffrn_source_voltage             50.0
_diffrn_standards_number           0
_reflns_Friedel_coverage           0.705
_reflns_Friedel_fraction_full      1.000
_reflns_Friedel_fraction_max       0.995
_reflns_number_gt                  3302
_reflns_number_total               3445
_reflns_special_details
;
 Reflections were merged by SHELXL according to the crystal
 class for the calculation of statistics and refinement.
 
 _reflns_Friedel_fraction is defined as the number of unique
 Friedel pairs measured divided by the number that would be
 possible theoretically, ignoring centric projections and
 systematic absences.
;
_reflns_threshold_expression       'I > 2\s(I)'
_computing_cell_refinement         'SAINT V8.38A (Bruker, 2018)'
_computing_data_collection         ?
_computing_data_reduction          'SAINT V8.38A (Bruker, 2018)'
_computing_molecular_graphics      'Olex2 1.5 (Dolomanov et al., 2009)'
_computing_publication_material    'Olex2 1.5 (Dolomanov et al., 2009)'
_computing_structure_refinement    'XL  (Sheldrick, 2008)'
_computing_structure_solution      'SHELXS  (Sheldrick, 2008)'
_refine_diff_density_max           0.784
_refine_diff_density_min           -0.833
_refine_diff_density_rms           0.099
_refine_ls_abs_structure_details
;
 Flack x determined using 1291 quotients [(I+)-(I-)]/[(I+)+(I-)]
 (Parsons, Flack and Wagner, Acta Cryst. B69 (2013) 249-259).
;
_refine_ls_abs_structure_Flack     0.004(4)
_refine_ls_extinction_coef         .
_refine_ls_extinction_method       none
_refine_ls_goodness_of_fit_ref     1.127
_refine_ls_hydrogen_treatment      constr
_refine_ls_matrix_type             full
_refine_ls_number_parameters       137
_refine_ls_number_reflns           3445
_refine_ls_number_restraints       0
_refine_ls_R_factor_all            0.0307
_refine_ls_R_factor_gt             0.0286
_refine_ls_restrained_S_all        1.127
_refine_ls_shift/su_max            0.000
_refine_ls_shift/su_mean           0.000
_refine_ls_structure_factor_coef   Fsqd
_refine_ls_weighting_details      
 'w=1/[\s^2^(Fo^2^)+(0.0462P)^2^+0.3691P] where P=(Fo^2^+2Fc^2^)/3'
_refine_ls_weighting_scheme        calc
_refine_ls_wR_factor_gt            0.0751
_refine_ls_wR_factor_ref           0.0761
_refine_special_details            ?
_olex2_refinement_description
;
1. Fixed Uiso
 At 1.2 times of:
  All C(H) groups, All C(H,H) groups
 At 1.5 times of:
  All C(H,H,H) groups
2.a Secondary CH2 refined with riding coordinates:
 C5(H5A,H5B), C6(H6A,H6B)
2.b Aromatic/amide H refined with riding coordinates:
 C2(H2), C3(H3), C9(H9), C10(H10), C12(H12), C13(H13)
2.c Idealised Me refined as rotating group:
 C7(H7A,H7B,H7C)
;
_atom_sites_solution_hydrogens     geom
_atom_sites_solution_primary       direct
_atom_sites_solution_secondary     ?
loop_
  _atom_site_label
  _atom_site_type_symbol
  _atom_site_fract_x
  _atom_site_fract_y
  _atom_site_fract_z
  _atom_site_U_iso_or_equiv
  _atom_site_adp_type
  _atom_site_occupancy
  _atom_site_site_symmetry_order
  _atom_site_calc_flag
  _atom_site_refinement_flags_posn
  _atom_site_refinement_flags_adp
  _atom_site_refinement_flags_occupancy
  _atom_site_disorder_assembly
  _atom_site_disorder_group
 C1 C 0.2172(4) 0.5176(4) 0.26876(10) 0.0210(5) Uani 1 1 d . . . . .
 Br1 Br 0.40442(4) 0.50662(3) 0.60701(2) 0.01627(9) Uani 1 1 d . . . . .
 O1 O 0.1215(4) 0.5290(4) 0.22662(8) 0.0323(5) Uani 1 1 d . . . . .
 C2 C 0.2528(4) 0.6813(4) 0.30119(10) 0.0172(5) Uani 1 1 d . . . . .
 H2 H 0.183613 0.793558 0.291470 0.021 Uiso 1 1 calc R U . . .
 C3 C 0.3797(5) 0.6770(3) 0.34394(10) 0.0146(5) Uani 1 1 d . . . . .
 H3 H 0.404763 0.789149 0.361901 0.018 Uiso 1 1 calc R U . . .
 C4 C 0.4861(3) 0.5042(4) 0.36558(9) 0.0123(4) Uani 1 1 d . . . . .
 C5 C 0.3517(4) 0.3359(4) 0.34699(11) 0.0157(5) Uani 1 1 d . . . . .
 H5A H 0.434114 0.222595 0.356235 0.019 Uiso 1 1 calc R U . . .
 H5B H 0.206630 0.333061 0.365390 0.019 Uiso 1 1 calc R U . . .
 C6 C 0.3096(5) 0.3381(4) 0.28785(11) 0.0211(6) Uani 1 1 d . . . . .
 H6A H 0.451703 0.312666 0.269567 0.025 Uiso 1 1 calc R U . . .
 H6B H 0.203696 0.238571 0.278957 0.025 Uiso 1 1 calc R U . . .
 C7 C 0.7281(4) 0.4961(4) 0.34501(10) 0.0166(4) Uani 1 1 d . . . . .
 H7A H 0.727401 0.507920 0.307012 0.025 Uiso 1 1 calc R U . . .
 H7B H 0.795597 0.378467 0.354779 0.025 Uiso 1 1 calc R U . . .
 H7C H 0.814848 0.596873 0.360201 0.025 Uiso 1 1 calc R U . . .
 C8 C 0.4754(4) 0.5084(4) 0.42483(9) 0.0121(4) Uani 1 1 d . . . . .
 C9 C 0.6429(4) 0.4342(3) 0.45663(10) 0.0144(5) Uani 1 1 d . . . . .
 H9 H 0.773200 0.384535 0.440988 0.017 Uiso 1 1 calc R U . . .
 C10 C 0.6224(4) 0.4318(3) 0.51076(11) 0.0154(5) Uani 1 1 d . . . . .
 H10 H 0.737075 0.380556 0.531771 0.018 Uiso 1 1 calc R U . . .
 C11 C 0.4320(4) 0.5053(3) 0.53345(9) 0.0137(4) Uani 1 1 d . . . . .
 C12 C 0.2625(4) 0.5800(3) 0.50316(10) 0.0150(5) Uani 1 1 d . . . . .
 H12 H 0.133394 0.631000 0.519019 0.018 Uiso 1 1 calc R U . . .
 C13 C 0.2849(4) 0.5791(4) 0.44961(10) 0.0144(5) Uani 1 1 d . . . . .
 H13 H 0.167617 0.627749 0.428893 0.017 Uiso 1 1 calc R U . . .

loop_
  _atom_site_aniso_label
  _atom_site_aniso_U_11
  _atom_site_aniso_U_22
  _atom_site_aniso_U_33
  _atom_site_aniso_U_23
  _atom_site_aniso_U_13
  _atom_site_aniso_U_12
 C1 0.0143(10) 0.0338(15) 0.0148(11) -0.0011(12) 0.0014(8) -0.0006(12)
 Br1 0.02313(13) 0.01478(12) 0.01090(14) 0.00017(10) 0.00040(8) -0.00048(11)
 O1 0.0327(11) 0.0491(14) 0.0149(10) -0.0023(9) -0.0068(8) -0.0013(11)
 C2 0.0148(11) 0.0245(12) 0.0121(12) 0.0036(9) 0.0027(10) 0.0012(10)
 C3 0.0136(11) 0.0175(11) 0.0127(12) 0.0008(9) 0.0045(10) 0.0014(9)
 C4 0.0099(8) 0.0163(10) 0.0105(10) 0.0000(11) -0.0003(7) 0.0005(12)
 C5 0.0132(12) 0.0167(11) 0.0174(13) -0.0031(9) 0.0004(10) -0.0028(9)
 C6 0.0208(13) 0.0282(13) 0.0145(13) -0.0085(10) -0.0002(11) -0.0011(11)
 C7 0.0107(9) 0.0214(11) 0.0176(10) -0.0008(13) 0.0027(8) -0.0001(11)
 C8 0.0120(8) 0.0111(9) 0.0131(10) 0.0001(10) 0.0003(7) 0.0005(11)
 C9 0.0123(10) 0.0163(10) 0.0148(12) -0.0006(9) -0.0008(9) 0.0037(8)
 C10 0.0140(11) 0.0164(10) 0.0159(12) 0.0008(9) -0.0038(9) 0.0031(9)
 C11 0.0177(10) 0.0116(9) 0.0117(10) -0.0010(9) 0.0000(8) -0.0032(11)
 C12 0.0131(10) 0.0168(11) 0.0151(12) 0.0002(9) 0.0013(9) 0.0014(9)
 C13 0.0103(10) 0.0177(11) 0.0152(12) 0.0004(9) 0.0004(9) 0.0029(9)

_geom_special_details
;
 All esds (except the esd in the dihedral angle between two l.s. planes)
 are estimated using the full covariance matrix.  The cell esds are taken
 into account individually in the estimation of esds in distances, angles
 and torsion angles; correlations between esds in cell parameters are only
 used when they are defined by crystal symmetry.  An approximate (isotropic)
 treatment of cell esds is used for estimating esds involving l.s. planes.
;
loop_
  _geom_bond_atom_site_label_1
  _geom_bond_atom_site_label_2
  _geom_bond_distance
  _geom_bond_site_symmetry_2
  _geom_bond_publ_flag
 C1 O1 1.228(3) . ?
 C1 C2 1.470(4) . ?
 C1 C6 1.502(4) . ?
 Br1 C11 1.897(2) . ?
 C2 H2 0.9500 . ?
 C2 C3 1.336(4) . ?
 C3 H3 0.9500 . ?
 C3 C4 1.516(4) . ?
 C4 C5 1.543(4) . ?
 C4 C7 1.544(3) . ?
 C4 C8 1.524(3) . ?
 C5 H5A 0.9900 . ?
 C5 H5B 0.9900 . ?
 C5 C6 1.540(4) . ?
 C6 H6A 0.9900 . ?
 C6 H6B 0.9900 . ?
 C7 H7A 0.9800 . ?
 C7 H7B 0.9800 . ?
 C7 H7C 0.9800 . ?
 C8 C9 1.402(3) . ?
 C8 C13 1.405(3) . ?
 C9 H9 0.9500 . ?
 C9 C10 1.396(4) . ?
 C10 H10 0.9500 . ?
 C10 C11 1.389(3) . ?
 C11 C12 1.390(3) . ?
 C12 H12 0.9500 . ?
 C12 C13 1.382(4) . ?
 C13 H13 0.9500 . ?

loop_
  _geom_angle_atom_site_label_1
  _geom_angle_atom_site_label_2
  _geom_angle_atom_site_label_3
  _geom_angle
  _geom_angle_site_symmetry_1
  _geom_angle_site_symmetry_3
  _geom_angle_publ_flag
 O1 C1 C2 120.9(3) . . ?
 O1 C1 C6 121.3(3) . . ?
 C2 C1 C6 117.8(2) . . ?
 C1 C2 H2 119.0 . . ?
 C3 C2 C1 122.0(2) . . ?
 C3 C2 H2 119.0 . . ?
 C2 C3 H3 118.0 . . ?
 C2 C3 C4 124.1(2) . . ?
 C4 C3 H3 118.0 . . ?
 C3 C4 C5 109.03(19) . . ?
 C3 C4 C7 107.5(2) . . ?
 C3 C4 C8 109.4(2) . . ?
 C5 C4 C7 110.7(2) . . ?
 C8 C4 C5 107.6(2) . . ?
 C8 C4 C7 112.46(18) . . ?
 C4 C5 H5A 109.1 . . ?
 C4 C5 H5B 109.1 . . ?
 H5A C5 H5B 107.8 . . ?
 C6 C5 C4 112.5(2) . . ?
 C6 C5 H5A 109.1 . . ?
 C6 C5 H5B 109.1 . . ?
 C1 C6 C5 113.1(2) . . ?
 C1 C6 H6A 109.0 . . ?
 C1 C6 H6B 109.0 . . ?
 C5 C6 H6A 109.0 . . ?
 C5 C6 H6B 109.0 . . ?
 H6A C6 H6B 107.8 . . ?
 C4 C7 H7A 109.5 . . ?
 C4 C7 H7B 109.5 . . ?
 C4 C7 H7C 109.5 . . ?
 H7A C7 H7B 109.5 . . ?
 H7A C7 H7C 109.5 . . ?
 H7B C7 H7C 109.5 . . ?
 C9 C8 C4 123.0(2) . . ?
 C9 C8 C13 117.3(2) . . ?
 C13 C8 C4 119.6(2) . . ?
 C8 C9 H9 119.3 . . ?
 C10 C9 C8 121.5(2) . . ?
 C10 C9 H9 119.3 . . ?
 C9 C10 H10 120.5 . . ?
 C11 C10 C9 119.0(2) . . ?
 C11 C10 H10 120.5 . . ?
 C10 C11 Br1 119.44(18) . . ?
 C10 C11 C12 121.1(2) . . ?
 C12 C11 Br1 119.47(18) . . ?
 C11 C12 H12 120.5 . . ?
 C13 C12 C11 119.0(2) . . ?
 C13 C12 H12 120.5 . . ?
 C8 C13 H13 118.9 . . ?
 C12 C13 C8 122.1(2) . . ?
 C12 C13 H13 118.9 . . ?

loop_
  _geom_torsion_atom_site_label_1
  _geom_torsion_atom_site_label_2
  _geom_torsion_atom_site_label_3
  _geom_torsion_atom_site_label_4
  _geom_torsion
  _geom_torsion_site_symmetry_1
  _geom_torsion_site_symmetry_2
  _geom_torsion_site_symmetry_3
  _geom_torsion_site_symmetry_4
  _geom_torsion_publ_flag
 C1 C2 C3 C4 -4.3(4) . . . . ?
 Br1 C11 C12 C13 179.71(19) . . . . ?
 O1 C1 C2 C3 -171.6(3) . . . . ?
 O1 C1 C6 C5 -161.0(2) . . . . ?
 C2 C1 C6 C5 21.4(4) . . . . ?
 C2 C3 C4 C5 -23.9(3) . . . . ?
 C2 C3 C4 C7 96.2(3) . . . . ?
 C2 C3 C4 C8 -141.4(3) . . . . ?
 C3 C4 C5 C6 49.8(3) . . . . ?
 C3 C4 C8 C9 -145.7(2) . . . . ?
 C3 C4 C8 C13 38.3(3) . . . . ?
 C4 C5 C6 C1 -49.9(3) . . . . ?
 C4 C8 C9 C10 -176.6(3) . . . . ?
 C4 C8 C13 C12 177.6(3) . . . . ?
 C5 C4 C8 C9 96.0(3) . . . . ?
 C5 C4 C8 C13 -80.1(3) . . . . ?
 C6 C1 C2 C3 6.0(4) . . . . ?
 C7 C4 C5 C6 -68.4(3) . . . . ?
 C7 C4 C8 C9 -26.3(5) . . . . ?
 C7 C4 C8 C13 157.7(2) . . . . ?
 C8 C4 C5 C6 168.3(2) . . . . ?
 C8 C9 C10 C11 -0.3(4) . . . . ?
 C9 C8 C13 C12 1.3(4) . . . . ?
 C9 C10 C11 Br1 -178.92(19) . . . . ?
 C9 C10 C11 C12 0.2(4) . . . . ?
 C10 C11 C12 C13 0.5(4) . . . . ?
 C11 C12 C13 C8 -1.3(4) . . . . ?
 C13 C8 C9 C10 -0.5(4) . . . . ?

_shelx_res_file
;
TITL RF2787a_0m_d.res in P2(1)2(1)2(1)
    rf2787a_0m_d.res
    created by SHELXL-2018/3 at 12:54:04 on 13-Dec-2023
REM Old TITL RF2787a_0m in P2(1)2(1)2(1)
REM SHELXT solution in P2(1)2(1)2(1)
REM R1 0.098, Rweak 0.014, Alpha 0.080, Orientation as input
REM Flack x = 0.060 ( 0.009 ) from Parsons' quotients
REM Formula found by SHELXT: C13 Br O
CELL 0.71073 5.9931 7.2804 25.6891 90 90 90
ZERR 4 0.0004 0.0005 0.0018 0 0 0
LATT -1
SYMM 0.5-X,-Y,0.5+Z
SYMM -X,0.5+Y,0.5-Z
SYMM 0.5+X,0.5-Y,-Z
SFAC C H Br O
UNIT 52 52 4 4

L.S. 10
PLAN  1
SIZE 0.04 0.16 0.29
TEMP -173.19
CONF
BOND $H
LIST 4
MORE -1
fmap 2
acta
OMIT 0 0 2
REM <olex2.extras>
REM <HklSrc "%.\\RF2787a_0m_d.hkl">
REM </olex2.extras>

WGHT    0.046200    0.369100
FVAR       0.58400
C1    1    0.217178    0.517610    0.268756    11.00000    0.01433    0.03378 =
         0.01485   -0.00110    0.00137   -0.00061
BR1   3    0.404424    0.506618    0.607010    11.00000    0.02313    0.01478 =
         0.01090    0.00017    0.00040   -0.00048
O1    4    0.121514    0.529016    0.226616    11.00000    0.03268    0.04915 =
         0.01493   -0.00233   -0.00679   -0.00134
C2    1    0.252844    0.681299    0.301193    11.00000    0.01481    0.02452 =
         0.01214    0.00361    0.00265    0.00119
AFIX  43
H2    2    0.183613    0.793558    0.291470    11.00000   -1.20000
AFIX   0
C3    1    0.379706    0.676961    0.343943    11.00000    0.01357    0.01753 =
         0.01268    0.00077    0.00452    0.00144
AFIX  43
H3    2    0.404763    0.789149    0.361901    11.00000   -1.20000
AFIX   0
C4    1    0.486138    0.504229    0.365577    11.00000    0.00991    0.01635 =
         0.01052   -0.00003   -0.00025    0.00051
C5    1    0.351734    0.335856    0.346989    11.00000    0.01316    0.01668 =
         0.01740   -0.00309    0.00037   -0.00275
AFIX  23
H5A   2    0.434114    0.222595    0.356235    11.00000   -1.20000
H5B   2    0.206630    0.333061    0.365390    11.00000   -1.20000
AFIX   0
C6    1    0.309609    0.338093    0.287852    11.00000    0.02077    0.02818 =
         0.01447   -0.00854   -0.00021   -0.00115
AFIX  23
H6A   2    0.451703    0.312666    0.269567    11.00000   -1.20000
H6B   2    0.203696    0.238571    0.278957    11.00000   -1.20000
AFIX   0
C7    1    0.728105    0.496133    0.345013    11.00000    0.01069    0.02141 =
         0.01764   -0.00082    0.00265   -0.00006
AFIX 137
H7A   2    0.727401    0.507920    0.307012    11.00000   -1.50000
H7B   2    0.795597    0.378467    0.354779    11.00000   -1.50000
H7C   2    0.814848    0.596873    0.360201    11.00000   -1.50000
AFIX   0
C8    1    0.475421    0.508405    0.424827    11.00000    0.01196    0.01114 =
         0.01314    0.00012    0.00031    0.00052
C9    1    0.642871    0.434236    0.456631    11.00000    0.01226    0.01629 =
         0.01479   -0.00061   -0.00083    0.00372
AFIX  43
H9    2    0.773200    0.384535    0.440988    11.00000   -1.20000
AFIX   0
C10   1    0.622412    0.431771    0.510764    11.00000    0.01397    0.01639 =
         0.01586    0.00075   -0.00376    0.00307
AFIX  43
H10   2    0.737075    0.380556    0.531771    11.00000   -1.20000
AFIX   0
C11   1    0.431974    0.505291    0.533450    11.00000    0.01768    0.01156 =
         0.01172   -0.00098    0.00000   -0.00318
C12   1    0.262520    0.580047    0.503158    11.00000    0.01312    0.01684 =
         0.01507    0.00021    0.00127    0.00144
AFIX  43
H12   2    0.133394    0.631000    0.519019    11.00000   -1.20000
AFIX   0
C13   1    0.284862    0.579075    0.449608    11.00000    0.01033    0.01774 =
         0.01518    0.00037    0.00038    0.00288
AFIX  43
H13   2    0.167617    0.627749    0.428893    11.00000   -1.20000
AFIX   0
HKLF 4


REM  RF2787a_0m_d.res in P2(1)2(1)2(1)
REM wR2 = 0.076117, GooF = S = 1.12722, Restrained GooF = 1.12722 for all data
REM R1 = 0.028646 for 3302 Fo > 4sig(Fo) and 0.030726 for all 3445 data
REM 137 parameters refined using 0 restraints

END

WGHT      0.0462      0.3691

REM Highest difference peak  0.784,  deepest hole -0.833,  1-sigma level  0.099
Q1    1   0.5464  0.4982  0.6063  11.00000  0.05    0.78
;
_shelx_res_checksum                94122
_shelx_hkl_file
;
   1   0   0    0.00    0.60
   1   0   0   -0.10    1.00
   1   0   0    0.50    1.10
   1   0   0    0.20    0.70
   1   0   0   -0.20    0.70
  -1   0   0    0.10    0.70
  -1   0   0    1.70    0.70
  -1   0   0   -0.20    1.00
  -1   0   0    0.30    1.00
  -1   0   0    0.50    0.30
  -1   0   0    0.60    0.50
  -1   0   0    0.20    0.50
  -1   0   0    0.40    1.00
  -1   0   0    0.20    0.60
  -1   0   0    0.30    0.10
  -1   0   0   -0.30    0.80
  -1   0   0    0.10    0.50
  -1   0   0    0.30    1.00
  -1   0   0    0.40    1.00
   1   0   0   -0.30    0.70
   1   0   0    0.70    0.70
   1   0   0    0.00    0.90
   1   0   0    0.20    0.90
   1   0   0    0.70    0.60
   1   0   0    0.40    0.30
   1   0   0    0.10    0.50
   1   0   0   -0.20    0.50
   1   0   0    0.40    1.00
   1   0   0    0.40    0.70
   1   0   0   -0.30    0.60
   1   0   0    0.10    0.80
   1   0   0   -0.50    0.70
   2   0   0  235.88   17.00
   2   0   0  227.88   16.30
   2   0   0  219.68   16.40
   2   0   0  220.08   16.60
   2   0   0  231.88   16.40
  -2   0   0  205.88   17.20
  -2   0   0  227.48   16.10
  -2   0   0  256.57   16.30
  -2   0   0  235.78   16.20
  -2   0   0  208.78   16.90
  -2   0   0  229.08   16.30
  -2   0   0  235.58   16.60
  -2   0   0  214.28   16.20
  -2   0   0  225.58   17.00
  -2   0   0  232.78   17.00
   2   0   0  239.68   16.60
   2   0   0  218.48   16.50
   2   0   0  226.98   17.20
   2   0   0  231.78   17.20
   2   0   0  229.78   16.30
   2   0   0  226.88   16.10
   2   0   0  225.48   16.30
   2   0   0  224.78   16.30
   2   0   0  207.48   16.80
   2   0   0  206.98   16.50
   2   0   0  227.88   16.50
  -2   0   0  215.68   17.20
  -2   0   0  233.58   16.60
  -2   0   0  228.98   16.50
   2   0   0  256.57   17.10
   3   0   0   -0.80    2.00
  -3   0   0    0.80    1.20
  -3   0   0   -0.70    2.10
  -3   0   0   -0.50    1.90
  -3   0   0   -1.20    2.50
  -3   0   0   -1.70    2.90
  -3   0   0   -6.20   13.10
  -3   0   0    0.70    0.90
  -3   0   0    0.10    1.20
  -3   0   0   -0.20    1.30
  -3   0   0   -2.50    3.10
  -3   0   0   -0.80    1.50
  -3   0   0    0.40    0.50
  -3   0   0    1.20    2.10
   3   0   0   -1.90    2.40
   3   0   0   -0.80    2.40
   3   0   0   -1.50    1.90
   3   0   0   -1.20    1.70
   3   0   0   -0.60    1.70
   3   0   0   -0.60    2.40
   3   0   0    2.20    2.90
   3   0   0    0.40    1.50
   3   0   0    0.60    0.90
  -3   0   0   -2.40    3.00
  -3   0   0    0.50    2.90
   3   0   0   -0.80    1.90
   3   0   0   -0.80    1.90
   3   0   0   -0.80    1.90
   3   0   0   -1.90    2.10
   3   0   0    1.60    2.90
   3   0   0   -1.80    1.60
  -4   0   0  794.62   51.29
  -4   0   0  665.63   51.99
  -4   0   0  718.13   50.39
  -4   0   0  814.22   50.59
  -4   0   0  649.04   51.89
  -4   0   0  736.83   50.69
   4   0   0  687.13   50.99
  -4   0   0  704.23   51.99
   4   0   0  681.93   51.59
   4   0   0  664.73   51.59
   4   0   0  684.93   50.99
   4   0   0  720.23   51.39
   4   0   0  745.03   52.59
   4   0   0  741.23   50.79
   4   0   0  689.13   50.99
   4   0   0  709.43   50.79
   4   0   0  719.33   51.09
   4   0   0  694.43   51.09
   4   0   0  726.03   51.69
  -4   0   0  758.12   50.49
   4   0   0  718.13   51.39
  -4   0   0  619.04   52.49
  -4   0   0  750.32   51.49
  -4   0   0  789.52   51.29
  -4   0   0  661.93   52.49
  -5   0   0   -4.40    5.70
   5   0   0   -1.80    4.00
   5   0   0    9.20    4.00
   5   0   0    2.80    4.20
   5   0   0    1.20    4.40
  -5   0   0    0.70    1.60
  -5   0   0    1.00    5.20
   5   0   0    5.50    3.90
   5   0   0   -0.60    3.10
  -5   0   0   -0.60    3.30
  -5   0   0    2.30    1.70
  -5   0   0    5.00    4.00
   5   0   0    4.60    3.80
   5   0   0    0.60    2.60
   5   0   0   -0.40    3.40
  -5   0   0    5.70    2.30
   5   0   0    0.60    4.30
  -5   0   0   -3.20    5.50
   5   0   0   -0.40    3.50
  -5   0   0    6.80   21.20
  -5   0   0   -1.50    5.40
  -5   0   0    6.10    5.30
   6   0   0  709.03   50.29
  -6   0   0  652.33   51.49
   6   0   0  706.03   50.09
   6   0   0  778.02   50.49
  -6   0   0  675.33   51.99
   6   0   0  722.43   50.69
  -6   0   0  731.53   50.69
  -6   0   0  657.83   52.79
  -6   0   0  654.03   53.09
   6   0   0  674.93   50.09
   6   0   0  687.13   50.09
   6   0   0  666.13   49.60
   6   0   0  745.83   50.39
  -6   0   0  609.64   51.39
   6   0   0  703.63   50.19
   6   0   0  688.13   49.80
   6   0   0  690.83   50.69
   6   0   0  677.13   50.99
  -7   0   0    7.90    5.60
  -7   0   0    1.70    8.70
  -7   0   0    4.80    7.70
   7   0   0   -1.70    4.50
   7   0   0   12.60    7.00
  -7   0   0   -3.00    8.10
  -7   0   0   15.60   31.60
  -7   0   0   -3.30    8.50
   7   0   0   -4.80   10.40
   7   0   0   -0.90    5.00
   7   0   0    3.60    5.80
   7   0   0    2.80    6.50
  -8   0   0  168.28   21.60
   8   0   0  163.28   14.80
  -8   0   0  170.48   14.80
  -8   0   0  144.39   18.50
   8   0   0  144.59   15.60
  -8   0   0  118.89   17.60
   8   0   0  116.69   21.60
  -8   0   0  136.69   17.60
   0   1   0    0.50    0.30
   0   1   0   -0.60    0.70
   0  -1   0    0.90    0.70
   0  -1   0    0.60    0.50
   0  -1   0    0.00    0.20
   0  -1   0    0.50    0.40
   0   1   0   -0.40    0.50
   0   1   0    0.30    0.40
   0  -1   0    0.40    0.20
   0   1   0    0.10    0.60
   0   1   0   -0.20    0.50
   0   1   0    0.20    0.30
   0  -1   0    0.40    0.20
   0  -1   0    0.10    0.40
   0  -1   0    0.40    0.40
   0   1   0    0.00    0.70
   0  -1   0   -0.30    0.70
   0  -1   0    0.00    0.60
   0   1   0    0.50    0.40
   0   1   0    0.00    0.40
   0   1   0    0.30    0.70
   0  -1   0   -0.20    0.60
   0  -1   0   -0.10    0.50
   0   1   0   -0.40    0.40
   0   1   0    0.00    0.40
   0   1   0    0.20    0.30
   0  -1   0    0.30    0.60
   0   1   0    0.70    0.30
  -1   1   0 6123.09  404.96
  -1   1   0 6096.69  403.26
  -1   1   0 5182.48  403.76
  -1   1   0 5212.68  404.96
   1  -1   0 5114.99  405.76
  -1   1   0 5384.46  406.16
  -1   1   0 5694.13  403.86
   1   1   0 4973.70  402.46
  -1   1   0 5763.02  403.06
   1  -1   0 6102.09  402.96
  -1   1   0 5841.32  402.86
   1  -1   0 5912.41  403.56
  -1   1   0 5748.72  402.46
  -1   1   0 6580.44  405.76
   1  -1   0 5216.68  403.96
   1  -1   0 5181.38  403.96
   1  -1   0 5977.50  403.46
   1  -1   0 5929.71  403.26
   1  -1   0 5854.31  402.36
   1  -1   0 5296.67  403.16
  -1   1   0 5828.72  403.36
  -1   1   0 6056.99  404.46
  -1   1   0 6174.78  403.66
   1  -1   0 5604.74  405.26
  -1   1   0 5376.16  403.96
  -1   1   0 5306.57  406.06
   1  -1   0 6375.86  403.76
   1  -1   0 5897.41  404.66
  -1   1   0 6160.98  404.16
  -1   1   0 5185.28  404.06
  -1   1   0 5677.03  403.96
   1  -1   0 6617.84  404.46
   1  -1   0 5563.84  403.46
  -1   1   0 5841.32  404.96
   1  -1   0 5297.07  405.66
   2  -1   0   12.30    2.20
   2   1   0   11.70    2.20
  -2   1   0   11.40    1.90
  -2   1   0   11.10    2.40
   2   1   0   12.80    2.10
   2   1   0   11.50    1.40
   2   1   0   10.40    1.70
   2   1   0   11.00    1.80
   2   1   0   13.70    1.30
   2  -1   0   12.30    1.80
   2   1   0   12.20    1.80
  -2  -1   0   11.90    2.10
   2  -1   0   12.50    2.20
   2  -1   0    9.30    1.40
   2  -1   0   10.60    2.00
   2  -1   0   12.30    1.90
   2   1   0   13.10    1.00
  -2   1   0   10.40    1.50
   2  -1   0   11.50    2.10
   2  -1   0   14.30    3.30
   2  -1   0   15.90    3.30
   2   1   0   12.40    1.60
  -2   1   0   13.90    1.90
  -2   1   0   10.80    1.80
  -2   1   0   10.20    3.20
  -2  -1   0   10.30    1.50
  -2   1   0   11.10    2.40
   2  -1   0   11.00    3.00
   2  -1   0    9.10    2.20
   2  -1   0   13.20    2.40
   2  -1   0    9.90    2.20
   2  -1   0   10.40    2.30
   2  -1   0   12.90    3.10
   2  -1   0   12.00    2.20
   2  -1   0    8.40    2.40
   2  -1   0    8.70    2.50
   2   1   0    8.20    1.30
   2   1   0   12.10    1.40
  -2   1   0   11.00    2.30
  -2   1   0   11.80    2.20
  -2   1   0   12.50    2.90
  -2   1   0    9.50    2.00
  -2   1   0   12.80    2.50
  -2   1   0    8.70    2.60
  -2   1   0   12.20    2.10
   2   1   0   13.10    2.20
  -2   1   0   13.80    3.10
  -2   1   0   16.10    3.10
  -2   1   0   13.50    1.90
  -2  -1   0   11.40    2.00
  -2  -1   0   13.30    2.50
  -2  -1   0    8.00    2.10
  -2  -1   0   11.50    4.80
  -2  -1   0   10.20    2.10
  -2  -1   0   10.60    1.60
   2  -1   0    8.70    2.00
   2  -1   0    9.90    2.60
  -2   1   0    7.20    2.80
  -3   1   0 2731.53  194.38
  -3   1   0 2685.03  194.28
   3   1   0 2720.23  193.68
  -3   1   0 2732.13  194.58
   3   1   0 2652.53  194.08
   3   1   0 2686.83  195.38
   3   1   0 2868.11  193.68
  -3   1   0 2808.12  193.88
  -3  -1   0 2707.63  194.28
  -3   1   0 2958.90  195.68
  -3   1   0 2948.61  194.28
  -3   1   0 2590.14  195.28
  -3   1   0 2470.75  195.18
  -3   1   0 2639.24  193.98
  -3   1   0 2747.33  193.78
  -3   1   0 3028.50  195.78
  -3   1   0 2660.63  193.68
  -3   1   0 2405.66  194.58
  -3   1   0 2466.75  194.08
  -3  -1   0 3107.59  195.88
   3  -1   0 2676.63  195.28
   3  -1   0 2833.52  194.28
   3  -1   0 2902.51  195.08
   3  -1   0 2609.14  194.38
   3  -1   0 2697.43  195.48
   3  -1   0 2759.92  195.68
   3  -1   0 2728.53  193.98
   3  -1   0 2812.82  195.08
   3  -1   0 2718.53  193.78
   3  -1   0 2781.72  194.78
   3  -1   0 3076.99  194.38
   3  -1   0 2708.93  193.98
   3   1   0 2795.82  194.48
   3   1   0 2924.01  195.28
   3   1   0 2674.23  194.48
   3   1   0 2723.03  193.58
   3   1   0 2815.12  195.08
   3   1   0 2822.72  194.18
  -3   1   0 3040.30  194.98
   3  -1   0 2630.34  194.18
  -3   1   0 2791.72  194.78
  -3   1   0 2844.92  194.88
   3  -1   0 2941.41  194.88
   3  -1   0 2660.33  195.68
   3  -1   0 2722.73  193.98
  -3  -1   0 2510.15  195.18
  -3  -1   0 2488.15  194.98
  -3  -1   0 2780.12  194.98
  -3  -1   0 2829.22  195.38
  -3  -1   0 2604.64  198.08
   3  -1   0 2696.23  194.78
   3  -1   0 2671.83  195.28
   3  -1   0 2591.54  194.18
  -3  -1   0 2829.22  194.88
   3  -1   0 2722.13  193.58
  -3  -1   0 2972.90  193.58
  -3  -1   0 2838.82  195.18
   3  -1   0 2840.42  194.88
   4   1   0   13.60    3.10
   4  -1   0   20.10    4.90
   4  -1   0   17.10    3.80
  -4   1   0   20.50    4.40
   4   1   0   12.60    3.80
  -4   1   0   18.70    4.00
  -4   1   0   19.90    5.30
  -4   1   0   12.20    5.60
  -4   1   0    5.70    3.20
  -4   1   0   20.00    4.30
  -4   1   0   23.80    3.00
  -4   1   0   15.50    4.30
  -4  -1   0   18.10    1.80
  -4  -1   0   20.40    3.50
  -4  -1   0   22.60    2.90
   4   1   0   17.00    3.70
  -4  -1   0   12.60    4.50
  -4  -1   0   19.10    4.50
  -4  -1   0   25.50   11.90
  -4  -1   0   17.60    5.00
   4  -1   0   17.10    2.30
   4  -1   0   17.70    4.00
   4  -1   0   17.30    3.30
   4  -1   0   17.20    3.30
   4  -1   0   18.30    4.20
  -4  -1   0   16.30   10.30
   4   1   0   14.40    3.10
   4  -1   0   21.00    5.20
  -4   1   0   20.30    5.80
   4  -1   0   21.20    4.20
   4  -1   0   16.00    3.80
  -4   1   0   19.30    2.90
   4  -1   0   19.10    4.40
  -4   1   0   18.50    2.30
  -4   1   0   11.00    5.40
  -4  -1   0   18.10    3.40
  -4  -1   0   13.90    4.30
  -4  -1   0   15.20    5.00
   4  -1   0   20.20    4.20
   4  -1   0   13.50    4.50
   4  -1   0   19.60    3.80
   4  -1   0   20.70    3.80
   4  -1   0   25.60    6.00
   4   1   0   22.00    3.50
   4   1   0   16.60    3.30
   4   1   0   19.60    2.90
   4   1   0   17.40    2.80
   4   1   0   20.90    2.90
   4  -1   0   20.20    3.80
  -4   1   0   17.60    3.30
  -4  -1   0   20.60   17.10
   4   1   0   15.40    3.80
   4  -1   0   19.40    3.00
   4   1   0   18.40    3.00
  -4   1   0   17.00    5.40
  -5   1   0  222.88   18.40
  -5   1   0  231.78   16.70
  -5   1   0  244.68   17.10
  -5   1   0  211.68   20.20
   5   1   0  228.68   17.20
   5   1   0  225.48   17.90
   5  -1   0  228.38   18.90
   5  -1   0  244.88   18.10
  -5   1   0  209.78   20.30
   5   1   0  239.78   17.20
   5   1   0  222.28   17.40
  -5  -1   0  221.08   17.70
   5  -1   0  223.28   19.00
  -5   1   0  252.97   18.30
   5   1   0  231.08   17.50
   5   1   0  243.48   17.50
  -5  -1   0  204.38   19.40
  -5   1   0  235.18   20.30
  -5   1   0  230.08   19.70
  -5  -1   0  213.48   19.20
  -5  -1   0  246.08   18.10
  -5  -1   0  232.58   17.10
  -5   1   0  233.88   17.00
  -5  -1   0  190.28   19.70
   5  -1   0  221.58   18.30
   5  -1   0  224.58   18.00
   5  -1   0  223.88   17.90
   5  -1   0  216.58   18.20
   5  -1   0  239.58   20.10
   5  -1   0  246.78   17.50
   5  -1   0  217.28   17.80
   5  -1   0  229.48   17.60
   5  -1   0  239.68   17.60
  -5   1   0  237.08   18.70
  -5  -1   0  229.18   18.90
   5  -1   0  257.07   18.00
  -5  -1   0  230.88   19.00
  -5   1   0  202.58   20.50
   5   1   0  229.88   17.60
   5  -1   0  231.58   18.90
   5   1   0  222.88   18.30
   5   1   0  227.58   18.40
   5  -1   0  226.28   18.00
  -5   1   0  259.67   17.40
   5   1   0  231.58   18.30
   6   1   0    8.40    4.50
   6  -1   0    3.30    8.30
   6  -1   0    6.20    3.50
   6  -1   0    4.80    4.50
  -6  -1   0    2.30    7.00
   6  -1   0    8.80    5.90
   6   1   0    5.60    4.40
   6   1   0   11.20    5.50
   6  -1   0    5.20    4.20
  -6   1   0   -4.10    7.40
   6  -1   0   10.70    4.80
   6   1   0    6.70    4.40
   6   1   0    6.80    4.20
  -6   1   0    5.30    2.40
  -6   1   0   -5.60    7.80
  -6   1   0    2.60    2.70
   6  -1   0    9.20    5.40
  -6  -1   0    2.60    6.10
   6   1   0    5.90    4.10
   6  -1   0   10.60    5.50
  -6  -1   0   13.80   17.10
  -6  -1   0    5.00    4.20
  -6  -1   0    6.20    6.10
  -6  -1   0   -0.20    4.80
   6   1   0   11.80    4.40
   6  -1   0    7.80    6.10
   6  -1   0   13.20    6.10
  -6   1   0    5.40    6.90
  -6  -1   0   -1.10    6.30
  -6  -1   0    2.90    4.70
   6   1   0    5.60    3.60
   6   1   0    0.40    4.90
   6  -1   0    8.70    6.00
  -6   1   0    1.30    7.60
  -6  -1   0   12.40    6.10
  -6   1   0    8.50    5.50
  -7   1   0  195.68   20.30
  -7  -1   0  171.28   18.70
   7   1   0  158.58   24.00
  -7   1   0  193.28   21.90
   7   1   0  210.88   17.50
  -7  -1   0  199.38   21.30
  -7  -1   0  185.98   19.50
   7  -1   0  175.08   23.50
   7  -1   0  227.48   18.70
   7  -1   0  216.98   18.80
  -7   1   0  166.58   20.00
   7   1   0  216.78   16.90
   7   1   0  192.28   16.10
  -7  -1   0  167.98   18.80
   7  -1   0  218.08   18.50
  -7  -1   0  199.68   16.60
  -7   1   0  215.88   18.40
   7  -1   0  215.38   18.10
   7   1   0  221.18   17.40
   7  -1   0  217.88   17.20
   8   1   0   24.40    6.90
   8  -1   0   17.20   14.20
  -8  -1   0   24.40   11.20
   8   1   0   23.70   15.40
  -8  -1   0   20.10    9.20
   8  -1   0   23.80    9.00
  -8  -1   0   22.80    9.50
   8   1   0   21.80    8.30
  -8  -1   0   18.80   10.00
  -1   2   0   86.19    6.80
  -1   2   0   85.79    7.80
  -1   2   0   98.99    7.10
  -1   2   0   90.49    6.90
  -1   2   0   91.89    7.70
   1  -2   0   88.09    6.80
   1  -2   0   87.19    7.10
   1  -2   0   97.19    7.20
  -1   2   0   85.39    7.80
   1  -2   0   87.99    6.90
   1  -2   0   94.69    7.80
   1  -2   0  105.79    7.90
   1   2   0   91.09    6.60
   1  -2   0   89.19    7.30
   1  -2   0  105.69    7.10
  -1   2   0   87.29    7.10
  -1   2   0   97.99    7.10
  -1   2   0   84.29    7.30
  -1   2   0   87.69    7.40
  -1   2   0   80.49    7.30
  -1   2   0  109.59    7.90
  -1   2   0   80.89    7.60
  -1   2   0   94.29    6.90
  -1   2   0   92.39    7.00
   1  -2   0   82.19    6.70
   1  -2   0   84.59    6.70
   1  -2   0   83.49    7.90
  -1   2   0   92.09    7.00
   1  -2   0   95.49    6.80
   1  -2   0  104.99    7.00
  -1   2   0   89.79    6.80
   1  -2   0   79.19    7.80
   1  -2   0   86.09    6.80
  -1   2   0   89.19    7.00
  -1   2   0   93.79    7.00
   1  -2   0   92.79    6.80
   1  -2   0   91.89    6.80
   1  -2   0   96.29    6.80
  -1   2   0   82.59    6.90
   1  -2   0   97.49    7.20
  -1   2   0   85.79    7.10
  -1   2   0   94.59    6.80
   1  -2   0   78.29    6.80
   1  -2   0  101.09    7.00
   2  -2   0  592.64   44.90
  -2   2   0  624.74   45.80
  -2   2   0  673.73   45.90
  -2   2   0  663.63   45.90
   2  -2   0  632.84   46.30
   2   2   0  685.63   44.60
  -2   2   0  567.14   46.10
   2   2   0  675.43   44.60
   2  -2   0  579.14   45.30
  -2   2   0  651.53   45.20
  -2  -2   0  550.24   44.80
   2  -2   0  674.63   45.30
   2  -2   0  660.23   45.00
   2  -2   0  619.94   44.70
   2  -2   0  606.84   45.40
   2  -2   0  652.53   45.80
   2  -2   0  573.24   46.10
  -2   2   0  605.64   45.20
  -2   2   0  681.13   45.10
  -2   2   0  601.94   45.40
  -2   2   0  593.84   45.30
  -2   2   0  614.44   45.40
   2   2   0  650.23   44.50
   2   2   0  665.43   44.70
   2  -2   0  714.43   45.00
  -2   2   0  641.44   45.00
   2  -2   0  588.84   45.10
  -2   2   0  616.34   45.00
  -2  -2   0  601.64   44.70
  -2  -2   0  687.03   44.70
  -2   2   0  643.94   45.30
  -2   2   0  634.34   45.20
  -2   2   0  608.34   46.20
  -2   2   0  684.83   45.00
   2  -2   0  669.73   45.40
   2  -2   0  628.34   44.90
   2  -2   0  677.63   45.20
  -2   2   0  624.44   44.70
   2  -2   0  634.64   45.20
   2  -2   0  578.74   45.70
  -2  -2   0  532.45   44.80
  -2   2   0  608.84   44.80
   2  -2   0  704.53   44.90
   2   2   0  626.04   44.70
  -2   2   0  640.24   45.00
   2  -2   0  624.44   45.00
  -2   2   0  629.24   45.30
   2  -2   0  696.73   45.10
   2  -2   0  572.74   44.90
  -3   2   0  108.79    9.80
  -3   2   0  122.19   10.20
  -3   2   0  112.39   10.90
  -3   2   0  116.49   10.80
   3  -2   0  116.69    9.70
   3  -2   0  113.69    9.70
  -3  -2   0  120.89    8.60
  -3  -2   0  129.09    8.60
   3  -2   0  124.39    9.10
  -3   2   0  109.19   10.80
   3  -2   0  124.19    9.40
   3  -2   0  112.79    9.00
   3  -2   0  111.09    9.00
   3  -2   0  106.99   10.70
   3  -2   0  109.99    9.50
   3  -2   0  122.69    9.70
  -3   2   0  116.79    9.80
  -3  -2   0  104.09    8.90
  -3  -2   0  104.89    9.00
   3   2   0  118.49    8.70
   3  -2   0  107.59    9.20
  -3   2   0  106.29    9.80
   3  -2   0  135.09   11.10
   3   2   0  113.29    8.30
   3  -2   0  118.19    8.70
  -3   2   0  114.69   10.00
  -3   2   0  106.29    9.30
  -3   2   0  110.59    9.20
   3  -2   0  102.39   11.00
   3  -2   0  122.19   11.50
   3  -2   0  116.29    9.40
   3  -2   0  116.39   10.10
  -3   2   0  109.99    8.90
  -3   2   0  117.09    8.70
   3   2   0  122.39    8.80
  -3   2   0  119.99    9.10
   3  -2   0  108.59    9.30
   3  -2   0  109.19    9.10
  -3   2   0  122.29    9.40
   3   2   0  114.19    8.90
   3   2   0  111.49    8.80
   3   2   0  121.49    8.20
  -3   2   0  112.49   11.30
  -3  -2   0   95.69    9.40
  -3  -2   0   99.19    9.40
  -3   2   0  110.79   11.10
  -3  -2   0  101.59    9.10
   3   2   0   99.29    8.40
   3  -2   0  116.99   10.20
  -3   2   0  129.59    9.40
   3  -2   0  120.29    9.40
  -3   2   0  115.99    9.60
   3  -2   0  113.29   10.00
   3  -2   0  120.39   11.00
   4  -2   0  431.56   32.30
   4   2   0  421.16   30.70
   4  -2   0  421.66   32.30
   4   2   0  429.66   30.70
   4   2   0  401.16   30.90
   4  -2   0  423.66   31.40
  -4   2   0  403.36   33.70
  -4   2   0  401.96   31.90
  -4   2   0  397.66   31.10
  -4   2   0  436.76   31.40
   4  -2   0  447.96   33.90
  -4  -2   0  500.45   31.10
   4  -2   0  414.46   31.50
   4   2   0  419.66   30.80
  -4   2   0  440.16   31.40
  -4   2   0  455.25   32.30
  -4   2   0  436.66   31.40
   4  -2   0  403.16   31.40
  -4   2   0  403.36   33.00
  -4   2   0  379.56   32.80
   4  -2   0  479.35   33.10
   4  -2   0  422.46   31.80
   4  -2   0  419.76   33.60
  -4  -2   0  418.56   31.50
   4  -2   0  465.65   31.40
   4  -2   0  433.96   31.40
   4  -2   0  413.86   31.20
   4  -2   0  436.96   31.20
   4  -2   0  437.76   33.00
   4  -2   0  448.96   31.90
   4  -2   0  456.35   32.00
  -4   2   0  451.25   32.40
  -4  -2   0  394.96   31.60
  -4  -2   0  476.55   31.10
   4   2   0  392.96   31.20
  -4   2   0  479.85   32.00
   4   2   0  456.55   30.80
   4   2   0  447.56   31.40
  -4   2   0  404.06   33.50
  -4  -2   0  394.06   32.10
   4  -2   0  451.85   33.20
   4  -2   0  458.65   33.20
  -4  -2   0  423.76   31.40
   4  -2   0  396.06   32.10
  -4   2   0  389.16   32.90
  -4   2   0  432.96   32.00
  -4  -2   0  360.26   32.10
   4  -2   0  439.16   31.60
   4  -2   0  448.36   31.70
  -4   2   0  454.45   31.10
   4   2   0  481.55   31.30
   4   2   0  421.76   31.10
  -4   2   0  456.85   30.80
   5   2   0    2.20    3.90
   5  -2   0    7.80    3.60
   5   2   0    0.20    3.30
  -5   2   0    0.80    6.60
  -5  -2   0   -6.80    4.60
  -5   2   0    3.70    4.60
   5   2   0    2.40    3.00
  -5  -2   0    3.40    4.20
   5  -2   0    3.80    3.20
  -5   2   0   -0.50    4.50
  -5   2   0    4.80    5.70
  -5   2   0    0.50    6.10
   5  -2   0    6.30    4.10
  -5  -2   0   -3.80    3.00
   5   2   0    3.00    2.60
   5  -2   0    4.10    4.50
   5  -2   0   10.30    4.80
   5  -2   0    1.90    3.50
  -5   2   0    6.20    3.50
  -5  -2   0    0.90    1.70
  -5  -2   0   -3.80    4.80
   5   2   0   -0.80    3.20
  -5  -2   0   -5.30    3.90
  -5  -2   0    2.00    4.50
  -5   2   0    6.50    6.70
   5  -2   0    6.00    5.10
   5  -2   0    2.10    5.30
   5  -2   0    7.70    5.10
   5  -2   0    2.60    0.60
  -5   2   0    0.20    2.90
   5  -2   0   10.60    5.50
  -5   2   0    1.50    2.30
   5  -2   0    5.20    4.70
  -5  -2   0    1.60    3.00
   5   2   0    2.10    2.60
   5   2   0   -1.00    2.60
  -5   2   0    6.00    3.10
  -5   2   0    4.90    6.30
  -5   2   0   -0.80    3.80
   5   2   0    1.20    3.70
   5  -2   0    1.50    4.30
   5   2   0    4.30    2.60
   5  -2   0    1.30    3.80
  -5   2   0    1.90    5.00
   5   2   0   -0.30    3.00
  -6   2   0  515.45   43.90
  -6   2   0  530.95   42.80
  -6  -2   0  527.75   40.60
   6   2   0  511.65   39.80
   6  -2   0  470.05   43.80
   6  -2   0  563.14   41.80
   6  -2   0  548.25   41.20
   6   2   0  572.44   39.70
  -6   2   0  575.94   39.30
   6   2   0  521.25   40.60
  -6   2   0  496.55   42.50
  -6  -2   0  534.65   41.20
  -6  -2   0  642.94   40.40
  -6  -2   0  622.04   40.20
  -6   2   0  526.85   39.50
   6   2   0  552.94   40.00
   6  -2   0  558.84   41.60
  -6  -2   0  537.15   42.30
  -6  -2   0  478.35   42.20
   6  -2   0  551.04   41.70
   6  -2   0  532.25   40.70
   6   2   0  563.84   39.90
  -6  -2   0  530.35   40.70
   6  -2   0  575.64   40.60
   6  -2   0  569.44   40.10
  -6  -2   0  513.35   40.80
   6  -2   0  553.44   41.10
  -6   2   0  609.24   41.70
   6   2   0  578.54   39.90
   6  -2   0  596.94   42.20
   7   2   0   46.30    7.90
   7  -2   0   45.90    9.10
  -7   2   0   33.80   11.10
  -7  -2   0   35.90   10.20
   7  -2   0   48.80    9.00
  -7   2   0   49.50    9.20
   7   2   0   36.10   13.90
   7  -2   0   33.10   12.20
   7  -2   0   49.70    9.30
   7  -2   0   61.89    9.90
  -7  -2   0   39.60    8.50
  -7  -2   0   35.00    8.80
  -7  -2   0   35.50    8.00
   7   2   0   53.29    7.20
  -7  -2   0   61.49    9.80
   7   2   0   36.90    5.80
   7   2   0   46.30    6.80
   7  -2   0   62.49    9.20
  -7  -2   0   47.80   10.00
   8  -2   0   33.20   14.40
   8  -2   0   27.20   11.30
   8   2   0   44.40    7.90
   8   2   0   27.40   15.80
   8  -2   0   47.60   10.20
  -8   2   0   29.40   58.89
   8   2   0   39.20    8.80
  -8  -2   0   31.40   11.20
  -8  -2   0   20.70    8.10
  -8  -2   0   23.30    9.30
  -8  -2   0   28.60    8.90
   0   3   0   -1.60    1.30
   0   3   0   -0.70    0.80
   0  -3   0    0.00    1.20
   0   3   0   -0.40    1.10
   0   3   0    0.40    0.90
   0   3   0    0.20    1.00
   0   3   0   -0.90    1.10
   0   3   0   -1.10    1.30
   0   3   0    4.20    1.90
   0  -3   0   -1.20    1.80
   0  -3   0   -0.80    1.70
   0   3   0   -0.30    1.80
   0  -3   0   -0.10    1.90
   0   3   0   -1.20    1.10
   0   3   0   -0.60    1.10
   0  -3   0    0.70    0.80
   0  -3   0   -0.60    1.70
   0  -3   0   -0.90    1.90
   0   3   0   -1.70    0.80
   0   3   0   -0.70    1.30
   0   3   0   -0.50    0.90
   0   3   0    0.40    1.30
   0   3   0   -0.60    1.30
  -1   3   0  228.78   18.50
   1  -3   0  229.48   18.40
  -1   3   0  276.27   18.30
   1   3   0  267.07   17.90
   1  -3   0  268.37   18.50
  -1  -3   0  222.48   18.10
   1  -3   0  225.38   19.30
   1  -3   0  249.28   18.10
   1  -3   0  260.27   18.20
   1  -3   0  263.17   18.10
  -1  -3   0  253.17   17.90
  -1   3   0  251.87   18.40
   1  -3   0  246.38   18.70
   1  -3   0  249.18   18.40
  -1   3   0  253.47   19.40
  -1   3   0  254.47   18.50
  -1   3   0  264.87   18.20
  -1   3   0  238.78   18.20
  -1   3   0  253.77   18.20
  -1   3   0  222.48   18.20
  -1   3   0  258.37   19.20
  -1   3   0  236.38   18.70
  -1   3   0  261.27   19.50
   1   3   0  256.37   18.00
   1  -3   0  233.88   19.40
   1  -3   0  261.97   18.10
  -1   3   0  291.67   19.60
  -1   3   0  247.28   19.10
  -1   3   0  262.27   18.60
  -1  -3   0  228.88   18.10
   1  -3   0  271.57   19.30
   1  -3   0  259.37   18.20
  -1   3   0  238.28   18.70
   1  -3   0  265.27   18.30
  -1   3   0  272.27   18.40
   1   3   0  271.27   17.90
  -1   3   0  256.27   18.30
   1  -3   0  268.27   18.10
  -1   3   0  248.08   18.40
  -1   3   0  252.87   18.40
  -1   3   0  250.27   18.70
   1   3   0  258.47   18.10
   1  -3   0  245.48   19.10
  -1   3   0  228.68   18.30
   1   3   0  280.57   17.80
  -1   3   0  230.68   18.40
   1  -3   0  246.68   18.40
   1  -3   0  261.07   19.20
   2   3   0  204.28   14.30
   2  -3   0  210.38   15.30
   2  -3   0  204.18   14.80
  -2   3   0  191.48   15.70
  -2   3   0  214.68   15.50
  -2   3   0  197.48   16.70
   2  -3   0  210.28   15.00
   2  -3   0  196.88   15.40
  -2   3   0  192.88   15.40
   2  -3   0  193.48   16.20
   2  -3   0  206.48   14.80
   2  -3   0  240.68   16.60
   2  -3   0  220.28   16.50
  -2   3   0  206.18   15.10
   2  -3   0  200.98   15.40
   2  -3   0  191.78   15.30
   2   3   0  211.38   14.50
  -2  -3   0  174.88   14.40
  -2   3   0  205.88   15.50
  -2  -3   0  176.28   14.40
   2  -3   0  199.38   16.80
   2  -3   0  178.88   16.50
  -2   3   0  210.68   15.40
   2  -3   0  217.48   15.10
   2  -3   0  223.28   15.10
   2  -3   0  214.68   15.10
   2  -3   0  175.68   15.20
  -2   3   0  203.68   15.30
  -2   3   0  201.88   15.70
  -2   3   0  198.98   15.80
   2  -3   0  200.28   15.70
   2  -3   0  198.08   14.90
  -2   3   0  173.18   16.00
  -2   3   0  196.38   16.70
   2  -3   0  212.98   14.90
   2  -3   0  218.48   15.20
  -2   3   0  198.38   15.40
  -2   3   0  202.48   15.20
  -2   3   0  192.58   14.90
  -2   3   0  215.58   15.20
  -2   3   0  229.98   16.50
  -2   3   0  201.88   14.80
   2  -3   0  193.58   15.50
   2  -3   0  223.58   15.00
  -2   3   0  183.68   15.00
   3  -3   0 3294.47  208.28
   3  -3   0 2566.84  208.38
   3  -3   0 2673.03  208.48
  -3  -3   0 3132.49  207.18
  -3   3   0 2955.80  206.78
  -3   3   0 2840.42  206.48
   3   3   0 2999.70  206.28
  -3   3   0 2725.33  207.78
  -3   3   0 3055.79  210.18
   3  -3   0 2965.80  206.78
  -3   3   0 3104.49  208.88
  -3   3   0 3152.98  207.58
  -3   3   0 2788.32  207.28
   3  -3   0 2863.31  207.38
   3  -3   0 2660.63  207.08
   3  -3   0 2850.41  206.38
  -3  -3   0 2854.61  206.88
   3   3   0 2980.60  207.28
   3   3   0 3287.37  207.08
   3  -3   0 2552.04  207.38
   3  -3   0 2772.72  207.28
   3  -3   0 2904.91  206.68
  -3   3   0 3023.20  206.78
  -3   3   0 3021.80  206.48
  -3   3   0 2638.64  206.58
   3   3   0 2995.70  206.78
   3  -3   0 2978.10  206.58
   3  -3   0 3081.79  206.78
  -3  -3   0 2558.14  207.68
   3  -3   0 3033.20  208.08
   3   3   0 3172.78  207.08
  -3  -3   0 2499.55  207.98
  -3   3   0 3023.80  207.98
   3  -3   0 3215.18  206.58
  -3   3   0 2918.81  207.28
  -3   3   0 3153.18  207.38
  -3   3   0 2921.41  208.68
   3  -3   0 3081.29  206.78
  -3   3   0 2757.22  206.78
   3  -3   0 2918.61  207.08
  -3   3   0 3069.59  207.18
   3  -3   0 2881.81  207.88
   3  -3   0 2807.52  208.88
   3  -3   0 3338.97  209.38
   3  -3   0 2710.43  206.68
   3  -3   0 3014.50  206.88
  -3   3   0 2941.61  206.78
   3  -3   0 2868.41  206.68
  -3   3   0 3023.60  207.98
   3  -3   0 2992.50  207.18
  -4   3   0   -5.40    5.80
  -4   3   0   -1.40    3.80
  -4   3   0    0.10    5.30
   4  -3   0    2.90    4.10
  -4   3   0    1.40    2.90
   4  -3   0    0.50    3.80
   4  -3   0   -3.10    2.20
   4  -3   0    4.10    3.90
   4  -3   0    0.20    4.10
  -4  -3   0   -4.50    2.60
  -4   3   0    1.50    3.60
   4  -3   0   -3.40    4.70
   4  -3   0   -0.80    3.60
   4  -3   0    4.40    3.40
  -4   3   0   -2.40    3.60
  -4   3   0   -2.40    5.70
   4   3   0   -2.70    2.00
  -4   3   0   -2.30    2.30
   4  -3   0    0.10    5.00
  -4  -3   0   -1.60    2.80
  -4  -3   0   -2.30    1.90
  -4   3   0   -4.10    3.90
  -4   3   0   -1.50    4.80
   4  -3   0    4.40    4.60
   4  -3   0    2.40    5.40
   4   3   0   -2.90    2.50
   4  -3   0    2.60    5.50
  -4  -3   0   -1.70    2.90
   4   3   0   -1.50    1.60
  -4   3   0    1.70    4.90
   4   3   0   -2.20    1.80
   4   3   0   -3.90    2.20
  -4   3   0    0.10    4.50
   4   3   0   -1.40    1.20
  -4   3   0   -3.40    4.20
  -4   3   0    1.00    4.60
   4  -3   0    0.90    3.70
  -4   3   0   -2.00    4.90
   4  -3   0   -1.30    3.90
   4  -3   0   -0.50    4.50
   4  -3   0    5.90    4.90
   4  -3   0   -3.00    3.20
  -4   3   0    1.30    5.00
   4  -3   0    5.60    4.90
   4  -3   0    2.50    3.20
  -4   3   0   -1.10    3.20
   4  -3   0    2.20    5.80
   4  -3   0   -3.40    3.60
   4   3   0   -1.50    2.00
  -5   3   0  195.48   14.20
  -5   3   0  173.78   15.40
   5  -3   0  165.18   14.00
  -5   3   0  172.08   16.70
   5  -3   0  165.88   14.00
   5  -3   0  160.88   13.40
   5   3   0  163.08   12.90
  -5   3   0  160.88   17.70
   5   3   0  166.18   13.20
   5   3   0  172.68   12.60
  -5   3   0  171.08   14.50
  -5   3   0  165.48   15.10
  -5  -3   0  152.68   13.60
  -5   3   0  159.38   17.60
   5  -3   0  170.38   14.20
  -5   3   0  173.98   13.50
   5  -3   0  198.78   15.80
   5  -3   0  185.88   15.70
   5   3   0  172.68   12.60
   5   3   0  170.28   12.60
  -5  -3   0  167.28   13.00
   5  -3   0  193.58   14.80
   5  -3   0  136.79   16.30
   5   3   0  171.88   13.60
   5   3   0  153.98   13.50
   5  -3   0  171.48   15.60
  -5   3   0  179.08   13.40
   5   3   0  166.98   12.70
   5  -3   0  169.18   14.50
  -5  -3   0  135.79   14.80
  -5   3   0  134.09   14.40
  -5  -3   0  149.69   13.60
  -5   3   0  183.18   13.90
  -5   3   0  175.18   15.60
  -5  -3   0  149.99   14.70
   5  -3   0  177.58   15.60
   5  -3   0  165.68   14.70
   5  -3   0  179.08   14.20
   5  -3   0  158.88   14.20
  -5   3   0  174.68   12.80
   5   3   0  163.88   13.60
  -6   3   0    1.60    3.80
   6   3   0    3.60    3.70
  -6   3   0   -2.40    8.60
   6  -3   0    5.30    6.80
  -6   3   0    9.10    5.10
   6   3   0    1.40    3.30
   6   3   0   -0.50    3.20
   6  -3   0   13.20    7.00
   6  -3   0   -1.90    7.70
  -6  -3   0   -7.70    4.70
  -6   3   0    2.60    6.20
  -6  -3   0   -8.10    6.00
  -6   3   0  -11.00    3.10
   6  -3   0    3.60    6.30
   6  -3   0    6.80    6.20
   6   3   0    6.70    4.50
  -6  -3   0    2.40    5.50
   6  -3   0    1.50    6.00
   6   3   0    2.30    3.50
  -6  -3   0   -0.70    4.10
   6  -3   0    1.30    4.90
   7  -3   0   88.59   17.50
  -7  -3   0  102.19   12.00
   7   3   0   83.59   18.50
   7  -3   0  118.99   13.10
   7  -3   0  100.79   13.20
  -7  -3   0   92.59   10.70
   7  -3   0  133.89   13.70
  -7  -3   0  104.49   12.10
   7   3   0  116.09   11.20
   7  -3   0  121.49   14.10
   7   3   0  101.29   10.40
  -7   3   0  142.69   14.80
  -7   3   0  105.69   21.30
  -7  -3   0   89.19   14.80
   7   3   0   92.39    9.90
  -7  -3   0  109.49   14.50
   7   3   0  117.89   10.30
  -8  -3   0   16.90    9.90
  -8  -3   0   12.50    7.60
   8  -3   0    8.40   12.30
  -8   3   0  -12.80   64.59
  -8  -3   0   11.10    5.20
   8   3   0    5.20    4.80
   8   3   0    5.70   13.70
  -8  -3   0   12.50    6.10
   0   4   0 4718.83  314.37
   0  -4   0 4584.54  315.47
   0   4   0 4525.45  314.27
   0  -4   0 3918.31  318.97
   0   4   0 4419.16  315.87
   0   4   0 4490.55  314.27
   0   4   0 4393.46  314.47
   0  -4   0 3947.51  316.97
   0  -4   0 3999.10  314.67
   0   4   0 4516.35  315.97
   0   4   0 4124.49  315.67
   0   4   0 4408.46  314.97
   0   4   0 4760.72  316.37
   0   4   0 4418.36  315.17
   0  -4   0 4718.53  314.37
   0   4   0 4532.55  314.87
   0  -4   0 5141.99  314.47
   0   4   0 4619.94  316.47
   0   4   0 4294.77  314.37
   0   4   0 4426.46  315.67
   0  -4   0 4654.13  317.37
   0   4   0 4953.60  314.57
   0   4   0 3976.20  314.47
   1  -4   0    1.50    1.90
  -1   4   0   -0.30    1.80
   1   4   0   -0.40    1.60
  -1   4   0   -0.10    2.10
  -1   4   0    0.00    2.60
   1  -4   0    0.20    3.20
  -1   4   0    0.40    1.90
  -1   4   0   -0.40    2.30
   1  -4   0    1.70    3.50
  -1   4   0    0.00    3.20
  -1   4   0   -1.40    1.90
  -1   4   0    0.40    1.60
  -1   4   0    0.20    2.60
  -1  -4   0   -1.10    1.60
   1  -4   0    1.70    2.30
   1  -4   0    1.80    1.80
   1  -4   0   -1.20    3.30
   1   4   0    1.60    0.50
  -1  -4   0   -2.00    1.60
  -1   4   0   -0.70    2.00
  -1   4   0   -0.60    2.50
   1  -4   0    4.10    1.40
  -1   4   0    1.10    1.70
  -1  -4   0    0.20    1.40
   1  -4   0    2.10    1.60
  -1   4   0    1.40    1.90
   1  -4   0    0.60    1.20
  -1   4   0   -0.60    2.30
   1   4   0    0.20    0.50
   1  -4   0    0.00    3.30
  -1   4   0   -2.20    2.10
  -1   4   0   -0.30    1.80
   1  -4   0    0.80    1.20
   1  -4   0    2.20    3.40
   1   4   0   -0.70    1.10
   1   4   0   -0.80    0.80
   1   4   0   -0.50    1.00
   1   4   0   -0.10    1.30
   1   4   0    0.40    0.80
   1  -4   0   -0.40    1.90
  -1   4   0   -2.60    2.00
  -1  -4   0    0.10    1.10
   1  -4   0    2.60    1.20
  -1   4   0    2.20    2.70
  -1  -4   0    1.30    1.00
   1  -4   0    3.60    1.90
   1  -4   0   -0.50    1.50
  -1   4   0    2.60    2.60
  -2   4   0  919.91   66.79
  -2   4   0  905.71   66.09
   2  -4   0  917.81   66.49
   2  -4   0 1024.10   66.49
  -2   4   0  956.40   65.99
   2  -4   0  932.61   65.79
  -2   4   0  842.32   66.39
  -2   4   0  879.71   67.69
   2  -4   0  972.70   66.09
   2  -4   0  888.51   66.29
   2   4   0  931.81   65.59
  -2   4   0  812.42   66.59
  -2   4   0 1037.00   68.69
   2  -4   0  798.72   67.59
  -2   4   0  988.70   66.19
   2  -4   0 1033.60   65.99
   2  -4   0  953.20   67.39
   2  -4   0 1055.69   65.89
   2  -4   0  891.01   66.29
   2  -4   0  923.51   67.29
   2  -4   0  955.90   65.89
  -2   4   0  912.41   66.49
  -2   4   0  957.60   66.29
   2  -4   0  933.11   66.09
   2  -4   0  932.71   65.79
  -2   4   0  921.41   66.29
  -2   4   0  861.71   67.09
  -2   4   0  885.61   66.79
   2  -4   0  971.10   65.69
  -2   4   0  892.31   65.89
  -2   4   0  974.20   66.59
  -2   4   0  954.70   66.69
   2  -4   0  955.00   65.79
   2  -4   0  911.41   66.69
   2  -4   0  822.72   67.69
  -2   4   0  952.40   66.19
  -2   4   0  939.01   66.49
   3  -4   0   15.90    3.50
   3  -4   0   17.10    3.50
  -3   4   0   10.30    3.30
  -3   4   0   10.20    5.70
   3   4   0   12.00    1.60
  -3  -4   0    7.80    1.90
   3  -4   0   10.60    3.70
  -3   4   0   17.10    5.90
   3  -4   0   17.20    5.80
  -3   4   0   11.70    4.70
  -3   4   0   11.50    4.80
  -3   4   0   17.20    3.80
   3  -4   0   12.50    6.10
   3  -4   0   14.90    3.70
  -3   4   0   17.30    4.40
   3  -4   0   18.90    3.70
  -3   4   0   14.30    4.80
  -3   4   0    9.30    4.70
   3   4   0   11.60    1.70
   3  -4   0   10.20    3.60
   3   4   0   10.30    1.70
   3  -4   0   16.10    4.60
  -3   4   0   15.70    3.40
  -3   4   0   13.10    5.50
  -3   4   0   12.40    2.80
  -3   4   0    9.20    4.00
  -3   4   0    7.80    3.90
  -3   4   0   14.00    4.60
   3  -4   0    8.00    3.60
   3  -4   0   12.30    4.60
   3  -4   0   19.10    4.60
   3  -4   0    9.90    5.80
   3  -4   0   12.90    5.70
   3  -4   0   17.50    4.10
  -3  -4   0   10.40    2.30
   3  -4   0   12.70    5.50
   3   4   0   12.40    1.60
   3  -4   0   16.60    3.60
   3  -4   0   20.40    3.60
  -3   4   0   17.50    6.30
   3  -4   0   15.80    4.30
  -3   4   0   14.40    5.50
   3  -4   0   13.40    3.10
   3  -4   0   17.10    3.20
   4  -4   0  307.97   22.20
  -4  -4   0  259.07   21.30
   4  -4   0  300.37   22.60
   4  -4   0  294.57   21.70
  -4   4   0  259.37   21.60
  -4   4   0  233.68   23.50
  -4   4   0  297.67   23.20
   4   4   0  300.07   20.80
   4  -4   0  313.37   21.50
   4   4   0  293.07   20.40
  -4   4   0  295.47   23.10
   4  -4   0  264.57   22.90
   4  -4   0  286.77   21.80
   4  -4   0  278.37   21.70
   4  -4   0  290.17   24.40
   4  -4   0  288.87   25.00
   4   4   0  310.97   20.80
  -4   4   0  311.07   22.20
   4  -4   0  284.27   22.60
   4  -4   0  309.77   23.30
   4  -4   0  281.57   24.00
  -4   4   0  267.47   21.90
  -4   4   0  282.07   23.00
   4   4   0  257.37   20.40
  -4   4   0  298.07   21.80
  -4   4   0  257.67   23.70
   4  -4   0  298.27   22.00
   4   4   0  283.47   20.80
   4  -4   0  295.27   21.40
  -4   4   0  261.47   21.30
   4   4   0  300.07   20.80
   4  -4   0  299.77   24.40
   4  -4   0  296.97   23.00
  -4   4   0  263.67   21.90
   4  -4   0  326.47   22.10
   4  -4   0  316.07   22.20
  -4  -4   0  243.98   21.30
  -4   4   0  302.47   22.90
   4  -4   0  273.87   24.80
  -4   4   0  274.77   22.80
   4  -4   0  294.27   21.60
  -4   4   0  307.87   21.20
  -4   4   0  265.17   24.00
  -5   4   0   39.00    8.10
   5  -4   0   46.10    7.80
  -5   4   0   42.00    7.60
   5  -4   0   49.50    7.20
  -5   4   0   34.00    4.70
  -5   4   0   33.70    9.30
  -5   4   0   34.20    7.80
  -5   4   0   43.40    8.30
   5   4   0   33.40    4.00
   5   4   0   30.50    4.00
  -5  -4   0   30.10    6.50
   5  -4   0   45.60    6.30
   5  -4   0   41.40    7.20
   5   4   0   30.60    4.70
   5   4   0   32.60    3.80
  -5  -4   0   47.10    4.80
   5  -4   0   37.40    7.80
   5  -4   0   42.50    6.20
  -5   4   0   41.70    6.50
   5   4   0   32.60    5.00
  -5   4   0   35.90    5.70
   5  -4   0   29.60    8.30
   6  -4   0  444.66   32.10
   6   4   0  427.86   30.10
   6   4   0  411.56   29.90
   6  -4   0  423.16   31.60
  -6   4   0  485.15   33.40
  -6  -4   0  389.86   31.80
   6  -4   0  435.86   32.30
   6  -4   0  427.26   32.80
   6  -4   0  383.16   33.90
   6   4   0  396.76   30.20
   6  -4   0  419.36   33.10
  -6  -4   0  373.76   32.00
  -6   4   0  398.06   32.50
   6   4   0  393.86   30.80
  -6  -4   0  455.45   30.30
  -6   4   0  416.66   32.00
   6   4   0  338.17   36.10
   7  -4   0   54.59   10.20
  -7  -4   0   62.79    8.20
   7   4   0   50.69    6.80
  -7  -4   0   40.80    9.60
   7   4   0   36.10   15.20
   7  -4   0   30.50   12.30
  -7  -4   0   43.00    8.80
  -7  -4   0   44.20    6.90
   7  -4   0   64.39   10.40
   7   4   0   67.59    7.10
   7  -4   0   42.40    9.80
   7   4   0   64.99    8.20
   7   4   0   45.10    5.90
   7   4   0   44.10    7.00
   0   5   0    6.60    3.40
   0   5   0    3.20    2.30
   0   5   0    0.20    1.70
   0   5   0    0.30    1.80
   0   5   0    3.20    2.60
   0  -5   0    6.90    3.60
   0  -5   0    5.30    3.40
   0   5   0    6.80    2.40
   0   5   0    2.00    2.20
   0   5   0    5.40    2.30
   0   5   0    6.80    2.70
   0   5   0    4.40    4.90
   0   5   0    3.20    1.30
   0   5   0    3.60    2.50
   0  -5   0    3.20    3.20
   0  -5   0    4.70    3.40
   0   5   0    6.80    2.20
   0   5   0    7.70    1.60
   0  -5   0    4.90    1.20
   0   5   0    2.20    1.80
   0  -5   0    4.00    3.20
   0   5   0    1.20    1.80
   0  -5   0    6.30    1.80
  -1  -5   0 1165.18   73.89
   1   5   0 1091.79   74.69
  -1   5   0 1072.99   74.99
  -1   5   0  990.60   74.29
   1   5   0 1080.79   74.29
   1  -5   0 1218.98   74.19
  -1   5   0 1087.09   75.39
  -1   5   0  987.20   74.79
  -1   5   0 1009.60   74.89
  -1   5   0 1090.09   74.39
   1  -5   0 1035.70   75.39
   1  -5   0  995.90   75.29
  -1   5   0 1008.40   74.19
   1   5   0  943.81   74.99
  -1   5   0 1038.20   74.19
  -1   5   0 1142.99   74.89
  -1   5   0 1039.60   74.69
   1   5   0  993.90   74.09
   1  -5   0  926.31   75.79
   1  -5   0 1010.50   75.29
   1   5   0 1010.60   73.79
   1   5   0 1023.60   73.79
   1  -5   0  918.41   75.79
   1  -5   0 1127.49   74.19
  -1  -5   0  936.11   74.69
  -1   5   0 1126.39   74.49
  -1   5   0 1050.19   74.49
   1   5   0 1115.19   74.09
   1   5   0 1044.30   73.89
  -1   5   0 1025.10   74.29
   1   5   0 1029.20   73.99
   1   5   0  983.30   73.79
  -1  -5   0 1059.59   74.09
   1   5   0 1116.69   74.19
  -1   5   0  987.20   74.39
   1  -5   0 1064.39   74.29
  -1  -5   0 1090.69   73.99
  -1   5   0 1093.49   74.29
  -1   5   0 1044.90   74.39
   1  -5   0 1052.99   74.69
   1   5   0 1126.49   74.19
   2  -5   0  245.28   20.10
   2  -5   0  279.07   19.50
  -2   5   0  245.88   20.90
   2   5   0  270.47   19.10
   2  -5   0  262.67   20.20
  -2   5   0  252.07   19.90
   2   5   0  281.87   19.50
   2  -5   0  289.27   20.40
   2   5   0  278.77   19.10
   2   5   0  228.08   21.50
   2  -5   0  260.17   20.20
  -2   5   0  259.67   20.10
   2  -5   0  230.68   22.40
   2  -5   0  285.87   19.60
   2  -5   0  283.87   22.20
   2  -5   0  250.67   22.50
  -2   5   0  292.87   22.40
   2   5   0  278.27   19.10
  -2   5   0  273.87   19.90
   2  -5   0  294.37   22.20
  -2   5   0  253.07   20.10
   2  -5   0  302.37   19.60
   2   5   0  293.07   19.20
  -2   5   0  282.07   20.80
  -2   5   0  276.27   21.20
  -2   5   0  257.07   20.30
  -2   5   0  260.07   21.60
   2  -5   0  266.47   22.00
   2  -5   0  266.97   20.80
   2  -5   0  277.87   20.00
   2  -5   0  291.47   19.90
  -2   5   0  252.47   21.10
  -2  -5   0  239.58   19.30
  -2   5   0  256.67   20.40
  -2   5   0  276.37   20.60
  -2   5   0  253.27   20.50
  -2   5   0  263.97   20.00
   3  -5   0 2377.66  166.78
  -3   5   0 2426.76  166.88
   3  -5   0 2140.39  167.48
  -3   5   0 2166.58  167.78
  -3   5   0 2216.38  166.98
  -3   5   0 2397.16  168.88
   3  -5   0 2679.93  166.88
   3  -5   0 2392.26  167.08
  -3   5   0 2342.97  167.38
   3  -5   0 2368.06  166.88
   3  -5   0 2535.45  166.88
  -3   5   0 2352.76  167.88
   3  -5   0 2328.67  167.98
   3  -5   0 2487.15  167.68
   3  -5   0 2289.67  167.48
  -3   5   0 2316.27  169.58
   3  -5   0 2451.85  166.78
   3  -5   0 2422.56  167.18
  -3   5   0 2397.36  167.38
   3  -5   0 2252.17  168.78
  -3   5   0 2417.76  167.48
   3  -5   0 2077.39  169.38
  -3   5   0 2484.15  168.38
  -3   5   0 2243.78  167.88
   3  -5   0 2602.64  167.78
   3  -5   0 2266.07  168.78
   3  -5   0 2630.84  166.88
  -3   5   0 2393.16  167.38
   3  -5   0 2491.75  166.98
   3   5   0 2478.45  166.48
  -3   5   0 2153.38  167.08
  -3   5   0 2195.48  167.98
   3  -5   0 2232.58  169.58
  -4   5   0    3.80    4.90
   4   5   0    1.70    1.10
  -4  -5   0    2.90    1.90
   4   5   0    0.90    1.70
   4  -5   0   16.80    3.60
  -4   5   0    2.10    3.60
   4  -5   0    5.30    5.60
   4  -5   0    0.90    3.40
   4  -5   0    2.60    3.60
   4  -5   0   -1.70    4.10
  -4  -5   0    3.70    1.70
   4  -5   0    3.00    4.20
   4   5   0    3.40    1.60
   4  -5   0    9.40    4.40
   4  -5   0    3.60    3.90
  -4   5   0   -0.20    6.30
  -4   5   0    2.50    4.00
   4  -5   0    5.90    4.90
  -4   5   0    2.00    5.90
   4  -5   0   10.60    7.70
   4  -5   0    3.20    4.30
  -4   5   0    3.10    5.40
  -4   5   0    8.20    5.90
  -4   5   0    6.00    4.00
   4  -5   0    4.80    5.20
  -4   5   0   -3.20    4.50
   4  -5   0    2.00    6.70
   4  -5   0   -3.30    3.40
  -4   5   0   -1.30    4.80
  -4   5   0    7.90    6.20
  -4   5   0    3.90    3.80
   4  -5   0   12.60    4.50
  -5  -5   0   -1.30    3.60
   5   5   0    3.40    2.30
  -5  -5   0    4.60    3.20
   5  -5   0    8.80    5.00
  -5   5   0    8.80    6.00
   5   5   0    4.40    2.00
   5  -5   0    7.80    6.60
  -5   5   0    9.40    6.70
   5  -5   0   10.20    6.20
  -5   5   0    9.70    8.00
   5   5   0    6.30    3.00
   5   5   0   -2.50    8.90
   5  -5   0    0.30    5.90
   5  -5   0   14.10    6.60
  -6  -5   0   -3.30    4.80
   6   5   0   -8.80   11.30
  -6   5   0   13.70    8.10
  -6  -5   0    4.00    4.40
   6   5   0    1.10    2.90
   6   5   0    0.30    3.20
  -6   5   0   -5.30    6.60
   6  -5   0    8.40    7.00
   6  -5   0    0.80    7.80
  -6   5   0    6.00    7.60
   6  -5   0   -4.60    6.90
  -6   5   0    1.30    8.80
   6   5   0   -1.90    2.70
   6  -5   0   11.00    7.20
   7   5   0  108.59   10.90
   7   5   0  132.39   11.80
   7  -5   0  155.08   15.00
  -7  -5   0  125.09   13.50
   7   5   0  105.29   21.10
   7   5   0  138.29   11.20
  -7  -5   0  128.69   14.10
   0   6   0 3076.89  207.78
   0   6   0 2871.71  207.38
   0   6   0 3148.68  207.48
   0   6   0 2837.32  207.18
   0   6   0 2978.10  207.28
   0   6   0 3004.30  207.98
   0  -6   0 3219.28  207.48
   0  -6   0 2895.61  207.98
   0  -6   0 2660.03  208.58
   0   6   0 2872.91  207.68
   0   6   0 3035.90  207.98
   0  -6   0 3034.10  208.18
   0   6   0 2896.11  207.78
   0   6   0 2924.91  207.38
   0   6   0 2827.22  207.18
   0  -6   0 2876.41  207.78
   0  -6   0 2731.73  208.68
   0  -6   0 3038.50  207.88
   0   6   0 2983.60  207.18
  -1   6   0   45.00    4.70
  -1  -6   0   44.60    4.70
   1   6   0   33.30    4.10
   1   6   0   38.00    5.20
   1   6   0   29.30    3.70
  -1   6   0   37.40    5.40
  -1   6   0   44.00    5.10
   1   6   0   38.60    4.40
   1  -6   0   46.90    7.00
   1   6   0   32.20    3.70
   1   6   0   31.00    4.70
   1  -6   0   43.30    3.90
   1   6   0   31.10    3.70
   1   6   0   38.30    3.50
  -1   6   0   32.30    4.80
  -1  -6   0   33.00    5.90
  -1   6   0   37.70    5.30
   1   6   0   34.70    3.40
  -1   6   0   34.80    4.60
  -1  -6   0   39.30    4.10
  -1   6   0   37.20    4.50
   1   6   0   34.20    5.00
   1   6   0   30.10    5.70
  -1   6   0   31.80    5.40
  -1   6   0   37.50    5.20
  -1   6   0   38.70    4.90
  -1   6   0   57.39    7.80
   1  -6   0   43.40    7.10
  -1   6   0   35.60    4.70
  -1   6   0   33.90    5.50
   1  -6   0   39.20    6.50
   1  -6   0   43.90    5.50
   1  -6   0   29.40    6.60
  -1  -6   0   27.40    5.00
   1  -6   0   44.30    4.50
   1   6   0   37.10    4.10
   1   6   0   34.20    4.60
   1  -6   0   24.90    6.80
  -1   6   0   35.10    5.80
  -1   6   0   42.60    4.60
   2   6   0  319.57   22.30
   2  -6   0  302.87   26.20
  -2   6   0  302.97   23.30
   2   6   0  325.97   22.40
   2   6   0  314.17   22.30
  -2   6   0  302.27   23.00
   2  -6   0  314.37   25.30
  -2   6   0  330.67   23.90
  -2   6   0  311.87   23.90
  -2   6   0  324.97   24.50
  -2   6   0  345.07   24.40
   2  -6   0  308.57   23.80
   2  -6   0  363.96   22.40
   2   6   0  296.97   21.90
   2   6   0  278.87   21.90
  -2   6   0  321.67   23.10
  -2   6   0  330.97   23.90
   2   6   0  321.27   23.50
   2   6   0  289.17   22.20
   2   6   0  261.87   24.70
  -2   6   0  309.47   23.50
  -2   6   0  319.87   23.30
   2  -6   0  323.97   25.30
   2   6   0  320.67   22.40
   2   6   0  322.87   22.70
  -2  -6   0  277.77   22.70
   2  -6   0  316.77   25.40
   2  -6   0  260.47   25.80
   2   6   0  324.37   22.00
  -2   6   0  306.37   24.50
   2  -6   0  330.57   23.20
   2   6   0  300.47   22.00
  -2   6   0  315.77   23.70
   2  -6   0  325.17   23.20
   2   6   0  280.37   22.20
  -3   6   0   10.50    5.50
  -3   6   0    9.90    4.90
  -3   6   0   14.20    5.90
   3   6   0    4.40    6.60
   3  -6   0    8.00    4.30
   3   6   0   10.70    2.40
   3  -6   0    4.90    7.20
   3  -6   0   15.70   11.60
   3  -6   0   12.60    3.90
  -3   6   0    3.20    6.00
   3  -6   0    6.30    3.10
   3  -6   0    9.20    4.70
  -3   6   0    3.70    4.70
   3  -6   0   13.20    5.50
   3  -6   0   13.60    4.70
  -3   6   0   12.10    4.20
   3  -6   0    7.40    7.20
  -3   6   0    8.70    3.90
  -3   6   0   16.30    6.00
   3  -6   0    9.50    8.20
   3  -6   0   13.60    3.50
   3  -6   0    7.80    7.60
  -3   6   0   10.10    4.80
   4  -6   0  232.38   18.30
   4  -6   0  257.97   17.90
   4  -6   0  238.28   20.20
   4  -6   0  233.48   18.10
   4  -6   0  212.88   18.90
  -4   6   0  240.28   20.40
  -4   6   0  254.77   21.70
  -4   6   0  252.77   20.60
  -4   6   0  236.48   19.30
   4  -6   0  214.28   22.20
   4   6   0  196.78   22.50
  -4   6   0  213.68   20.40
   4  -6   0  224.38   22.80
   5  -6   0   18.40    5.50
   5   6   0   20.10    3.20
   5   6   0   14.30    2.50
  -5   6   0   17.60    7.10
  -5   6   0   28.20    8.20
   5   6   0   15.90    2.30
   5   6   0   10.00   10.90
  -5   6   0   19.50    9.20
   5  -6   0   19.30    7.90
   6   6   0  186.18   15.20
  -6  -6   0  225.58   15.50
   6  -6   0  215.28   18.20
   6   6   0  158.88   25.10
  -6   6   0  212.88   20.70
   6   6   0  173.48   15.50
  -6  -6   0  231.18   15.60
   6   6   0  177.68   15.20
   6  -6   0  217.28   18.20
  -6   6   0  203.28   20.30
  -6   6   0  209.78   21.30
   0   7   0   -1.50    3.20
   0  -7   0   -0.10    4.10
   0   7   0   -1.40    4.00
   0   7   0   -0.40    3.10
   0  -7   0    6.50    5.20
   0   7   0    8.00    2.80
   0  -7   0    2.50    5.00
   0  -7   0    6.40    2.20
   0  -7   0    2.00    4.20
   0   7   0    4.10    3.20
   0   7   0   -1.20    2.60
   0  -7   0    5.10    4.40
   0   7   0    9.90    3.80
   0   7   0   -1.00    2.70
   0   7   0    1.60    2.80
   0   7   0    4.30    4.80
   0   7   0    6.60    2.60
   0   7   0   -1.20    2.90
   0  -7   0    7.30    2.40
   0   7   0    6.00    3.90
   1   7   0  401.06   29.90
   1  -7   0  408.36   33.30
  -1   7   0  422.36   31.40
   1  -7   0  369.36   33.10
  -1   7   0  429.06   30.90
   1  -7   0  445.66   30.00
   1  -7   0  421.26   32.10
   1  -7   0  445.86   32.10
   1  -7   0  395.36   30.50
   1   7   0  408.96   29.90
   1   7   0  425.36   30.80
   1   7   0  442.56   31.30
   1   7   0  395.96   30.10
   1   7   0  393.86   29.90
  -1  -7   0  378.06   31.50
  -1   7   0  395.86   30.40
  -1   7   0  407.36   30.70
  -1  -7   0  465.95   30.30
   1   7   0  394.86   30.10
   1   7   0  416.56   29.90
  -1   7   0  415.06   30.90
  -1   7   0  428.06   31.00
   1   7   0  409.76   30.60
  -1   7   0  383.06   31.60
   1  -7   0  482.95   30.10
   1  -7   0  437.46   30.70
  -1   7   0  391.46   30.60
   1   7   0  415.56   29.80
   1   7   0  413.26   30.70
  -1   7   0  428.56   31.50
   1   7   0  462.25   30.50
   1  -7   0  422.46   32.20
   2   7   0   44.20    4.60
   2  -7   0   42.70    8.20
  -2   7   0   40.20    6.20
   2  -7   0   41.00    8.70
   2   7   0   41.30    4.60
  -2   7   0   43.00    5.50
  -2   7   0   36.30    6.50
   2  -7   0   34.50    9.30
   2  -7   0   50.89    7.50
   2   7   0   36.10    3.70
   2   7   0   36.20    5.90
  -2   7   0   48.30    7.50
   2  -7   0   42.70    8.80
  -2   7   0   46.90    5.80
   2   7   0   34.00    4.00
   2  -7   0   49.30    6.10
   2   7   0   35.10    4.30
  -2   7   0   33.20    6.40
   2   7   0   34.30    7.30
   2   7   0   33.00    4.70
  -2   7   0   29.30    7.10
  -2   7   0   52.59    7.50
  -2  -7   0   43.50    5.50
   2   7   0   33.80    4.10
   2   7   0   32.40    3.80
   2  -7   0   42.30    9.40
  -2   7   0   38.20    7.10
   3  -7   0 1406.76  108.99
   3  -7   0 1486.25  106.29
   3   7   0 1440.16  104.29
   3   7   0 1401.76  107.79
   3  -7   0 1467.65  107.59
  -3   7   0 1502.95  105.99
  -3   7   0 1430.26  106.49
   3   7   0 1395.26  104.09
  -3   7   0 1473.75  105.29
   3  -7   0 1530.15  105.59
   3   7   0 1394.86  104.29
   3  -7   0 1485.05  107.69
  -3   7   0 1613.24  106.89
   3   7   0 1501.05  104.09
  -3   7   0 1535.75  106.79
   3   7   0 1561.64  105.69
  -3   7   0 1587.24  106.19
  -4   7   0   81.49   10.20
   4  -7   0   86.09   12.70
   4   7   0   58.49   14.10
   4   7   0   84.39    9.80
  -4   7   0   98.49   12.60
  -4   7   0   77.89   12.80
   4  -7   0   92.09   10.80
  -4   7   0  100.39   12.40
   4  -7   0   94.89    9.10
   5   7   0    2.60   10.40
   5   7   0   10.20    1.90
   5   7   0    8.00    1.80
  -5   7   0   32.30   10.00
  -5   7   0   16.00    8.50
  -5   7   0    6.40   10.10
  -6   7   0   21.70   11.90
   6   7   0   14.00   13.50
   0   8   0  555.84   39.90
   0   8   0  549.25   40.30
   0  -8   0  527.35   42.50
   0   8   0  582.44   41.20
   0  -8   0  559.84   40.70
   0  -8   0  544.85   40.40
   0   8   0  594.04   41.50
   0  -8   0  591.64   40.90
   0   8   0  533.95   40.00
   0  -8   0  498.15   42.30
  -1   8   0   47.60    5.90
  -1  -8   0   66.29    6.10
   1  -8   0   50.69    4.60
   1   8   0   45.90    5.00
   1   8   0   55.29    6.30
  -1   8   0   48.60    6.90
  -1   8   0   43.20    7.50
   1   8   0   42.40    5.50
   1  -8   0   45.30    9.80
   1   8   0   50.99    5.20
  -1  -8   0   37.10    7.20
  -1  -8   0   46.90    8.80
   1  -8   0   49.30    8.50
   1   8   0   47.80    6.60
   1   8   0   53.79    7.70
   1  -8   0   56.09    8.70
   1   8   0   44.80    5.60
  -1   8   0   56.39    8.00
  -1   8   0   48.00    8.00
   1  -8   0   55.69    6.80
  -1   8   0   54.09    6.60
   1  -8   0   53.19    8.60
   1  -8   0   35.50    9.20
  -2  -8   0  323.07   24.00
  -2   8   0  327.37   25.00
  -2   8   0  335.27   24.30
   2   8   0  314.47   23.30
   2  -8   0  365.06   24.00
   2   8   0  298.27   23.00
  -2   8   0  333.67   25.80
   2   8   0  304.57   23.80
   2  -8   0  340.77   25.50
   2  -8   0  309.07   26.80
   2   8   0  320.57   24.60
   2   8   0  299.07   23.20
   2  -8   0  349.96   27.50
   2  -8   0  296.07   28.40
  -2  -8   0  277.47   23.80
   2   8   0  303.67   23.00
  -2   8   0  344.27   25.90
   2   8   0  335.57   25.40
   3  -8   0   35.40   10.90
  -3   8   0   31.00   12.20
   3   8   0   28.40    3.60
   3   8   0   27.20    3.80
  -3   8   0   35.60    9.00
   3   8   0   23.90    2.80
   3   8   0   29.40    6.60
   3   8   0   23.70    3.00
   3  -8   0   35.50    6.10
   3   8   0   21.70    2.70
   3  -8   0   31.10   10.40
   3  -8   0   35.50   10.50
  -4   8   0   40.80   11.20
   4   8   0   33.50   15.20
  -4   8   0   77.09   15.60
  -5   8   0  120.09   16.40
  -5   8   0  117.79   16.60
   5   8   0   77.99   17.80
   0  -9   0    4.20    5.10
   0  -9   0   14.90    5.20
   0  -9   0    3.40    5.40
   0   9   0   -1.00    4.60
   0  -9   0   -5.70    6.70
   0   9   0    3.00    3.80
   0  -9   0    0.40    7.00
  -1   9   0   94.99   10.40
   1  -9   0   65.99   13.60
   1  -9   0   74.99   11.20
   1  -9   0   63.79   12.30
   1   9   0   63.09    8.10
  -1   9   0   75.49    8.50
  -1  -9   0   47.60   10.30
  -1   9   0   66.79    8.50
   1  -9   0   81.59   11.70
   1   9   0   71.79    9.90
  -1  -9   0   70.79   10.90
   1   9   0   75.29    7.30
   2   9   0    4.90    6.00
   2   9   0    6.90    3.00
  -2   9   0    9.80    6.70
   2  -9   0    6.60    4.00
   2  -9   0   12.90    8.60
  -2  -9   0    4.80    4.20
  -2  -9   0    8.00    4.30
   2  -9   0   10.60    9.30
   2  -9   0   19.50    9.30
  -2   9   0   14.40    8.00
   3  -9   0  600.54   42.10
   3  -9   0  568.14   47.60
   3  -9   0  544.25   51.09
  -3   9   0  577.44   44.70
   3  -9   0  557.04   45.60
  -4   9   0   74.49   14.30
   0 -10   0  562.04   38.70
   0 -10   0  498.15   41.40
   0 -10   0  505.55   37.60
   0  10   0  532.45   38.00
   0 -10   0  490.65   41.00
   1 -10   0   94.79   12.40
   1 -10   0   93.39   16.00
  -1 -10   0   67.09   11.60
  -1  10   0   92.29    9.90
   1 -10   0   89.29   12.90
  -1  10   0   90.69   11.70
  -1 -10   0   77.79   12.20
  -2  10   0  120.09   14.70
  -2 -10   0   95.99    9.90
   2 -10   0   95.59   17.60
   2 -10   0  111.59   15.00
   2 -10   0  110.99   15.90
  -2 -10   0   82.59   10.30
   0   0  -1    0.20    0.10
   0   0  -1    0.10    0.10
   0   0   1    0.00    0.10
   0   0  -1    0.00    0.10
   0   0  -1    0.10    0.10
   0   0   1    0.00    0.10
   0   0   1    0.00    0.10
   0   0   1    0.00    0.10
   1   0  -1  319.27   22.30
   1   0  -1  323.17   22.20
   1   0  -1  328.97   22.10
  -1   0   1  327.47   22.10
   1   0  -1  323.77   22.10
  -1   0   1  324.87   22.30
   1   0   1  311.07   22.60
  -1   0  -1  364.86   22.20
   1   0   1  292.67   22.20
  -1   0  -1  290.37   22.50
  -1   0   1  337.37   22.50
  -1   0  -1  308.67   22.20
   1   0  -1  347.67   22.50
  -1   0   1  348.17   22.30
  -1   0   1  285.57   22.50
  -1   0   1  327.87   22.10
  -1   0   1  286.37   22.50
   1   0   1  341.87   22.40
  -1   0  -1  306.07   22.60
  -1   0  -1  318.87   22.20
   1   0   1  344.07   22.20
  -1   0  -1  322.27   22.30
  -1   0   1  312.87   22.40
  -1   0  -1  323.27   22.20
   1   0  -1  301.97   22.60
  -1   0   1  278.67   22.40
   1   0   1  323.77   22.50
   1   0  -1  317.47   22.20
   1   0  -1  321.27   22.30
  -1   0   1  263.07   22.20
  -1   0   1  308.77   22.10
   1   0  -1  308.47   22.30
  -1   0  -1  307.27   22.10
  -1   0  -1  359.66   22.10
  -1   0   1  303.27   22.30
   1   0   1  296.07   22.30
  -1   0  -1  283.47   22.30
   1   0  -1  308.47   22.50
  -1   0   1  313.17   22.20
   1   0  -1  323.97   22.20
   1   0  -1  311.87   22.10
   1   0  -1  293.87   22.30
   1   0  -1  311.17   22.20
  -1   0   1  289.17   22.10
  -1   0   1  306.17   22.10
   1   0  -1  331.27   22.30
   1   0   1  320.97   22.50
   1   0   1  337.27   22.30
   1   0   1  282.47   22.50
  -1   0  -1  298.47   22.40
   1   0   1  299.07   22.40
  -1   0   1  291.87   22.10
  -1   0   1  288.77   22.30
   1   0  -1  301.17   22.40
   1   0   1  306.77   22.20
  -1   0  -1  329.37   22.50
  -2   0  -1 2668.13  220.58
  -2   0  -1 3386.76  219.28
   2   0  -1 3270.37  219.98
  -2   0  -1 3167.88  219.88
   2   0   1 2954.90  220.38
   2   0  -1 3161.38  218.48
   2   0   1 2899.61  221.48
   2   0  -1 3092.49  220.38
  -2   0  -1 3318.07  218.88
   2   0   1 3225.68  219.68
  -2   0   1 3265.97  220.38
   2   0  -1 2951.60  219.08
   2   0   1 3034.90  220.38
   2   0  -1 3076.09  220.78
  -2   0  -1 3109.39  220.48
   2   0  -1 3016.80  218.98
   2   0   1 3195.88  218.48
   2   0  -1 3090.49  218.68
  -2   0   1 3275.47  221.28
   2   0   1 3074.29  219.18
   2   0   1 2646.84  219.98
  -2   0  -1 3144.09  220.28
  -2   0   1 3293.17  220.48
   2   0  -1 2826.32  218.88
   2   0   1 3052.09  219.08
   2   0  -1 3171.38  223.08
   2   0  -1 3083.59  222.58
  -2   0  -1 3073.49  218.18
  -2   0   1 3291.27  220.18
   2   0   1 3003.70  219.08
  -2   0  -1 3212.58  218.68
  -2   0  -1 2998.20  218.58
   2   0  -1 3143.79  219.28
   2   0   1 3235.98  218.88
   2   0  -1 3306.97  219.08
   2   0   1 2851.31  218.48
  -2   0   1 3058.59  218.08
  -2   0   1 3457.25  219.48
  -2   0   1 3146.79  218.68
  -2   0  -1 3550.24  218.88
   2   0  -1 3183.08  218.98
  -2   0  -1 2759.52  220.88
   2   0   1 3351.76  219.78
   2   0   1 3204.48  219.08
   2   0   1 2950.90  218.68
  -2   0   1 2997.20  218.58
   2   0   1 3141.89  220.98
  -2   0  -1 2873.81  222.18
   2   0  -1 2957.20  218.98
   2   0   1 3015.20  218.58
   2   0  -1 3143.39  219.78
   2   0  -1 3289.47  218.48
  -2   0   1 3251.17  218.68
  -2   0   1 2849.71  220.28
   2   0   1 2926.31  218.68
   2   0  -1 3040.90  220.38
   2   0  -1 3264.57  219.98
  -2   0   1 3231.58  218.68
   2   0  -1 3071.09  218.28
  -2   0  -1 3184.58  219.58
  -2   0   1 2728.53  220.28
  -2   0   1 2962.20  222.18
   3   0  -1   96.39    7.10
  -3   0  -1   93.19    8.70
   3   0  -1   91.39    8.30
  -3   0   1  102.79    7.50
  -3   0  -1   87.79    7.00
   3   0   1   89.29    7.90
   3   0  -1   83.49    7.50
  -3   0   1   90.19    6.80
   3   0  -1   91.59    6.70
   3   0   1   92.59    7.30
   3   0   1   93.79    7.60
  -3   0   1   93.89    7.00
  -3   0   1   94.19    8.60
   3   0  -1   96.09    7.60
   3   0   1   89.59    7.30
   3   0  -1   81.99    7.70
   3   0  -1   80.69    7.90
  -3   0   1   98.39    7.60
   3   0   1   96.09    9.50
   3   0   1   89.19    8.50
  -3   0  -1   94.09    6.70
  -3   0  -1  106.99    7.10
   3   0   1   93.39    7.70
   3   0  -1   87.09    7.40
   3   0  -1   86.69    7.30
   3   0  -1   89.19    7.30
   3   0  -1   82.79    7.10
  -3   0  -1   96.89    7.70
   3   0   1   83.39    7.60
   3   0  -1   96.39    7.70
   3   0   1   97.69    7.30
   3   0   1   90.49    7.50
  -3   0  -1   74.69    8.30
  -3   0  -1  102.19    7.60
  -3   0   1   87.69    8.40
   3   0  -1   90.09    7.20
   3   0  -1   90.49    7.80
   3   0  -1   94.09    9.00
   3   0  -1   94.59    8.50
   3   0   1   83.99    7.90
  -3   0   1   86.19    8.80
  -3   0  -1   94.89    7.70
  -3   0   1   90.89    6.90
  -3   0  -1   81.99    8.30
   3   0   1   88.49    7.30
  -3   0  -1  101.09    6.90
  -3   0   1   72.89    8.50
   3   0   1   89.49    8.70
  -3   0  -1   87.09    8.70
  -3   0  -1   92.19    6.80
  -3   0  -1   81.79    8.80
  -3   0   1   92.29    7.60
   3   0   1   85.09    7.10
  -3   0   1   75.69    8.30
  -3   0   1   92.99    6.70
   3   0   1   88.59    7.30
  -4   0  -1  839.72   52.09
   4   0   1  745.03   52.89
  -4   0   1  795.12   52.19
  -4   0  -1  718.83   53.59
   4   0   1  717.33   53.09
   4   0  -1  727.73   53.19
  -4   0  -1  795.12   52.69
  -4   0   1  682.23   53.49
  -4   0  -1  658.33   53.39
   4   0  -1  733.23   52.59
  -4   0   1  811.32   52.79
   4   0   1  706.53   52.49
  -4   0   1  851.21   52.89
   4   0  -1  708.43   52.49
   4   0   1  727.53   52.59
   4   0  -1  753.52   53.99
   4   0  -1  719.03   53.19
   4   0  -1  726.83   52.29
   4   0  -1  727.63   52.59
  -4   0  -1  780.52   52.79
  -4   0  -1  742.83   51.89
   4   0  -1  679.03   52.99
  -4   0   1  727.73   51.99
   4   0   1  777.62   52.49
   4   0  -1  785.12   52.29
  -4   0  -1  669.23   53.99
  -4   0   1  651.13   53.99
  -4   0   1  728.93   51.99
   4   0   1  721.73   52.59
   4   0   1  711.23   52.49
   4   0  -1  777.02   52.59
   4   0   1  729.63   52.59
   4   0  -1  723.93   51.99
  -4   0   1  791.82   52.09
  -4   0  -1  627.64   53.99
   4   0   1  763.32   54.09
   4   0  -1  735.93   52.89
  -4   0  -1  758.12   52.19
  -4   0   1  740.33   53.59
   4   0   1  726.43   52.39
   4   0   1  745.73   52.89
  -4   0  -1  777.62   52.99
  -4   0   1  777.12   52.89
   4   0   1  724.13   53.09
   4   0  -1  752.02   52.89
  -4   0  -1  689.53   53.49
   4   0   1  679.33   52.99
  -4   0   1  670.03   53.39
   4   0  -1  727.23   52.59
  -5   0   1  695.43   52.99
   5   0  -1  744.53   52.59
  -5   0  -1  742.83   52.19
  -5   0  -1  788.42   51.09
   5   0   1  722.53   52.39
   5   0  -1  719.63   51.79
   5   0   1  787.52   51.49
   5   0  -1  709.83   51.69
  -5   0   1  813.92   51.99
   5   0  -1  729.53   51.89
  -5   0  -1  780.42   51.89
  -5   0   1  683.83   53.79
   5   0  -1  725.83   51.39
  -5   0  -1  620.34   53.69
  -5   0   1  785.62   51.09
   5   0   1  734.23   51.39
  -5   0   1  770.92   50.79
  -5   0  -1  729.53   50.79
   5   0  -1  703.93   52.39
  -5   0   1  645.14   52.79
   5   0   1  710.73   51.69
  -5   0   1  761.62   52.19
  -5   0  -1  735.43   50.79
   5   0   1  736.73   51.79
   5   0   1  720.53   52.09
  -5   0   1  650.73   53.79
   5   0  -1  647.44   52.29
   5   0   1  685.43   52.39
   5   0   1  726.73   52.59
   5   0  -1  718.43   52.09
  -5   0  -1  665.43   53.69
  -5   0  -1  658.83   52.89
  -5   0  -1  615.24   52.59
   5   0  -1  709.43   51.69
   5   0  -1  736.43   51.69
   5   0   1  762.02   51.49
  -5   0   1  692.43   53.09
   5   0   1  712.63   51.99
  -5   0  -1  693.53   52.99
   5   0   1  727.33   51.69
   5   0   1  698.03   51.69
   5   0  -1  725.73   51.79
   5   0   1  724.83   51.79
   5   0  -1  746.33   51.29
  -6   0   1    5.50    4.70
  -6   0  -1   -1.30    6.90
   6   0  -1    5.60    3.80
  -6   0   1   -6.10    6.90
   6   0   1   -0.90    4.50
   6   0  -1   -2.90    9.00
   6   0  -1    5.60    4.90
   6   0   1    1.00    4.10
   6   0   1    5.20    5.10
   6   0   1    5.40    4.50
   6   0   1   -4.00    3.10
  -6   0  -1   -3.50    6.70
  -6   0   1   10.30    6.70
   6   0  -1    3.50    5.20
   6   0  -1    6.20    4.80
  -6   0  -1   -0.70    6.90
   6   0  -1    6.60    4.30
  -6   0   1   -1.20    7.20
   6   0  -1    7.10    5.40
  -6   0  -1    2.40    5.30
   6   0   1   -1.00    3.70
   6   0  -1    2.20    4.40
   6   0   1    7.50    4.60
  -6   0   1    6.50    6.50
   6   0  -1    1.90    3.80
   6   0   1    3.60    5.20
   6   0   1    5.80    4.50
   6   0  -1    0.90    5.40
  -6   0  -1    7.10    6.80
  -6   0  -1    3.80    4.90
  -6   0  -1   -2.90   29.60
   6   0  -1    3.60    4.30
   6   0  -1    6.50    4.90
   6   0   1    5.80    4.80
   6   0   1    6.50    4.00
  -6   0  -1    5.80    6.30
   6   0   1    9.30    5.60
  -6   0   1   -4.80    6.70
  -6   0   1    8.50   31.00
  -7   0  -1  104.49   11.60
   7   0   1  103.29   10.90
  -7   0  -1   79.29   13.60
   7   0  -1   96.79   10.90
   7   0  -1  101.79   10.50
   7   0   1  108.59   11.30
   7   0  -1  122.29   11.90
  -7   0   1   99.89   13.90
   7   0  -1   72.39   16.60
   7   0  -1  107.69   12.60
   7   0  -1  111.39   12.00
  -7   0   1   92.09   32.30
   7   0   1   76.49   16.70
  -7   0   1   97.19   16.50
  -7   0   1  109.89   11.50
  -7   0  -1   97.09   14.10
  -7   0  -1   91.19   16.40
  -7   0   1   88.89   14.90
  -7   0   1   87.19   14.10
   7   0   1  111.69   13.40
   7   0   1   83.59    9.80
  -7   0  -1   95.39   13.50
   7   0   1  112.69   11.90
  -8   0  -1  116.39   17.60
  -8   0  -1  141.09   18.70
   8   0  -1  145.49   15.70
   8   0   1  152.58   15.70
  -8   0  -1  180.08   15.00
  -8   0   1  178.78   15.00
   8   0   1  139.69   24.00
   8   0  -1  167.58   15.00
  -8   0  -1  161.48   21.60
   8   0   1  169.98   15.10
   8   0  -1  120.69   21.80
  -8   0   1  108.19   17.20
  -8   0   1  129.79   17.80
  -8   0   1  143.19   18.50
  -8   0  -1  122.09   17.60
  -8   0   1  166.28   21.60
   0   1  -1   21.40    1.80
   0  -1  -1   23.30    1.90
   0   1   1   22.30    2.10
   0  -1   1   23.70    2.10
   0  -1  -1   24.60    2.10
   0   1  -1   24.90    2.10
   0  -1  -1   21.90    1.80
   0  -1   1   25.00    2.10
   0  -1   1   22.00    2.10
   0   1  -1   23.30    2.20
   0   1   1   23.50    1.80
   0  -1   1   27.50    1.70
   0   1   1   24.00    1.70
   0  -1   1   22.10    1.70
   0  -1   1   23.00    2.10
   0   1  -1   24.20    2.00
   0   1  -1   21.60    1.80
   0  -1   1   25.40    1.80
   0   1   1   23.80    1.90
   0   1  -1   25.20    2.20
   0  -1  -1   23.60    1.80
   0   1   1   21.30    1.90
   0  -1  -1   22.10    2.10
   0   1  -1   23.50    1.90
   0   1   1   21.80    2.00
   0  -1   1   21.90    1.90
   0  -1   1   22.90    1.80
   0  -1  -1   23.10    1.90
   0  -1  -1   27.90    1.70
   0  -1   1   24.90    1.90
   0   1  -1   22.00    2.10
   0  -1  -1   21.00    2.10
   0  -1  -1   23.80    1.70
   0   1   1   21.60    2.10
   0   1   1   21.80    2.00
   0   1  -1   21.70    2.10
   0  -1  -1   22.30    2.00
   0  -1   1   20.60    2.20
   0   1   1   24.70    2.10
   0  -1   1   22.10    2.00
   0   1   1   21.80    1.80
   0  -1  -1   27.70    1.80
   0   1  -1   20.60    1.90
   0   1  -1   23.50    1.90
   0  -1  -1   22.90    2.10
   0   1  -1   22.90    1.80
   0   1  -1   21.30    1.80
   0   1  -1   24.10    2.10
   0  -1   1   23.60    2.00
   0   1  -1   27.70    1.90
   0   1   1   23.70    2.10
   0  -1   1   21.60    1.80
   0   1  -1   27.20    1.90
   0   1  -1   26.40    2.10
   0   1  -1   23.80    1.80
   0  -1  -1   21.30    2.20
   0   1   1   27.60    1.80
   1  -1   1 8735.23  615.44
  -1   1   1 9101.39  617.94
   1  -1   1 8964.80  614.84
  -1   1   1 9129.39  615.44
   1  -1   1 8628.74  615.24
  -1   1   1 8743.83  615.14
  -1   1   1 8672.03  617.24
  -1   1   1 8994.10  615.04
   1  -1   1 8907.21  616.84
  -1   1   1 7911.31  618.44
  -1   1   1 8877.81  619.84
   1  -1   1 8139.49  616.04
   1  -1   1 7999.50  616.64
   1  -1   1 8352.16  618.84
  -1   1   1 8747.83  616.54
  -1   1   1 9166.58  616.14
  -1   1   1 9279.17  617.24
   1  -1   1 8786.72  615.84
   1  -1   1 8833.32  619.14
  -1   1  -1 7833.72  611.74
  -1   1  -1 7956.70  612.84
   1  -1  -1 8519.15  611.64
   1  -1  -1 8038.70  614.44
  -1   1  -1 8704.13  611.24
  -1   1  -1 8973.60  612.64
  -1   1  -1 9357.96  612.04
   1  -1  -1 8795.52  611.64
  -1   1  -1 8414.96  611.14
  -1   1  -1 9999.00  614.44
   1  -1  -1 9161.38  613.74
  -1   1  -1 8933.91  610.64
  -1   1  -1 7839.82  611.74
   1  -1  -1 8779.32  610.34
  -1   1  -1 7750.32  614.04
  -1   1  -1 9944.91  613.94
   1  -1  -1 8436.16  612.84
  -1   1  -1 8745.53  610.24
   2  -1   1 1706.83  131.59
  -2  -1  -1 1881.41  132.19
  -2   1   1 1768.22  131.39
   2  -1   1 1898.71  131.49
  -2   1   1 1726.93  132.09
  -2   1   1 1804.72  132.29
   2  -1   1 1943.71  131.79
   2  -1   1 1707.13  131.39
   2   1  -1 1937.61  132.29
   2  -1   1 1828.72  131.59
  -2   1   1 1830.12  131.99
  -2  -1  -1 1620.94  131.19
   2  -1   1 2049.20  132.09
   2   1  -1 1862.71  131.29
   2  -1   1 1933.91  131.39
  -2   1   1 2030.70  131.19
  -2   1   1 2028.30  131.69
   2   1  -1 1859.71  131.09
   2   1  -1 1988.80  132.89
   2  -1   1 1834.12  131.39
  -2   1   1 1954.80  132.29
   2  -1   1 2131.89  131.99
   2  -1   1 1742.13  131.39
  -2  -1  -1 1585.54  131.29
   2  -1   1 1775.82  132.09
  -2   1   1 1831.52  133.89
  -2  -1  -1 1621.24  132.39
   2  -1   1 2050.29  133.59
   2   1  -1 1897.21  132.49
   2   1  -1 1955.40  132.19
  -2  -1  -1 1666.53  132.09
  -2   1   1 1903.91  131.99
  -2  -1  -1 2059.49  131.89
  -2   1   1 1942.41  131.39
  -2  -1  -1 2046.10  132.59
  -2   1   1 1900.51  130.89
   2   1  -1 1870.41  130.99
  -2   1   1 1743.33  130.99
   2  -1   1 1883.81  130.99
  -2   1   1 1888.81  131.09
   2   1  -1 1754.62  131.19
  -2   1   1 1859.41  131.89
   2  -1   1 1949.01  132.09
  -2   1   1 1805.22  131.69
   2  -1   1 1965.00  131.09
   2   1  -1 1976.50  131.39
   2  -1   1 1764.52  131.19
  -2   1   1 1683.83  131.99
   2   1  -1 1758.72  131.29
  -2  -1  -1 1849.21  132.19
   2  -1   1 1849.11  131.09
  -2   1   1 1677.73  131.59
   2  -1   1 1827.92  131.09
   2  -1   1 1905.61  133.39
  -2   1   1 1944.71  131.49
   2   1  -1 1791.72  131.09
  -2   1   1 2003.70  131.79
   2  -1   1 1908.21  131.09
   2   1   1 1856.61  127.89
   2  -1  -1 1738.83  127.29
   2  -1  -1 1919.31  129.29
   2   1   1 1834.42  126.89
  -2   1  -1 1822.52  126.79
  -2   1  -1 1979.00  126.79
  -2   1  -1 1730.43  127.69
  -2   1  -1 1833.52  126.59
   2  -1  -1 1813.72  128.09
  -2   1  -1 1798.02  126.79
   2  -1  -1 1767.22  126.79
   2  -1  -1 1737.73  126.89
  -2   1  -1 1628.94  127.29
   2  -1  -1 1749.82  127.69
   2   1   1 1722.73  126.99
   2  -1  -1 1837.82  127.39
   2  -1  -1 1746.33  126.79
   2  -1  -1 1735.53  127.09
   2  -1  -1 1684.33  126.69
   2  -1  -1 1790.82  127.99
  -2  -1   1 1766.12  126.79
  -2   1  -1 1751.42  126.79
  -2   1  -1 1839.32  126.99
  -2   1  -1 1759.82  127.39
   2  -1  -1 1836.92  127.19
  -2   1  -1 1731.53  127.09
   2   1   1 1817.12  127.49
   2  -1  -1 1718.03  127.09
  -2   1  -1 1622.84  127.79
  -2   1  -1 1789.42  126.99
  -2  -1   1 1864.71  127.99
  -2  -1   1 1852.11  127.19
   2  -1  -1 1997.40  127.49
   2   1   1 1934.11  127.59
  -2  -1   1 1631.64  127.29
   2   1   1 1820.12  127.29
  -2  -1   1 1596.74  127.59
   2  -1  -1 1984.50  126.99
  -2   1  -1 1919.31  127.29
  -2   1  -1 1702.33  127.69
   2   1   1 1968.80  126.89
  -2   1  -1 1799.32  127.09
   2  -1  -1 1933.11  126.99
   2  -1  -1 1822.22  127.09
   2  -1  -1 1818.72  126.69
  -2   1  -1 1831.22  128.39
  -2   1  -1 1872.61  127.39
   2   1   1 1850.51  126.99
   2  -1  -1 1642.94  126.99
   2   1   1 1807.32  128.09
  -2  -1   1 1798.82  127.99
   2  -1  -1 1714.73  127.39
  -2  -1   1 1993.30  128.09
  -2   1  -1 1789.52  126.79
  -2  -1   1 1621.84  128.29
   3  -1   1  225.78   18.30
  -3   1   1  203.78   18.20
  -3   1   1  223.98   17.00
  -3  -1  -1  204.68   17.50
  -3  -1  -1  253.67   16.90
   3   1  -1  230.08   16.30
   3  -1   1  239.58   18.50
  -3   1   1  229.48   16.50
   3   1  -1  234.78   16.00
   3  -1   1  221.08   16.80
   3  -1   1  238.68   16.80
  -3   1   1  239.68   16.70
   3   1  -1  225.08   16.70
   3  -1   1  225.48   17.00
  -3  -1  -1  224.58   16.40
  -3   1   1  233.08   17.90
  -3  -1  -1  201.38   17.10
   3  -1   1  225.28   17.10
   3  -1   1  235.78   16.60
   3  -1   1  211.78   16.50
   3  -1   1  223.18   17.80
   3  -1   1  225.38   17.10
   3  -1   1  232.58   18.00
   3   1  -1  217.68   16.80
   3  -1   1  230.28   16.80
   3  -1   1  229.98   16.70
  -3   1   1  254.97   17.20
  -3   1   1  208.08   16.50
  -3   1   1  214.28   18.20
   3  -1   1  220.98   17.30
   3  -1   1  197.78   17.20
  -3  -1  -1  236.78   16.80
  -3   1   1  219.08   17.10
   3   1  -1  250.67   16.40
  -3  -1  -1  216.18   17.20
   3  -1   1  250.37   17.30
  -3   1   1  202.98   17.70
  -3   1   1  216.98   17.80
   3  -1   1  224.28   16.80
   3   1  -1  241.48   16.70
   3  -1   1  206.18   17.30
  -3  -1  -1  213.08   16.70
  -3   1   1  231.28   17.40
   3   1  -1  230.58   16.40
   3  -1   1  226.18   16.90
  -3  -1  -1  200.38   17.40
  -3   1   1  237.48   16.30
   3   1  -1  220.78   16.40
   3   1  -1  238.68   16.90
   3   1  -1  208.38   16.80
  -3   1   1  237.98   17.30
  -3  -1  -1  247.48   17.20
  -3   1   1  231.38   16.70
  -3   1   1  247.78   16.70
   3  -1  -1  233.28   16.80
   3  -1  -1  216.48   18.10
   3   1   1  212.78   16.70
   3  -1  -1  237.88   16.70
  -3   1  -1  257.37   16.60
  -3   1  -1  208.68   18.00
   3  -1  -1  253.97   17.20
  -3   1  -1  195.78   16.90
   3  -1  -1  232.78   16.90
  -3  -1   1  233.18   16.60
  -3   1  -1  238.88   17.00
  -3   1  -1  225.38   16.60
   3  -1  -1  226.88   17.00
  -3  -1   1  233.18   17.10
  -3  -1   1  229.78   17.00
  -3  -1   1  201.78   15.90
   3   1   1  232.98   16.30
  -3   1  -1  240.68   16.60
  -3   1  -1  229.68   16.20
  -3  -1   1  186.68   17.30
  -3  -1   1  247.18   16.70
  -3   1  -1  185.08   16.70
  -3  -1   1  195.98   17.30
   3  -1  -1  226.18   17.30
   3  -1  -1  260.77   18.10
   3  -1  -1  215.58   17.20
   3   1   1  215.98   16.20
  -3  -1   1  231.18   16.30
   3  -1  -1  244.18   17.00
   3  -1  -1  225.28   17.00
   3   1   1  241.78   16.40
   3  -1  -1  191.48   17.10
  -3   1  -1  208.68   18.20
   3  -1  -1  225.58   16.80
   3  -1  -1  230.48   16.50
  -3   1  -1  231.08   16.40
   3  -1  -1  231.58   16.80
   3  -1  -1  224.48   17.70
  -3   1  -1  226.38   17.30
  -3   1  -1  209.88   16.40
   3   1   1  221.38   16.80
   3  -1  -1  235.28   16.50
   3  -1  -1  225.88   16.70
  -3   1  -1  230.48   17.90
  -3   1  -1  224.48   17.70
  -3   1  -1  224.38   17.10
  -3   1  -1  234.28   17.20
   3  -1  -1  235.78   18.30
   3   1   1  219.48   16.60
   3  -1  -1  245.28   18.00
  -3   1  -1  199.08   17.70
   3  -1  -1  230.48   16.20
   3   1   1  241.88   16.70
   3   1   1  231.68   16.20
  -3  -1   1  206.68   17.10
   3   1   1  218.18   16.40
   4   1  -1  212.78   16.90
   4  -1   1  238.08   16.50
  -4   1   1  234.08   17.20
  -4  -1  -1  185.58   17.90
  -4  -1  -1  224.48   16.70
  -4   1   1  226.38   15.90
   4  -1   1  239.08   16.90
   4  -1   1  208.08   16.70
  -4   1   1  225.68   16.10
  -4   1   1  207.78   18.10
   4   1  -1  208.18   16.30
   4   1  -1  239.18   16.30
   4  -1   1  233.28   17.10
  -4   1   1  229.08   17.60
   4  -1   1  219.18   17.10
  -4  -1  -1  192.38   17.70
   4   1  -1  205.08   16.30
  -4  -1  -1  208.58   16.60
  -4   1   1  197.68   18.40
   4   1  -1  215.28   16.80
  -4  -1  -1  209.18   17.40
   4  -1   1  228.08   17.60
   4  -1   1  226.68   16.70
  -4   1   1  237.48   16.40
   4  -1   1  221.18   16.40
  -4  -1  -1  194.88   17.40
   4   1  -1  217.78   16.60
   4  -1   1  207.58   16.90
  -4   1   1  228.78   17.20
   4   1  -1  221.18   15.50
   4  -1   1  202.38   17.30
  -4  -1  -1  221.08   23.50
   4   1  -1  225.78   16.10
   4   1  -1  203.58   16.80
  -4   1   1  208.38   18.10
  -4  -1  -1  231.78   16.80
   4  -1   1  221.08   16.70
   4   1  -1  225.98   16.60
  -4  -1  -1  202.88   17.20
   4  -1   1  217.18   16.60
  -4   1   1  245.68   17.10
   4  -1   1  225.58   18.80
   4  -1   1  240.28   16.40
  -4   1   1  213.38   16.10
  -4   1   1  185.88   18.50
   4   1  -1  236.18   16.20
  -4   1   1  228.88   18.40
   4   1  -1  216.18   16.20
   4  -1   1  214.48   17.30
   4  -1  -1  268.07   19.50
   4   1   1  258.27   19.90
   4  -1  -1  252.27   20.90
  -4   1  -1  234.98   22.10
  -4  -1   1  250.47   26.80
   4  -1  -1  265.57   20.60
  -4  -1   1  304.07   20.40
   4   1   1  272.57   19.70
  -4   1  -1  275.67   19.80
   4   1   1  255.97   20.40
   4  -1  -1  286.37   20.50
   4  -1  -1  293.57   20.00
  -4   1  -1  281.57   19.50
  -4   1  -1  280.77   21.10
  -4  -1   1  288.07   19.20
   4  -1  -1  256.67   20.90
  -4  -1   1  245.48   21.00
  -4   1  -1  303.57   22.10
   4   1   1  253.17   20.00
  -4  -1   1  263.17   20.80
  -4  -1   1  302.77   19.90
   4  -1  -1  262.07   20.20
   4  -1  -1  274.47   20.30
  -4   1  -1  280.97   20.10
  -4  -1   1  269.87   20.10
   4  -1  -1  290.07   22.40
  -4   1  -1  270.57   20.70
   4  -1  -1  271.77   21.20
   4  -1  -1  270.97   20.30
   4   1   1  259.57   20.00
   4  -1  -1  276.67   20.40
   4  -1  -1  292.27   20.70
   4   1   1  260.07   19.80
  -4   1  -1  275.07   20.80
  -4   1  -1  281.67   20.60
   4  -1  -1  294.07   22.30
  -4   1  -1  246.38   21.60
   4   1   1  260.37   20.20
  -4   1  -1  257.37   21.60
  -4  -1   1  263.77   21.00
  -4   1  -1  282.87   19.70
   4  -1  -1  287.77   20.50
   4   1   1  241.68   20.40
   4   1   1  267.77   19.80
  -4   1  -1  246.48   22.00
   4  -1  -1  270.17   20.70
   4  -1  -1  284.77   19.90
  -4  -1   1  252.37   21.50
   4   1   1  286.47   20.40
  -5  -1  -1  435.76   36.40
  -5   1   1  473.25   38.20
   5   1  -1  505.65   35.50
   5   1  -1  493.15   35.90
   5  -1   1  520.35   38.20
  -5   1   1  464.05   37.30
   5  -1   1  485.15   36.70
  -5  -1  -1  538.25   36.10
  -5  -1  -1  553.14   35.20
   5   1  -1  492.65   35.30
  -5   1   1  437.86   38.10
   5  -1   1  442.36   36.60
  -5   1   1  466.25   35.10
   5   1  -1  481.55   36.20
  -5   1   1  560.64   36.30
   5   1  -1  470.95   35.50
   5   1  -1  524.05   35.20
   5  -1   1  499.05   36.00
   5  -1   1  503.95   35.90
   5  -1   1  483.05   36.00
  -5  -1  -1  448.86   37.30
  -5  -1  -1  434.56   37.50
   5  -1   1  508.45   36.80
  -5  -1  -1  439.26   36.70
  -5   1   1  497.85   36.30
   5  -1   1  501.85   35.90
  -5   1   1  521.95   35.40
  -5  -1  -1  470.85   35.80
   5  -1   1  498.95   35.50
   5   1  -1  474.65   36.30
  -5  -1  -1  532.75   36.20
  -5  -1  -1  461.95   36.60
  -5   1   1  503.15   34.90
  -5   1   1  514.65   35.20
  -5   1   1  462.65   37.40
  -5   1   1  526.65   36.70
   5  -1   1  513.65   35.50
   5   1  -1  486.85   35.60
   5   1  -1  491.85   35.50
   5  -1   1  486.45   36.30
   5  -1   1  495.05   35.90
  -5   1   1  470.15   37.50
   5  -1   1  476.15   35.90
   5  -1   1  474.15   36.20
   5  -1   1  535.45   35.60
   5   1  -1  445.06   36.10
   5  -1  -1  592.14   38.90
  -5   1  -1  527.35   38.50
   5  -1  -1  545.25   39.40
  -5   1  -1  563.34   38.30
  -5  -1   1  522.85   41.00
  -5   1  -1  591.64   38.70
   5   1   1  513.85   39.70
  -5   1  -1  565.64   38.90
   5  -1  -1  577.84   39.40
   5   1   1  555.84   39.70
  -5  -1   1  545.15   39.20
   5  -1  -1  530.75   39.80
   5  -1  -1  539.05   39.70
   5  -1  -1  533.55   39.40
   5  -1  -1  554.94   39.40
  -5  -1   1  506.35   40.20
  -5   1  -1  505.25   41.10
   5   1   1  565.94   38.80
   5   1   1  563.34   38.90
  -5  -1   1  467.65   40.80
   5   1   1  561.34   39.40
  -5   1  -1  515.15   41.60
  -5   1  -1  472.55   41.60
   5   1   1  511.65   38.90
   5   1   1  548.45   39.00
  -5   1  -1  520.95   40.90
   5   1   1  533.15   39.10
   5  -1  -1  531.55   40.10
   5   1   1  566.64   38.90
   5   1   1  546.75   39.00
  -5   1  -1  545.55   39.80
   5   1   1  497.35   39.50
   5  -1  -1  536.25   39.30
  -5  -1   1  503.15   38.60
   5  -1  -1  545.75   39.00
  -5   1  -1  488.95   40.60
   5  -1  -1  530.35   39.40
   5  -1  -1  570.94   41.50
  -5   1  -1  579.44   39.60
  -5  -1   1  496.65   40.00
   5  -1  -1  555.64   39.00
   5  -1  -1  506.75   40.00
  -5  -1   1  622.54   39.60
   5  -1  -1  538.65   40.10
  -5   1  -1  558.24   40.10
  -5  -1   1  539.95   40.10
  -6  -1  -1   91.29    9.60
  -6  -1  -1   62.79   12.40
   6   1  -1   70.79    8.50
   6  -1   1   78.79    9.00
   6  -1   1   82.99   10.20
   6  -1   1   78.49    9.70
   6   1  -1   84.09    8.70
  -6  -1  -1   74.69   11.00
   6   1  -1   82.89    8.30
   6  -1   1   71.09    8.00
   6  -1   1   96.39   11.10
  -6  -1  -1   77.99    9.50
   6   1  -1   90.19    9.20
  -6   1   1   75.79   14.00
   6  -1   1   71.59    9.30
   6   1  -1   85.69   10.00
   6  -1   1   80.79    9.70
  -6   1   1   73.09   11.50
  -6  -1  -1   62.79   10.20
  -6  -1  -1   66.69    8.50
  -6  -1  -1   66.39   10.00
   6   1  -1   85.59    9.00
  -6  -1  -1   73.59   10.50
   6  -1   1   77.59    8.70
  -6  -1  -1  114.19   26.80
   6  -1   1   82.19   10.40
   6  -1   1   84.99    9.10
  -6   1   1   77.29    7.10
  -6   1   1   65.49   11.10
   6   1  -1   88.49    9.20
   6   1  -1   59.19   13.40
   6   1  -1   84.69    9.00
  -6   1   1   71.49   11.40
  -6   1   1   90.99   10.20
  -6   1   1   76.79    6.90
   6   1  -1   72.49    7.90
   6  -1  -1   97.69   10.00
   6  -1  -1   97.99   11.60
   6   1   1   99.79    9.60
   6  -1  -1   90.59   10.70
   6   1   1   93.39    9.20
   6  -1  -1  101.09   10.60
  -6   1  -1  102.89   11.00
  -6  -1   1   98.59   10.30
   6   1   1  104.59   10.80
  -6  -1   1   74.59   12.30
   6  -1  -1  112.79   10.80
  -6  -1   1   96.09   10.40
   6  -1  -1   86.79   10.10
  -6   1  -1   90.29    7.60
  -6  -1   1   72.49   12.90
   6  -1  -1   96.69   10.00
  -6   1  -1   98.49   13.70
  -6  -1   1   76.39   11.40
   6   1   1  101.49    8.90
  -6  -1   1   96.69   12.10
   6   1   1   95.59    9.30
   6  -1  -1  103.69   11.40
   6  -1  -1   80.99   14.00
   6  -1  -1   87.09    9.50
  -6   1  -1   81.29   14.70
   6   1   1   94.49    9.70
   6  -1  -1   95.19    9.20
   6   1   1   84.69    9.80
  -6   1  -1   91.69   12.30
  -6   1  -1   81.69   12.80
  -6   1  -1   87.59    7.80
   6   1   1   95.49    8.90
  -6  -1   1   94.89    9.50
   6   1   1   89.39    9.30
  -6  -1   1   90.29   11.30
  -7  -1  -1   90.69    9.60
   7   1  -1   85.79   10.70
   7  -1   1   77.69   16.40
   7  -1   1  105.49   12.70
   7  -1   1   99.69   12.10
   7  -1   1  105.09   11.60
   7   1  -1   69.39   16.80
  -7   1   1   91.29   13.80
  -7   1   1   89.49   11.40
  -7  -1  -1   73.59   11.30
  -7  -1  -1   89.29   12.50
   7   1  -1   85.89    9.90
  -7  -1  -1   65.79   11.70
  -7  -1  -1   69.39   15.20
   7  -1   1   87.19   10.20
   7   1  -1   77.19    9.30
  -7   1   1   83.39   15.40
  -7   1   1   84.69   13.80
   7  -1   1   88.89   11.60
   7   1  -1   93.39   10.80
  -7   1  -1   59.69    9.20
  -7  -1   1   73.09    8.40
  -7  -1   1   43.90    9.50
   7  -1  -1   63.69   10.30
   7   1   1   72.79    9.60
  -7  -1   1   56.79    9.70
  -7   1  -1   99.29   48.60
  -7  -1   1   65.69   12.60
   7  -1  -1   48.90   14.30
   7   1   1   53.49    7.10
   7   1   1   62.49    9.40
  -7  -1   1   41.30   10.00
   7   1   1   43.40   14.10
  -7   1  -1   59.39   12.80
  -7   1  -1   52.89   11.50
  -7   1  -1   58.09   11.20
   7  -1  -1   73.59    9.60
   7   1   1   57.49    8.40
   7  -1  -1   63.29    9.10
   7  -1  -1   76.49   11.00
   7  -1  -1   75.29   10.90
   8   1  -1  168.48   25.50
  -8  -1  -1  226.48   24.20
  -8  -1  -1  197.78   21.20
   8  -1   1  208.58   19.50
   8  -1   1  231.88   18.80
  -8   1   1  222.28   23.20
   8   1  -1  226.38   18.40
  -8  -1  -1  207.68   20.50
   8  -1   1  172.28   25.90
  -8  -1  -1  189.18   20.50
   8   1  -1  224.68   19.30
  -8  -1   1  199.28   20.50
   8  -1  -1  184.28   26.20
   8   1   1  221.88   19.30
   8  -1  -1  210.98   19.90
   8   1   1  170.38   25.80
  -8  -1   1  206.28   23.50
   8   1   1  225.58   18.40
  -8  -1   1  212.28   21.20
  -8   1  -1  212.98   22.20
  -8  -1   1  185.18   20.30
   8  -1  -1  240.58   18.90
   0   2   1   -1.20    0.70
   0  -2  -1    0.40    0.40
   0  -2   1    0.10    0.60
   0   2  -1    0.20    0.90
   0   2   1   -0.80    1.00
   0  -2   1    0.90    0.70
   0   2   1   -0.60    0.80
   0  -2  -1   -0.40    0.90
   0   2  -1   -1.40    0.90
   0  -2   1   -2.00    1.50
   0  -2  -1    0.10    1.20
   0   2  -1   -2.70    1.40
   0  -2   1   -0.20    0.80
   0   2   1    0.10    0.60
   0   2  -1   -0.70    0.70
   0   2  -1   -0.60    0.70
   0   2  -1   -1.10    0.90
   0   2   1    0.10    0.90
   0   2  -1   -1.00    1.50
   0   2  -1   -0.30    0.90
   0  -2   1   -0.70    1.50
   0  -2  -1   -0.30    1.50
   0  -2  -1    0.10    1.40
   0   2   1    0.90    0.60
   0  -2   1   -0.60    1.20
   0   2  -1   -1.30    0.80
   0   2   1    0.20    1.10
   0   2  -1   -1.70    0.80
   0   2   1    0.00    0.80
   0   2   1    0.30    1.00
   0   2  -1   -0.60    0.70
   0   2  -1    1.10    1.20
   0  -2  -1    0.80    1.00
   0   2  -1   -0.90    0.60
   0  -2   1   -0.10    0.60
   0  -2  -1    0.50    0.30
   0  -2  -1    0.40    0.50
   0  -2  -1    0.60    0.60
   0  -2  -1    4.40    1.60
   0   2  -1   -0.80    1.00
   0   2   1    0.30    1.50
   0  -2   1   -0.30    0.70
   0   2   1   -0.20    0.80
   0  -2   1   -1.00    1.20
   0  -2   1    0.00    0.30
   0  -2  -1    0.80    0.70
   0   2  -1   -0.40    1.60
   0   2   1   -0.10    0.80
   0   2  -1   -0.10    0.80
   0   2   1    0.50    1.40
   0   2   1   -0.20    0.90
   0   2   1    0.70    1.00
   0   2  -1   -0.80    1.00
   0   2   1    0.50    0.70
   0   2  -1   -0.10    1.00
   0   2   1    1.30    1.50
   0   2  -1    0.20    1.30
   0  -2  -1   -0.80    1.20
   0  -2   1   -1.10    1.50
  -1   2   1 3024.90  204.28
   1  -2   1 3281.97  204.08
   1  -2   1 2833.92  202.78
   1  -2   1 2836.82  204.58
   1  -2   1 2926.71  202.98
  -1   2   1 2823.52  204.68
  -1   2   1 2639.04  204.48
   1  -2   1 3049.20  204.08
   1  -2   1 2677.13  206.58
  -1   2   1 2914.71  203.58
  -1   2   1 2927.81  202.98
   1  -2   1 2775.42  203.38
   1  -2   1 3084.19  203.68
   1  -2   1 2630.64  203.08
   1  -2   1 3023.90  202.88
  -1   2   1 2618.34  203.18
  -1   2   1 2941.71  207.38
  -1   2   1 2554.04  204.28
   1  -2   1 2630.24  205.58
  -1   2   1 3086.39  204.18
  -1   2   1 2757.52  203.28
   1  -2   1 3169.08  204.38
  -1   2   1 2910.91  204.38
   1  -2   1 2908.81  202.48
   1  -2   1 2728.23  203.38
  -1   2   1 3018.60  204.48
  -1   2   1 2621.64  203.58
  -1   2   1 2790.02  204.38
   1  -2   1 3093.29  203.78
  -1   2   1 2716.73  203.78
   1  -2   1 2975.20  203.38
   1  -2   1 2934.61  203.48
  -1   2   1 2919.71  203.78
  -1   2   1 2846.82  203.68
   1  -2   1 2827.82  204.18
  -1   2   1 3182.68  204.48
  -1   2   1 2790.82  203.48
  -1   2   1 2989.10  204.58
   1  -2   1 2850.41  203.28
  -1   2   1 2616.14  203.68
  -1   2   1 2886.71  204.48
   1  -2   1 2957.70  203.58
   1  -2  -1 2634.84  177.88
   1  -2  -1 2679.03  177.28
   1  -2  -1 2436.56  178.18
   1  -2  -1 2394.46  178.48
  -1   2  -1 2518.25  180.38
  -1   2  -1 2528.05  177.78
   1  -2  -1 2533.45  177.68
   1  -2  -1 2422.66  178.18
  -1   2  -1 2335.67  177.18
  -1   2  -1 2625.14  181.18
  -1   2  -1 2569.54  178.28
   1  -2  -1 2195.08  177.28
   1  -2  -1 2587.34  177.18
  -1  -2   1 2337.47  176.98
   1  -2  -1 2598.54  178.78
  -1   2  -1 2500.85  176.58
   1  -2  -1 2843.02  179.78
   1  -2  -1 2472.75  176.58
   1  -2  -1 2545.05  178.08
  -1   2  -1 2414.66  177.58
   1  -2  -1 2870.21  178.08
   1  -2  -1 2424.16  177.18
   1  -2  -1 2431.86  177.08
  -1   2  -1 2345.17  178.18
  -1   2  -1 2453.35  177.68
  -1   2  -1 2569.64  177.98
   1   2   1 2470.55  177.08
   1  -2  -1 2486.35  176.88
   1  -2  -1 2619.04  177.78
   1  -2  -1 2361.36  179.48
  -1   2  -1 2341.77  176.98
  -1   2  -1 2568.94  178.48
   1  -2  -1 2533.35  176.88
  -1   2  -1 2636.24  178.18
  -1   2  -1 2424.26  178.08
  -1   2  -1 2284.37  178.08
  -1   2  -1 2493.35  177.68
  -1   2  -1 2466.25  178.18
  -1   2  -1 2829.52  178.08
  -1   2  -1 2505.65  178.08
   1  -2  -1 2473.35  177.98
  -1   2  -1 2518.95  178.98
  -1   2  -1 2621.34  177.18
  -1   2  -1 2499.25  176.78
   1  -2  -1 2587.84  177.78
  -2   2   1 1393.96   96.69
  -2   2   1 1458.65   97.79
   2  -2   1 1307.17   97.09
   2  -2   1 1252.37   97.19
  -2  -2  -1 1303.07   96.89
   2   2  -1 1204.98   98.09
   2  -2   1 1553.74   96.99
   2  -2   1 1380.56   96.89
   2  -2   1 1323.97   98.19
   2   2  -1 1451.45   96.79
   2   2  -1 1495.55   96.89
   2  -2   1 1374.06   96.89
   2  -2   1 1372.06   97.69
  -2   2   1 1335.67   96.89
  -2   2   1 1464.75   96.99
   2  -2   1 1368.16   96.99
  -2  -2  -1 1226.68   97.49
  -2  -2  -1 1275.27   98.09
   2  -2   1 1411.56   97.19
   2  -2   1 1307.67   96.89
  -2   2   1 1430.76   98.29
   2  -2   1 1324.37   97.59
  -2   2   1 1340.67   97.39
   2   2  -1 1372.26   96.79
  -2   2   1 1390.76   97.29
  -2   2   1 1230.58   97.49
   2  -2   1 1389.56   98.19
   2   2  -1 1390.56   96.89
   2  -2   1 1364.46   97.09
   2  -2   1 1387.56   96.89
  -2   2   1 1232.28   96.79
  -2   2   1 1368.86   97.39
  -2   2   1 1575.64   97.89
  -2   2   1 1376.86   96.89
  -2  -2  -1 1467.55   97.09
  -2   2   1 1384.76   98.19
  -2   2   1 1455.25   97.29
  -2   2   1 1347.77   97.19
  -2   2   1 1416.86   96.99
   2  -2   1 1375.96   96.89
  -2   2   1 1204.78   97.89
  -2   2   1 1464.85   97.19
   2  -2   1 1386.76   96.79
  -2  -2  -1 1232.58   96.79
   2  -2   1 1366.56   97.29
   2  -2   1 1369.76   97.29
  -2  -2  -1 1532.05   97.09
  -2   2   1 1352.26   96.79
   2  -2   1 1438.66   97.79
  -2   2  -1 1301.17   96.59
   2  -2  -1 1425.56   96.69
  -2   2  -1 1331.77   96.49
   2  -2  -1 1395.26   97.09
   2  -2  -1 1438.96   96.69
   2  -2  -1 1364.66   96.69
  -2   2  -1 1458.45   96.69
   2  -2  -1 1307.27   97.09
   2  -2  -1 1336.37   96.89
  -2   2  -1 1348.27   96.99
   2   2   1 1463.85   97.09
  -2   2  -1 1266.17   97.79
   2  -2  -1 1361.76   97.49
   2   2   1 1415.16   96.29
   2  -2  -1 1507.65   96.99
   2   2   1 1428.36   96.69
   2  -2  -1 1255.77   97.29
   2  -2  -1 1328.97   97.89
  -2   2  -1 1331.97   97.09
  -2   2  -1 1352.96   96.89
   2  -2  -1 1308.07   96.99
   2  -2  -1 1468.25   97.59
   2  -2  -1 1495.35   96.59
  -2   2  -1 1488.65   96.69
   2  -2  -1 1371.56   96.69
  -2   2  -1 1482.55   96.79
  -2   2  -1 1252.67   96.99
  -2   2  -1 1420.26   96.89
   2  -2  -1 1303.27   96.69
  -2   2  -1 1416.56   97.49
  -2   2  -1 1351.46   96.99
   2  -2  -1 1353.66   97.89
  -2   2  -1 1343.27   97.39
  -2   2  -1 1364.26   97.49
  -2   2  -1 1371.26   96.99
  -2  -2   1 1287.27   97.79
   2  -2  -1 1197.28   97.09
  -2  -2   1 1399.26   96.99
   2   2   1 1353.26   96.39
  -2  -2   1 1380.16   96.59
  -2   2  -1 1334.97   97.89
   2  -2  -1 1279.47   96.59
  -2   2  -1 1360.76   96.69
   2  -2  -1 1532.35   97.59
  -2   2  -1 1379.96   96.49
   2  -2  -1 1463.35   96.69
   2  -2  -1 1335.27   96.49
  -2  -2   1 1157.88   97.19
   2   2   1 1383.06   96.39
  -3  -2  -1  448.76   36.10
  -3  -2  -1  425.56   36.40
  -3   2   1  488.45   36.00
   3   2  -1  530.85   35.90
   3  -2   1  487.75   36.20
   3  -2   1  470.95   36.20
   3  -2   1  518.15   36.60
   3  -2   1  466.35   37.20
   3  -2   1  533.05   36.20
   3  -2   1  523.55   36.30
  -3   2   1  495.45   36.20
  -3   2   1  509.45   36.90
   3  -2   1  484.65   36.40
   3  -2   1  543.65   36.70
   3   2  -1  488.75   35.60
   3   2  -1  515.95   36.10
  -3   2   1  530.35   36.20
   3  -2   1  505.75   36.00
  -3   2   1  465.25   36.50
   3  -2   1  509.35   38.00
  -3   2   1  485.25   37.30
  -3   2   1  498.85   37.90
  -3   2   1  502.25   36.20
  -3   2   1  514.65   36.60
   3  -2   1  526.45   36.40
  -3   2   1  505.45   36.60
   3  -2   1  513.75   36.00
   3  -2   1  500.85   36.50
   3  -2   1  452.65   36.70
   3  -2   1  515.85   36.20
  -3  -2  -1  444.16   36.40
   3  -2   1  538.65   37.50
   3  -2   1  576.44   37.70
  -3   2   1  537.45   35.90
   3  -2   1  519.35   36.30
   3  -2   1  504.15   36.80
  -3   2   1  494.65   38.00
   3   2  -1  520.25   35.90
   3  -2   1  503.55   36.80
  -3  -2  -1  507.75   35.80
  -3  -2  -1  574.64   35.80
  -3   2   1  494.95   36.70
   3   2  -1  504.25   35.60
   3   2  -1  512.35   35.50
  -3   2   1  508.45   36.10
  -3  -2  -1  499.55   36.10
  -3   2   1  509.05   37.40
  -3   2   1  529.15   37.50
  -3  -2  -1  514.75   36.00
  -3   2   1  482.95   36.70
   3  -2   1  463.25   37.80
   3   2  -1  504.25   35.40
  -3   2   1  489.85   36.10
   3   2  -1  500.05   35.90
   3  -2  -1  519.65   34.70
  -3   2  -1  474.45   34.80
  -3   2  -1  500.95   34.40
  -3   2  -1  469.95   35.50
   3   2   1  452.95   34.00
   3   2   1  485.45   34.10
   3  -2  -1  493.25   34.20
   3  -2  -1  519.55   34.70
   3  -2  -1  515.85   35.60
   3  -2  -1  472.15   34.10
  -3   2  -1  434.36   34.70
   3  -2  -1  450.05   34.60
  -3  -2   1  489.95   33.90
   3  -2  -1  425.96   35.80
   3  -2  -1  438.46   34.00
   3  -2  -1  425.06   34.70
  -3   2  -1  506.55   34.30
  -3  -2   1  414.16   34.50
   3  -2  -1  477.05   34.30
  -3   2  -1  502.25   34.30
  -3   2  -1  456.95   36.00
   3   2   1  549.15   33.60
   3  -2  -1  507.05   34.30
  -3   2  -1  473.05   34.80
  -3   2  -1  476.95   35.40
  -3   2  -1  496.65   34.70
   3  -2  -1  474.35   34.60
  -3   2  -1  430.66   35.30
  -3   2  -1  454.35   35.90
   3   2   1  517.75   34.10
  -3   2  -1  495.75   35.00
  -3   2  -1  477.95   34.20
  -3  -2   1  481.95   34.00
   3  -2  -1  463.35   34.30
   3  -2  -1  486.95   34.40
   3  -2  -1  438.96   35.30
   3  -2  -1  475.55   34.40
  -3  -2   1  527.95   33.90
   3  -2  -1  468.55   33.90
   3   2   1  486.65   33.90
  -3  -2   1  483.15   34.20
   3  -2  -1  460.65   36.00
   3  -2  -1  458.95   34.90
   3  -2  -1  492.25   35.60
  -3   2  -1  493.35   33.90
   3   2   1  451.25   33.70
   3  -2  -1  460.05   34.90
   3  -2  -1  461.15   34.30
  -3  -2   1  442.76   34.20
  -3   2  -1  478.25   34.00
  -3   2  -1  451.75   34.70
   3   2   1  519.95   33.60
  -3   2  -1  494.65   34.30
  -3  -2   1  414.56   34.50
   4   2  -1  757.72   57.19
   4  -2   1  908.81   59.49
  -4  -2  -1  887.31   57.39
   4  -2   1  730.83   57.69
   4   2  -1  746.83   57.49
  -4  -2  -1  739.23   57.89
   4   2  -1  795.72   57.09
  -4  -2  -1  887.11   57.49
  -4   2   1  851.31   57.69
  -4   2   1  745.93   58.99
  -4  -2  -1  721.43   58.29
  -4   2   1  876.11   58.69
  -4   2   1  842.82   57.69
  -4   2   1  879.91   57.69
  -4   2   1  760.72   57.39
   4  -2   1  745.83   58.29
   4  -2   1  849.41   58.29
  -4   2   1  766.02   58.99
  -4   2   1  823.02   59.19
   4  -2   1  791.02   58.39
   4  -2   1  807.92   57.49
  -4   2   1  804.02   58.19
   4   2  -1  807.12   57.49
  -4   2   1  865.01   58.49
  -4  -2  -1  797.22   57.69
   4  -2   1  794.42   57.69
  -4   2   1  894.51   58.29
   4  -2   1  842.12   57.59
  -4   2   1  769.82   58.19
   4   2  -1  796.42   57.69
   4   2  -1  855.61   57.59
   4   2  -1  826.22   57.09
   4  -2   1  843.02   59.29
   4  -2   1  778.52   57.99
   4  -2   1  894.01   59.29
   4  -2   1  802.32   57.69
   4  -2   1  812.42   58.59
   4   2  -1  826.92   57.09
  -4  -2  -1  779.42   57.69
   4   2  -1  779.12   57.69
  -4   2   1  851.31   57.19
  -4   2   1  824.62   57.39
   4  -2   1  810.52   59.99
  -4   2   1  729.63   59.59
  -4   2   1  726.33   59.69
  -4  -2  -1  684.73   58.29
   4  -2   1  817.92   57.79
   4  -2   1  825.02   57.49
   4  -2   1  792.42   57.79
   4  -2   1  857.41   59.39
   4  -2   1  807.92   58.09
   4  -2   1  780.52   57.69
   4  -2   1  758.32   59.69
  -4  -2   1  818.22   59.09
  -4   2  -1  859.61   59.79
  -4   2  -1  783.82   59.19
   4  -2  -1  823.82   59.49
  -4  -2   1  759.92   59.09
   4  -2  -1  799.42   59.09
   4  -2  -1  914.91   60.69
   4  -2  -1  909.61   59.79
   4  -2  -1  823.62   61.29
  -4   2  -1  774.22   61.09
   4  -2  -1  891.41   58.99
  -4   2  -1  862.71   58.59
   4   2   1  817.92   58.49
   4  -2  -1  854.41   60.69
  -4   2  -1  846.42   60.59
  -4   2  -1  752.02   59.49
  -4  -2   1  933.61   58.89
   4   2   1  795.62   58.49
   4  -2  -1  852.51   59.29
   4   2   1  880.71   59.09
   4   2   1  801.32   58.89
   4  -2  -1  782.32   59.19
  -4   2  -1  749.53   60.39
  -4   2  -1  804.22   61.39
   4  -2  -1  802.92   59.49
   4  -2  -1  821.82   61.19
   4  -2  -1  802.72   58.89
   4  -2  -1  823.62   59.89
   4  -2  -1  788.92   59.79
   4  -2  -1  955.90   60.99
   4  -2  -1  788.62   60.49
   4  -2  -1  833.72   58.59
   4  -2  -1  888.21   58.99
   4  -2  -1  833.22   59.99
  -4   2  -1  836.92   59.99
  -4  -2   1  714.93   59.69
  -4  -2   1  781.32   59.19
   4   2   1  771.02   58.59
   4   2   1  746.63   58.99
   4  -2  -1  848.52   59.19
  -4   2  -1  832.42   59.09
  -4   2  -1  874.91   59.59
  -4   2  -1  874.01   59.09
  -4   2  -1  855.21   58.79
  -4  -2   1  719.33   59.69
   4  -2  -1  795.22   59.09
   4   2   1  888.51   58.59
  -4   2  -1  822.22   60.59
  -4   2  -1  847.62   59.79
   4   2   1  828.92   58.59
  -4  -2   1  896.51   58.89
   4  -2  -1  898.91   59.39
  -4   2  -1  773.72   58.79
   4   2   1  821.42   59.09
   5   2  -1  638.94   49.40
  -5  -2  -1  585.14   50.99
   5   2  -1  697.23   49.30
  -5  -2  -1  643.74   50.99
   5  -2   1  713.33   50.49
   5  -2   1  734.73   49.80
   5   2  -1  699.43   49.40
   5   2  -1  681.03   49.20
   5   2  -1  706.93   50.09
   5   2  -1  642.64   49.90
   5  -2   1  631.84   49.90
   5   2  -1  653.23   49.30
  -5  -2  -1  628.34   50.29
  -5  -2  -1  784.02   49.60
  -5   2   1  767.82   50.49
  -5   2   1  671.83   51.89
  -5   2   1  740.43   49.10
  -5   2   1  674.93   51.69
  -5   2   1  683.53   49.30
  -5   2   1  654.23   52.79
  -5   2   1  640.74   52.39
   5   2  -1  658.63   49.99
   5  -2   1  708.23   49.60
   5  -2   1  707.13   50.99
   5  -2   1  748.43   49.70
  -5  -2  -1  745.53   49.80
   5   2  -1  709.63   49.80
  -5   2   1  680.43   51.69
  -5   2   1  707.03   50.59
   5   2  -1  686.33   49.30
   5  -2   1  720.23   50.09
   5  -2   1  687.13   50.79
  -5   2   1  746.03   50.99
  -5  -2  -1  655.63   50.09
   5  -2   1  688.33   50.39
  -5   2   1  730.13   49.70
  -5  -2  -1  715.13   50.09
   5  -2   1  715.53   52.69
  -5  -2  -1  625.24   50.09
   5  -2   1  686.63   50.89
  -5   2   1  629.44   49.30
   5  -2   1  716.63   49.99
   5  -2   1  746.33   50.29
   5  -2  -1  764.62   51.09
   5  -2  -1  713.83   51.39
   5   2   1  705.63   51.49
   5  -2  -1  709.93   51.29
  -5   2  -1  634.44   53.89
   5  -2  -1  704.03   52.29
   5   2   1  728.23   51.19
  -5  -2   1  656.43   51.59
  -5  -2   1  811.42   51.09
  -5   2  -1  681.93   53.09
   5  -2  -1  709.83   52.29
  -5   2  -1  695.63   53.99
   5  -2  -1  669.23   52.09
   5  -2  -1  667.33   51.39
  -5   2  -1  803.72   51.99
  -5  -2   1  648.44   52.49
   5   2   1  731.43   51.49
   5   2   1  722.53   50.79
  -5   2  -1  752.92   53.39
  -5  -2   1  708.13   51.39
  -5   2  -1  657.43   52.79
   5   2   1  668.73   50.69
  -5   2  -1  748.93   51.19
  -5   2  -1  740.93   50.49
  -5  -2   1  665.03   51.49
   5  -2  -1  750.82   51.09
  -5  -2   1  770.02   51.09
   5   2   1  717.53   50.59
  -5   2  -1  769.32   52.29
   5   2   1  646.64   50.89
   5  -2  -1  759.62   51.59
   5  -2  -1  677.03   50.99
   5  -2  -1  741.33   51.89
   5   2   1  696.13   50.89
   5   2   1  698.43   50.69
  -5  -2   1  638.94   52.39
  -5   2  -1  773.32   52.59
  -5   2  -1  762.92   50.79
  -5   2  -1  701.93   50.79
   5  -2  -1  608.14   53.39
   5  -2  -1  750.92   51.99
   5   2   1  674.63   51.29
   5  -2  -1  719.13   53.89
   6  -2   1   15.70    6.20
  -6  -2  -1   18.90    5.80
  -6   2   1   12.70    6.10
   6  -2   1   12.50    6.20
   6  -2   1   24.20    7.10
  -6  -2  -1    6.30    4.10
   6  -2   1    7.60    5.20
   6  -2   1   13.90    6.20
  -6   2   1   15.20    8.80
   6   2  -1   15.10    4.10
   6   2  -1   10.80    5.10
   6  -2   1    9.80    5.00
  -6   2   1    6.50    2.90
  -6  -2  -1    2.50    6.70
   6   2  -1   11.70    3.70
   6   2  -1    4.10    9.60
  -6  -2  -1   10.20    6.10
  -6  -2  -1   -1.30    6.00
  -6  -2  -1   12.50    4.30
   6  -2   1   15.70    6.50
   6   2  -1   17.80    4.70
  -6  -2  -1    5.90    5.60
   6   2  -1   13.10    4.20
  -6   2   1   15.60    3.70
  -6   2   1   10.50    7.90
  -6   2   1    9.00    8.30
   6   2  -1   16.90    4.40
   6  -2   1   16.90    6.70
  -6  -2  -1    3.70    5.60
   6  -2   1   11.50    9.00
   6   2  -1    9.90    3.90
   6  -2  -1   38.40    6.40
   6  -2  -1   29.10    5.70
  -6  -2   1   29.50    7.50
  -6  -2   1   25.90    5.30
   6   2   1   39.40    5.00
  -6   2  -1   29.00    9.50
   6  -2  -1   33.80    8.00
   6  -2  -1   34.50    7.70
   6  -2  -1   35.00    7.90
  -6   2  -1   27.90    9.30
   6  -2  -1   43.20    8.00
  -6  -2   1   23.30    6.30
  -6   2  -1   39.80    7.60
   6   2   1   33.40    4.70
   6   2   1   37.10    5.50
  -6  -2   1   22.50    8.20
  -6  -2   1   18.50    6.90
  -6  -2   1   38.20    6.70
   6   2   1   33.30    5.00
   6   2   1   38.30    6.30
  -6   2  -1   28.00    8.70
  -6   2  -1   22.10    3.80
   6  -2  -1   36.50    7.10
   6  -2  -1   39.00    7.50
  -6  -2   1   35.60    5.30
   6   2   1   29.40    4.90
   6  -2  -1   23.60   10.10
   6  -2  -1   33.50    7.10
   7  -2   1  101.99   13.00
  -7  -2  -1  110.69   12.20
   7  -2   1  101.19   11.80
   7   2  -1   71.09   17.20
   7  -2   1  122.29   13.80
   7   2  -1   94.79    9.90
   7  -2   1  121.69   11.50
  -7  -2  -1   79.69   14.70
  -7  -2  -1   84.89   12.20
  -7   2   1   87.89   15.20
   7   2  -1   76.09    9.30
   7  -2   1   84.19   17.10
  -7  -2  -1   93.79   14.10
  -7   2   1  115.99   13.10
   7   2  -1   79.79   10.60
  -7  -2  -1   73.19   12.30
  -7  -2  -1   79.39   11.80
   7   2  -1  107.09   10.90
   7  -2  -1   95.39   12.00
   7   2   1   51.09   15.60
  -7  -2   1   88.69   11.40
   7  -2  -1   95.39   10.60
  -7   2  -1   73.59   13.40
   7  -2  -1   95.19   11.50
   7   2   1   94.59   10.20
   7  -2  -1   61.79   15.10
  -7  -2   1   79.09   12.40
   7  -2  -1  109.29   13.50
  -7  -2   1   75.39   13.40
   7   2   1   68.39    8.50
   7   2   1   81.69    9.30
  -7  -2   1   67.89   14.30
   7  -2  -1  104.49   12.60
   7   2   1   72.99   10.00
  -7  -2   1   63.19   11.00
  -7  -2   1   64.59   10.50
  -7   2  -1  110.59   12.70
  -8  -2  -1  133.69   19.20
   8   2  -1  163.48   15.10
   8  -2   1  119.29   20.10
  -8  -2  -1  122.89   16.20
  -8  -2  -1  111.69   14.70
  -8   2   1  163.08   20.90
   8   2  -1  118.09   22.20
   8  -2   1  139.39   15.70
   8  -2   1  142.49   18.30
   8   2  -1  138.09   14.60
   8   2   1  136.99   13.20
  -8  -2   1   98.59   14.10
  -8   2  -1  211.88   70.39
  -8  -2   1  109.09   17.70
   8  -2  -1  107.59   14.30
  -8  -2   1  111.09   15.00
  -8  -2   1   85.79   13.40
   8  -2  -1  113.09   21.10
   8  -2  -1  112.99   16.00
   8   2   1  119.29   13.20
   8   2   1   84.99   19.90
  -8   2  -1  122.79   17.80
   0   3  -1   34.50    3.70
   0   3   1   35.00    3.50
   0   3   1   28.80    3.20
   0   3   1   30.80    2.80
   0  -3  -1   37.70    4.00
   0  -3  -1   33.80    3.30
   0  -3  -1   35.90    2.80
   0   3   1   39.70    2.90
   0   3  -1   29.50    3.00
   0  -3   1   31.40    3.90
   0  -3   1   30.00    4.00
   0  -3   1   28.90    4.00
   0  -3  -1   35.70    3.80
   0   3   1   34.20    3.50
   0   3  -1   33.60    3.20
   0   3  -1   32.40    3.00
   0   3   1   32.50    3.30
   0   3   1   35.40    3.90
   0   3  -1   31.30    2.80
   0   3   1   33.80    3.20
   0   3  -1   29.20    2.80
   0   3  -1   34.90    3.70
   0  -3  -1   34.60    2.80
   0  -3   1   38.20    4.00
   0  -3   1   39.20    2.90
   0   3  -1   35.80    3.10
   0   3  -1   32.10    3.50
   0   3  -1   35.10    3.30
   0   3   1   33.30    3.30
   0  -3   1   35.10    3.10
   0  -3   1   37.60    4.00
   0   3   1   33.40    3.00
   0   3   1   35.80    2.80
   0  -3  -1   28.40    4.00
   0   3   1   32.40    3.20
   0  -3  -1   34.70    3.30
   0   3  -1   30.30    3.90
   0   3  -1   27.50    3.30
   0   3  -1   32.50    3.10
   0  -3  -1   36.40    4.10
   0  -3  -1   30.20    4.00
   0   3   1   34.10    3.10
   0   3  -1   33.00    2.80
   0   3  -1   31.90    3.20
   0   3  -1   35.90    2.60
   0   3  -1   37.60    2.90
   0   3   1   32.50    2.80
   1  -3   1 3417.26  218.08
  -1   3   1 3017.60  219.88
   1   3  -1 3129.79  217.68
  -1   3   1 2950.40  220.28
  -1   3   1 3167.78  217.48
  -1   3   1 2817.32  217.08
   1  -3   1 2615.74  218.08
  -1   3   1 2982.20  217.88
   1  -3   1 3001.70  217.38
   1  -3   1 3333.17  218.28
   1  -3   1 3114.39  218.98
  -1   3   1 3122.79  218.88
  -1   3   1 3170.78  218.58
   1  -3   1 3282.37  218.48
   1  -3   1 3075.99  219.18
   1   3  -1 3240.38  217.28
  -1  -3  -1 2598.44  218.48
  -1   3   1 2916.01  217.58
  -1  -3  -1 2893.51  217.68
  -1   3   1 2839.02  217.38
   1  -3   1 3270.27  220.08
   1  -3   1 3324.17  218.98
  -1   3   1 2993.20  218.48
  -1   3   1 3246.98  218.88
  -1   3   1 3285.07  219.08
   1  -3   1 2973.50  217.78
   1  -3   1 3084.89  219.08
  -1   3   1 3035.00  218.58
   1  -3   1 3192.48  217.58
  -1   3   1 2961.70  218.98
  -1   3   1 3313.17  219.18
   1   3  -1 3545.65  217.48
   1   3  -1 3163.38  217.88
   1   3  -1 3252.47  217.48
   1  -3   1 3278.47  218.18
  -1   3   1 2920.71  217.58
  -1   3   1 2960.00  218.48
  -1   3   1 3148.59  218.08
   1  -3   1 3165.58  216.98
  -1   3   1 2786.42  217.38
   1  -3   1 3052.89  219.48
  -1  -3  -1 2799.42  218.58
  -1   3   1 3167.78  218.38
   1   3  -1 3568.24  217.78
   1  -3   1 2971.30  219.48
   1  -3   1 2687.13  218.08
  -1   3   1 3191.08  220.28
   1  -3   1 3157.18  218.08
   1  -3  -1 3464.15  215.18
   1  -3  -1 3291.57  215.98
   1   3   1 3049.59  214.08
  -1   3  -1 3113.99  215.38
  -1   3  -1 2814.92  214.88
   1  -3  -1 2842.92  215.88
   1  -3  -1 3063.19  214.68
  -1   3  -1 2979.80  215.38
  -1  -3   1 3308.37  214.68
  -1   3  -1 3052.39  213.88
  -1   3  -1 2862.01  213.98
   1  -3  -1 3174.38  215.08
  -1   3  -1 3067.59  215.58
  -1   3  -1 3108.39  218.08
  -1   3  -1 2864.71  214.28
  -1   3  -1 2889.31  214.58
   1   3   1 3376.56  214.08
   1  -3  -1 2773.52  214.98
  -1   3  -1 3463.55  217.38
  -1   3  -1 3110.49  215.28
  -1   3  -1 3472.75  214.98
  -1   3  -1 3055.09  216.68
   1  -3  -1 3453.65  215.98
  -1   3  -1 2879.11  214.88
   1  -3  -1 2859.01  215.08
   1  -3  -1 3172.58  214.58
   1  -3  -1 3190.48  214.58
   1   3   1 3070.99  214.68
  -1  -3   1 2620.74  214.98
  -1   3  -1 2980.00  216.18
   1  -3  -1 2596.44  214.88
  -1   3  -1 2816.82  216.28
  -1   3  -1 3053.89  216.38
   1  -3  -1 2994.60  214.28
  -1   3  -1 3160.08  215.08
   1   3   1 2964.20  214.58
   1  -3  -1 3040.40  214.08
  -1   3  -1 3177.88  215.98
  -1   3  -1 3036.60  214.18
  -1   3  -1 3035.90  214.38
   1  -3  -1 3082.69  214.08
  -1   3  -1 2981.80  216.18
   1  -3  -1 2956.30  214.88
   1  -3  -1 2764.52  214.48
  -1   3  -1 2755.02  213.88
  -2   3   1 3125.79  212.58
   2  -3   1 2947.51  211.78
   2  -3   1 2897.71  211.48
   2  -3   1 2992.40  213.08
  -2   3   1 2957.40  211.88
  -2   3   1 2968.00  211.68
  -2   3   1 2679.83  211.58
   2  -3   1 3227.38  211.48
  -2   3   1 2975.20  211.38
  -2   3   1 3096.79  211.68
  -2   3   1 2957.90  212.18
   2  -3   1 2949.00  212.58
  -2   3   1 2703.23  211.48
   2  -3   1 3070.19  211.48
  -2  -3  -1 2670.33  211.98
  -2   3   1 3100.09  215.18
  -2   3   1 2866.51  212.98
  -2   3   1 2876.01  212.98
  -2   3   1 3123.19  212.88
   2   3  -1 3177.38  211.58
  -2   3   1 2857.61  212.08
   2   3  -1 2904.21  211.58
   2  -3   1 2952.80  212.08
  -2   3   1 3148.98  214.38
   2  -3   1 2752.82  212.38
  -2   3   1 3031.60  212.58
   2   3  -1 3237.88  211.78
   2  -3   1 3018.80  213.68
   2  -3   1 3139.99  213.98
   2  -3   1 2699.73  212.98
   2  -3   1 3271.97  211.68
   2  -3   1 3128.09  212.28
   2  -3   1 2560.14  212.78
   2  -3   1 3302.77  214.58
  -2   3   1 3097.09  211.98
   2  -3   1 3061.69  211.78
   2  -3   1 3012.20  213.48
   2  -3   1 3382.06  212.08
  -2   3   1 3106.59  212.38
  -2   3   1 3040.10  212.18
  -2  -3  -1 2965.40  211.98
   2  -3   1 3198.38  212.68
  -2   3   1 2842.82  211.98
   2  -3   1 3001.40  211.58
  -2   3   1 3149.78  212.68
  -2   3  -1 2776.02  206.28
   2  -3  -1 2711.03  206.78
  -2   3  -1 3044.10  206.98
  -2   3  -1 3008.80  205.28
  -2   3  -1 3091.09  207.08
  -2   3  -1 2977.20  208.58
   2  -3  -1 3104.19  205.68
   2  -3  -1 2682.33  205.68
  -2   3  -1 2927.31  206.58
   2  -3  -1 3178.78  205.78
   2  -3  -1 2832.92  205.28
   2  -3  -1 2844.42  207.58
  -2   3  -1 2890.81  206.98
  -2  -3   1 2775.62  205.88
  -2   3  -1 2975.30  205.48
  -2   3  -1 2928.21  207.58
  -2   3  -1 2744.63  206.28
  -2   3  -1 3139.29  206.58
  -2   3  -1 2885.71  205.68
   2  -3  -1 3000.30  205.28
  -2   3  -1 2752.02  205.98
   2  -3  -1 2805.32  206.28
   2  -3  -1 2996.40  205.48
  -2   3  -1 3074.99  208.18
   2  -3  -1 2846.32  206.48
   2  -3  -1 3271.77  208.18
  -2   3  -1 3001.80  205.98
   2  -3  -1 2961.00  205.48
  -2   3  -1 2842.12  205.98
   2   3   1 2970.40  205.28
   2  -3  -1 3005.30  205.78
   2  -3  -1 2734.33  206.78
   2  -3  -1 2987.80  205.38
   2  -3  -1 2709.63  207.58
   2   3   1 2991.60  205.58
  -2   3  -1 2796.82  205.48
   2  -3  -1 2978.70  206.38
  -2   3  -1 2940.41  205.48
  -2  -3   1 3051.59  206.08
   2  -3  -1 2846.22  206.88
   2  -3  -1 2902.61  205.28
   2  -3  -1 2857.71  206.38
  -2   3  -1 2695.63  205.28
  -2   3  -1 2784.92  205.88
   2  -3  -1 2782.72  205.88
   2  -3  -1 3042.70  205.58
   3  -3   1   12.00    5.10
   3  -3   1   13.90    3.40
   3  -3   1   16.10    4.30
  -3   3   1    6.80    3.00
  -3  -3  -1    6.60    2.30
   3  -3   1   14.10    3.20
  -3   3   1    6.20    4.80
   3  -3   1   11.00    2.90
   3  -3   1   13.80    4.30
   3  -3   1   16.30    3.60
  -3   3   1   13.00    2.30
   3  -3   1   12.90    3.20
  -3   3   1   10.20    4.00
  -3  -3  -1    8.40    1.90
  -3   3   1   10.60    3.80
  -3  -3  -1    5.50    2.30
   3  -3   1   13.00    3.30
  -3   3   1   11.10    4.00
   3  -3   1    9.80    2.80
   3  -3   1   12.30    3.60
   3  -3   1   15.00    5.30
   3  -3   1    9.40    3.10
   3  -3   1   11.70    3.30
   3  -3   1   10.70    4.90
   3  -3   1   11.80    4.10
   3   3  -1   10.60    1.70
  -3   3   1    9.10    4.80
   3   3  -1   10.60    1.90
  -3   3   1    9.50    2.80
   3   3  -1    9.10    1.30
  -3   3   1   13.80    5.00
  -3   3   1   16.10    3.00
   3  -3   1   10.60    4.90
  -3   3   1    9.40    4.20
  -3   3   1    7.00    4.30
  -3  -3  -1    8.30    1.90
  -3   3   1   11.20    3.60
  -3   3   1   14.00    3.30
  -3   3   1   11.10    4.80
   3  -3   1    7.90    4.80
   3   3  -1   10.20    1.70
  -3   3   1   10.30    3.50
   3  -3   1    9.70    3.60
  -3   3   1    5.90    3.30
   3  -3   1   11.10    3.50
  -3   3  -1   -1.70    3.60
   3  -3  -1    2.90    3.00
  -3   3  -1    3.50    4.30
  -3   3  -1    2.40    3.30
  -3  -3   1   -0.60    1.90
   3   3   1   -0.60    1.30
   3  -3  -1   -0.10    2.40
   3  -3  -1    4.50    4.40
   3  -3  -1    3.00    3.10
  -3   3  -1    1.40    4.00
   3  -3  -1    4.50    3.50
   3  -3  -1    3.00    4.70
  -3   3  -1    8.00    4.00
   3  -3  -1    2.30    3.10
   3  -3  -1   -0.10    2.60
  -3   3  -1    1.50    4.30
   3  -3  -1    1.80    2.50
  -3   3  -1    2.80    3.50
  -3   3  -1    5.70    2.60
   3  -3  -1    2.50    2.90
   3  -3  -1    1.70    4.80
   3   3   1    1.70    0.60
   3   3   1    0.10    8.80
   3  -3  -1    5.30    3.00
   3  -3  -1   -1.50    3.50
   3  -3  -1   -0.90    3.50
   3  -3  -1    1.20    3.10
   3  -3  -1    2.50    4.60
  -3   3  -1    0.00    4.70
   3  -3  -1    4.90    2.60
  -3   3  -1    0.10    3.10
  -3   3  -1    2.60    2.00
   3   3   1    2.30    0.50
   3  -3  -1    2.00    3.90
   3  -3  -1    2.30    2.00
  -3   3  -1    4.10    3.20
   3   3   1    1.80    1.50
  -3   3  -1    0.60    3.10
   3  -3  -1    4.80    3.70
   3   3   1    0.30    1.30
   3  -3  -1    4.10    4.50
  -3   3  -1    1.20    2.70
   3  -3  -1    5.30    3.20
  -3  -3   1    5.70    1.70
  -3   3  -1    3.00    2.50
  -3   3  -1    8.40    3.00
   3  -3  -1    6.50    3.10
  -3   3  -1    2.70    4.70
  -3   3  -1    1.00    3.60
  -3   3  -1   -0.90    3.70
  -3  -3   1   -0.30    2.00
   4  -3   1  101.59    8.40
   4  -3   1  106.59    9.20
  -4   3   1   97.99    9.20
   4  -3   1  102.99    9.40
  -4   3   1   99.49    7.80
   4  -3   1   92.29   11.70
   4  -3   1   93.39    9.90
   4   3  -1   89.39    6.80
   4  -3   1   92.99    9.00
  -4   3   1   94.29   10.50
   4   3  -1   92.49    7.50
   4   3  -1   82.39    7.80
   4  -3   1   90.29    8.80
   4  -3   1  105.79   11.60
  -4   3   1   94.39    9.60
  -4   3   1  117.39   10.40
   4  -3   1   66.19    7.70
  -4  -3  -1   79.09    7.90
  -4  -3  -1   83.19    7.30
   4   3  -1   90.69    7.90
  -4  -3  -1   74.39    8.00
   4  -3   1   93.59   11.20
  -4   3   1   93.99    8.20
  -4   3   1   88.79   11.40
   4  -3   1   94.79   10.30
  -4   3   1   86.99    9.00
  -4   3   1   99.39   12.00
  -4   3   1   99.89    8.60
   4   3  -1   91.99    7.60
   4   3  -1   86.59    7.00
   4  -3   1   84.49   11.40
  -4   3   1   94.59    8.30
   4  -3   1   94.39    8.60
  -4  -3  -1   79.59    8.60
  -4   3   1   95.39   11.10
  -4   3   1   96.59    9.40
   4   3  -1   85.09    7.10
   4  -3   1  102.99    8.90
  -4   3   1   88.49    9.70
   4  -3   1   85.69    8.70
  -4   3   1   95.39   11.90
  -4   3   1   93.59   11.50
   4  -3   1   87.29    8.60
   4  -3   1   85.69   10.10
   4   3  -1   85.99    6.80
  -4   3   1   98.99    9.80
   4  -3   1   91.19    9.00
   4  -3   1  103.79    9.60
   4  -3   1   95.89    9.90
  -4  -3  -1   81.39    7.10
   4  -3  -1  189.68   16.50
   4   3   1  153.08   13.30
  -4  -3   1  147.59   14.10
  -4   3  -1  176.68   16.20
   4   3   1  168.58   13.40
   4  -3  -1  168.98   16.80
   4  -3  -1  191.88   17.00
   4  -3  -1  180.48   14.20
  -4   3  -1  167.78   14.20
  -4   3  -1  176.08   15.00
   4  -3  -1  184.88   14.10
  -4   3  -1  183.18   14.90
   4  -3  -1  168.68   16.60
   4  -3  -1  186.78   14.50
   4   3   1  180.88   13.30
   4  -3  -1  189.98   15.30
   4   3   1  173.38   12.70
  -4  -3   1  184.08   12.90
  -4   3  -1  179.88   13.20
  -4   3  -1  179.18   16.70
   4  -3  -1  181.88   14.30
   4  -3  -1  205.18   13.90
  -4   3  -1  174.58   14.10
   4  -3  -1  142.99   15.00
  -4   3  -1  175.58   14.60
   4  -3  -1  196.48   14.10
   4  -3  -1  169.58   14.50
   4   3   1  153.18   12.80
  -4   3  -1  164.28   16.80
  -4   3  -1  158.48   16.30
  -4   3  -1  169.48   16.60
   4  -3  -1  192.88   14.30
  -4  -3   1  162.58   13.30
   4  -3  -1  167.08   13.80
   4   3   1  169.08   13.10
   4  -3  -1  182.28   14.30
  -4  -3   1  147.19   14.20
  -4   3  -1  175.68   13.50
  -4   3  -1  203.28   14.40
   4  -3  -1  173.68   13.20
  -4   3  -1  180.68   15.50
  -4   3  -1  193.08   15.50
  -4   3  -1  161.98   15.00
   4  -3  -1  167.58   15.00
   4  -3  -1  144.69   15.50
  -4   3  -1  165.08   13.70
  -4  -3   1  180.08   13.10
   4  -3  -1  186.38   15.40
   4   3   1  185.28   12.60
   4  -3  -1  195.48   14.50
   5  -3   1  397.06   28.60
  -5   3   1  441.06   30.60
  -5   3   1  374.06   31.20
   5  -3   1  423.66   29.20
   5   3  -1  366.56   28.60
   5  -3   1  417.66   29.80
  -5   3   1  354.06   31.00
   5  -3   1  403.46   30.40
  -5   3   1  387.36   29.80
   5   3  -1  409.76   28.70
   5  -3   1  404.26   29.20
  -5   3   1  411.36   28.10
   5  -3   1  394.56   30.80
   5  -3   1  373.66   29.10
  -5   3   1  368.16   28.40
   5  -3   1  410.26   29.10
   5  -3   1  380.46   30.00
  -5  -3  -1  365.66   28.60
  -5   3   1  416.16   30.00
   5  -3   1  415.86   29.30
  -5  -3  -1  355.36   28.10
   5   3  -1  395.86   27.90
   5  -3   1  387.46   29.00
  -5   3   1  402.06   29.10
  -5  -3  -1  341.57   29.70
   5  -3   1  379.16   29.90
  -5   3   1  417.06   29.10
   5  -3   1  397.56   29.40
   5   3  -1  378.86   28.00
  -5   3   1  326.27   29.60
   5   3  -1  416.76   28.40
   5   3  -1  407.76   28.00
  -5  -3  -1  368.66   28.70
  -5   3   1  386.46   28.30
   5   3  -1  386.36   28.70
  -5  -3  -1  367.26   29.60
   5   3  -1  358.26   28.00
   5   3  -1  394.66   27.90
   5  -3   1  338.77   31.00
  -5   3   1  388.76   32.60
  -5  -3   1  355.56   29.30
  -5  -3   1  343.67   28.20
   5   3   1  378.26   27.50
  -5   3  -1  380.76   28.90
   5  -3  -1  391.96   29.20
  -5   3  -1  362.06   29.30
   5   3   1  361.56   27.70
   5  -3  -1  392.26   29.70
  -5  -3   1  369.36   27.90
  -5   3  -1  363.26   28.00
   5   3   1  366.76   28.20
   5  -3  -1  395.06   28.20
   5  -3  -1  404.26   28.80
   5   3   1  363.56   27.60
  -5  -3   1  338.97   29.30
   5  -3  -1  397.26   29.70
   5  -3  -1  357.26   28.70
  -5   3  -1  384.66   28.70
  -5   3  -1  416.66   30.30
  -5   3  -1  410.76   29.70
   5  -3  -1  375.86   28.70
   5  -3  -1  384.06   28.80
   5  -3  -1  372.76   28.50
   5  -3  -1  379.26   28.60
  -5   3  -1  354.66   30.60
   5  -3  -1  417.26   30.10
  -5   3  -1  370.56   28.00
  -5   3  -1  407.76   27.70
  -5  -3   1  383.76   27.70
  -5   3  -1  385.96   28.50
   5  -3  -1  354.46   30.90
  -5  -3   1  392.86   28.30
  -5   3  -1  361.96   30.90
   5   3   1  409.36   28.30
  -5   3  -1  399.56   32.20
   5   3   1  416.26   27.60
   5  -3  -1  406.66   29.40
   5   3   1  386.16   27.50
   5   3   1  390.66   28.00
  -6   3   1   90.69    8.90
  -6   3   1   86.99   14.20
  -6   3   1   76.79   10.20
  -6  -3  -1   70.79   12.00
   6   3  -1  103.49    9.90
   6   3  -1   63.29   15.30
   6  -3   1  108.19   11.40
   6   3  -1   82.69    8.50
   6  -3   1  114.49   12.00
  -6   3   1   81.99    8.30
  -6  -3  -1   79.39   10.10
  -6  -3  -1   94.69   11.60
   6  -3   1   98.99   10.70
   6  -3   1   99.49   10.10
   6   3  -1   93.39    8.40
   6  -3   1  104.09   12.60
   6   3  -1   91.39    8.70
   6  -3   1   75.49   14.00
   6   3  -1   88.49    8.20
  -6  -3  -1   69.49   10.00
  -6   3   1  106.69   12.20
  -6  -3  -1   83.19    9.10
   6  -3   1   92.99   12.20
  -6  -3   1  104.69    9.80
   6   3   1  113.89    9.30
   6   3   1  105.19   10.60
  -6  -3   1   79.59   10.70
   6  -3  -1  126.69   13.50
  -6   3  -1   99.09    9.30
  -6   3  -1   95.59   15.00
   6  -3  -1   87.59   14.80
   6   3   1  100.79    9.80
  -6  -3   1   85.29   12.80
   6  -3  -1  116.29   12.10
  -6   3  -1   82.89   10.90
  -6   3  -1   97.39    9.50
  -6   3  -1  113.39   12.50
  -6  -3   1  107.29   10.80
   6   3   1  108.39    9.30
  -6  -3   1  101.39   12.40
   6  -3  -1  113.39   13.30
  -6  -3   1  114.09   10.20
   6   3   1   93.09    9.40
   6  -3  -1  108.79   11.50
   6  -3  -1  108.09   12.00
   6  -3  -1  113.29   10.80
   7  -3   1   83.49   12.20
  -7   3   1   80.39   11.10
   7  -3   1   56.59   13.80
   7   3  -1   85.79    9.30
   7   3  -1   64.29    8.20
  -7  -3  -1   56.99   10.10
   7  -3   1   81.39   11.40
  -7  -3  -1   52.19    8.50
  -7  -3  -1   64.29   12.20
  -7  -3  -1   49.30   10.80
   7  -3   1   72.09   11.50
  -7  -3  -1   49.40    7.70
   7   3  -1   60.89   17.00
  -7  -3  -1   59.19    9.90
   7   3  -1   77.29    8.00
   7  -3   1   69.99   10.40
  -7  -3   1   55.69   11.10
   7   3   1   84.59    9.20
   7   3   1   65.09    8.20
  -7  -3   1   59.89    8.70
   7  -3  -1   82.69   12.30
  -7  -3   1   57.39   10.00
   7   3   1   82.39    8.20
   7   3   1   60.59    7.00
  -7  -3   1   65.89   10.20
   7   3   1   44.10   15.50
   7  -3  -1   88.19   12.00
  -7   3  -1   89.09   12.80
  -7   3  -1   71.79   19.80
   7  -3  -1   65.99   10.40
   7  -3  -1   54.99   14.30
  -7  -3   1   60.19   12.30
   7  -3  -1   77.09   11.20
   8  -3   1  137.09   21.60
   8   3  -1  138.59   13.10
  -8  -3  -1  157.08   19.10
   8  -3   1  159.58   18.30
   8  -3   1  161.08   16.80
  -8  -3  -1  141.79   13.80
  -8  -3  -1  133.49   13.40
   8   3  -1  141.19   23.90
  -8  -3  -1  157.38   15.80
   8  -3  -1  185.48   17.70
   8   3   1  143.79   23.90
   8   3   1  161.68   14.20
   8  -3  -1  171.18   18.30
  -8  -3   1  139.19   14.10
   8  -3  -1  153.48   22.70
  -8  -3   1  179.48   20.20
  -8  -3   1  179.18   17.00
  -8  -3   1  163.88   14.80
   0   4   1   10.30    1.60
   0   4  -1   10.90    2.10
   0  -4   1   10.50    2.90
   0  -4  -1    8.10    3.00
   0   4  -1    8.60    2.00
   0   4   1   13.40    2.80
   0  -4   1   12.50    1.90
   0   4   1    9.90    2.00
   0   4   1    8.50    1.60
   0   4   1   10.30    2.30
   0   4   1   14.90    2.90
   0   4  -1   10.60    1.40
   0   4   1    9.70    1.60
   0  -4  -1    9.20    2.90
   0  -4   1    8.60    3.00
   0   4   1   12.90    2.00
   0   4  -1   10.60    2.20
   0   4  -1    6.30    1.60
   0   4  -1   10.20    2.40
   0   4   1    8.10    1.90
   0   4   1   12.20    2.20
   0  -4   1    6.70    2.90
   0   4  -1    8.70    2.10
   0   4   1    9.10    1.80
   0   4  -1    8.10    1.60
   0   4  -1    9.50    2.10
   0  -4  -1    9.20    3.00
   0   4  -1   12.00    2.80
   0  -4   1    8.30    3.10
   0  -4  -1    8.40    2.90
   0   4  -1    7.80    1.60
   0  -4   1   10.30    2.90
   0   4   1    9.20    1.70
   0   4  -1   10.10    1.90
   0   4  -1    9.50    1.60
   0   4  -1    8.20    2.30
   0   4   1   13.30    2.20
   0  -4  -1   12.40    2.00
   0   4   1   11.10    2.40
   0  -4  -1   10.00    1.80
   0   4  -1    7.90    2.00
   0   4   1    9.60    2.30
   0  -4  -1    6.60    2.60
   0   4  -1   12.00    2.90
   1   4  -1 1275.07   88.89
  -1   4   1 1212.48   89.39
  -1   4   1 1356.66   89.19
   1   4  -1 1269.97   89.29
   1   4  -1 1239.28   88.59
   1   4  -1 1230.98   88.59
  -1   4   1 1173.78   88.99
   1  -4   1 1215.78   89.39
   1  -4   1 1095.09   90.29
  -1   4   1 1243.78   89.09
   1  -4   1 1253.27   89.19
   1  -4   1 1348.57   90.09
  -1   4   1 1332.07   89.19
  -1   4   1 1202.18   89.49
  -1   4   1 1304.57   89.09
   1  -4   1 1350.46   88.89
   1   4  -1 1275.77   88.79
  -1  -4  -1 1095.89   89.19
  -1   4   1 1269.07   89.39
  -1   4   1 1350.26   89.19
  -1  -4  -1 1104.99   89.19
  -1  -4  -1 1203.58   88.89
   1   4  -1 1288.87   88.99
  -1   4   1 1289.07   89.69
   1  -4   1 1356.26   89.29
   1  -4   1 1253.97   89.09
   1  -4   1 1284.87   89.99
   1  -4   1 1138.29   90.29
  -1   4   1 1151.28   89.49
  -1   4   1 1261.87   88.99
   1   4  -1 1304.37   88.99
   1  -4   1 1442.66   88.99
  -1   4   1 1195.38   89.19
  -1   4   1 1273.07   90.19
   1  -4   1 1366.26   88.79
  -1  -4  -1 1452.35   89.19
   1  -4   1 1334.77   89.09
   1   4  -1 1129.79   89.79
  -1   4   1 1254.47   89.39
  -1   4   1 1262.17   89.89
  -1   4   1 1237.08   88.99
   1  -4   1 1232.48   89.89
  -1   4   1 1287.97   89.09
  -1   4   1 1266.47   89.19
   1   4  -1 1188.48   88.69
   1  -4   1 1325.47   88.79
  -1   4  -1  992.90   76.49
   1  -4  -1  988.50   77.79
   1   4   1 1115.09   76.19
  -1   4  -1 1036.30   76.59
  -1   4  -1 1086.29   76.79
  -1   4  -1 1069.19   76.59
  -1   4  -1 1035.40   76.99
  -1  -4   1 1128.79   76.19
  -1   4  -1 1134.59   76.49
   1  -4  -1 1025.60   76.79
   1  -4  -1 1028.90   76.59
   1  -4  -1 1137.99   76.19
  -1  -4   1  937.41   76.59
   1  -4  -1 1001.30   77.29
  -1   4  -1 1090.49   76.49
   1   4   1 1059.19   76.19
  -1  -4   1 1058.99   76.09
   1  -4  -1 1187.88   76.39
  -1   4  -1 1133.49   76.69
  -1   4  -1 1117.29   77.09
   1  -4  -1 1081.19   77.39
  -1  -4   1 1114.29   76.29
   1   4   1 1109.39   76.29
  -1   4  -1 1066.19   76.49
   1   4   1 1154.48   76.19
  -1   4  -1 1043.80   76.79
  -1  -4   1  932.71   76.59
   1  -4  -1 1159.28   76.19
  -1   4  -1 1136.29   76.59
   1  -4  -1  921.21   77.59
  -1   4  -1 1025.00   76.39
  -1   4  -1 1024.70   76.59
   1   4   1 1190.28   76.29
  -1   4  -1 1098.99   76.79
  -1   4  -1 1000.00   76.89
   1   4   1 1106.49   76.39
   1  -4  -1 1237.88   76.39
   1  -4  -1 1198.48   76.69
  -1   4  -1 1047.00   77.69
  -1   4  -1 1033.10   76.39
  -1   4  -1 1038.80   77.29
   1  -4  -1 1082.79   76.49
   1  -4  -1 1060.59   77.29
   1   4   1 1104.49   75.99
   1  -4  -1 1100.69   76.49
   1  -4  -1 1221.08   76.19
   1  -4  -1 1056.79   76.49
   1   4   1 1155.18   75.99
  -2  -4  -1 1381.76   93.39
  -2   4   1 1315.47   95.29
  -2  -4  -1 1159.68   92.99
  -2   4   1 1319.07   94.29
   2  -4   1 1399.06   94.99
  -2   4   1 1343.57   93.69
   2  -4   1 1301.67   93.99
   2  -4   1 1426.16   93.59
   2  -4   1 1331.07   93.79
   2  -4   1 1201.08   95.29
  -2   4   1 1289.67   93.99
   2  -4   1 1509.85   93.39
  -2   4   1 1356.26   93.79
  -2   4   1 1259.67   94.19
   2  -4   1 1253.97   94.69
  -2   4   1 1162.68   93.49
   2   4  -1 1363.66   92.99
  -2   4   1 1383.36   94.09
  -2   4   1 1329.07   94.29
  -2   4   1 1356.16   93.39
  -2   4   1 1292.67   93.49
   2  -4   1 1299.57   94.19
  -2   4   1 1309.47   94.09
   2   4  -1 1391.36   93.19
  -2   4   1 1249.68   93.89
   2  -4   1 1426.16   93.99
   2  -4   1 1342.37   93.89
   2  -4   1 1321.07   93.39
   2  -4   1 1389.16   93.39
  -2   4   1 1242.68   94.59
   2  -4   1 1366.66   93.39
   2  -4   1 1194.08   95.19
   2  -4   1 1260.17   93.39
   2  -4   1 1363.96   93.39
   2  -4   1 1350.26   93.59
  -2   4   1 1370.66   93.99
   2  -4   1 1283.87   93.79
   2  -4   1 1370.96   93.29
  -2   4   1 1272.17   93.59
  -2   4   1 1324.47   93.79
   2  -4  -1 1510.25   93.29
  -2   4  -1 1327.57   94.79
   2  -4  -1 1189.68   95.19
  -2   4  -1 1215.58   93.49
   2   4   1 1367.16   93.09
  -2   4  -1 1305.07   93.39
   2  -4  -1 1171.08   95.09
  -2   4  -1 1495.75   96.09
  -2  -4   1 1217.28   93.29
   2  -4  -1 1358.26   93.49
   2  -4  -1 1398.86   93.49
   2   4   1 1215.28   92.89
   2  -4  -1 1461.45   93.89
  -2   4  -1 1210.68   93.89
   2  -4  -1 1282.87   93.79
   2  -4  -1 1315.77   93.39
  -2   4  -1 1397.56   93.99
   2  -4  -1 1300.07   93.89
   2  -4  -1 1309.47   93.39
   2  -4  -1 1372.16   94.89
   2  -4  -1 1285.37   94.69
   2  -4  -1 1365.76   93.39
  -2   4  -1 1359.66   93.69
  -2   4  -1 1226.08   93.39
   2  -4  -1 1422.46   93.29
  -2   4  -1 1431.86   94.19
  -2   4  -1 1291.57   93.99
  -2   4  -1 1358.46   94.39
  -2   4  -1 1134.79   94.09
  -2   4  -1 1387.06   93.99
   2  -4  -1 1341.17   93.29
  -2   4  -1 1293.17   95.29
   2  -4  -1 1483.75   93.29
  -2   4  -1 1262.57   93.69
   2  -4  -1 1377.66   93.29
  -2   4  -1 1234.68   94.09
   2  -4  -1 1264.77   93.79
  -2   4  -1 1318.07   93.59
   2  -4  -1 1264.17   94.09
  -2   4  -1 1325.87   93.79
   3  -4   1  328.67   23.80
   3  -4   1  337.17   24.20
   3  -4   1  307.97   24.70
   3  -4   1  305.77   26.30
   3  -4   1  362.06   24.80
   3   4  -1  348.77   23.00
  -3   4   1  336.57   24.90
   3   4  -1  339.97   23.10
   3  -4   1  337.17   24.00
   3  -4   1  319.97   24.70
  -3   4   1  316.67   26.40
   3   4  -1  333.57   23.00
  -3   4   1  322.37   25.00
  -3   4   1  312.47   24.20
  -3   4   1  327.97   25.20
   3  -4   1  276.27   24.30
   3  -4   1  306.07   26.70
  -3   4   1  302.27   24.70
   3  -4   1  320.77   24.10
   3   4  -1  331.07   23.10
   3  -4   1  335.07   23.70
   3  -4   1  314.57   24.80
   3  -4   1  351.76   24.00
  -3   4   1  325.57   25.90
  -3   4   1  307.57   25.70
  -3   4   1  293.27   23.70
  -3   4   1  308.77   26.40
   3   4  -1  337.77   23.00
   3  -4   1  303.77   25.60
   3  -4   1  355.46   26.20
  -3   4   1  324.27   23.60
  -3   4   1  319.87   24.00
   3  -4   1  333.17   23.90
  -3   4   1  336.57   26.00
  -3   4   1  322.47   24.30
   3  -4   1  329.67   26.00
   3  -4   1  343.27   24.20
   3  -4   1  323.97   23.70
  -3   4   1  323.87   24.20
  -3  -4  -1  298.67   23.20
  -3   4   1  315.27   24.70
   3  -4   1  320.17   24.40
  -3   4   1  333.97   24.60
   3  -4   1  337.77   24.00
  -3   4   1  307.57   25.00
  -3   4  -1  295.67   22.10
   3  -4  -1  313.47   24.10
   3  -4  -1  302.37   21.90
  -3  -4   1  279.57   21.20
  -3   4  -1  304.77   21.60
  -3   4  -1  274.57   21.70
   3  -4  -1  276.57   22.80
   3  -4  -1  298.27   21.90
   3  -4  -1  287.17   24.50
  -3   4  -1  289.27   22.10
  -3   4  -1  303.17   23.80
  -3   4  -1  297.17   22.50
  -3   4  -1  320.77   22.10
   3  -4  -1  275.47   23.70
   3  -4  -1  274.87   22.60
   3  -4  -1  287.77   24.00
   3  -4  -1  295.77   22.70
  -3   4  -1  295.67   24.70
  -3  -4   1  247.18   21.20
   3   4   1  297.07   20.90
  -3   4  -1  307.77   22.90
   3  -4  -1  312.47   21.70
   3  -4  -1  302.17   21.70
   3   4   1  308.87   21.00
  -3   4  -1  291.17   22.30
  -3   4  -1  287.57   22.90
  -3   4  -1  303.67   24.00
  -3   4  -1  300.17   22.80
   3  -4  -1  269.87   22.20
   3  -4  -1  285.87   22.30
   3  -4  -1  293.37   21.90
   3  -4  -1  285.77   24.50
   3  -4  -1  296.37   21.60
   3  -4  -1  332.87   22.60
  -3   4  -1  284.17   24.30
   3  -4  -1  322.37   22.20
   3  -4  -1  325.67   21.90
   3   4   1  305.67   20.90
   3  -4  -1  304.97   22.10
  -3   4  -1  248.58   22.60
  -3   4  -1  290.47   24.10
   3  -4  -1  286.97   21.70
   3   4   1  304.27   20.90
  -3   4  -1  293.37   23.00
   4  -4   1  686.63   57.59
   4  -4   1  782.92   56.79
   4  -4   1  728.53   59.39
  -4   4   1  768.82   56.39
  -4   4   1  796.62   58.79
   4  -4   1  750.22   57.09
   4   4  -1  800.12   55.39
   4   4  -1  798.62   55.89
   4  -4   1  808.42   56.39
   4  -4   1  758.82   59.49
  -4   4   1  811.62   56.89
  -4   4   1  798.92   58.69
   4  -4   1  852.21   58.99
   4  -4   1  765.82   57.39
  -4  -4  -1  720.63   56.39
   4  -4   1  746.03   56.59
   4   4  -1  810.12   55.99
  -4   4   1  801.92   56.89
  -4   4   1  838.42   56.89
   4   4  -1  765.52   55.59
   4  -4   1  822.42   56.59
  -4   4   1  797.92   57.69
   4  -4   1  812.92   56.79
   4  -4   1  803.62   56.79
  -4   4   1  847.42   56.89
   4  -4   1  894.71   56.49
   4  -4   1  812.62   58.79
   4  -4   1  792.22   56.59
  -4   4   1  720.03   56.49
  -4   4   1  822.92   56.29
  -4   4   1  819.62   57.89
  -4   4   1  726.03   57.39
   4   4  -1  840.62   55.99
   4  -4   1  842.22   56.79
   4   4  -1  768.32   55.59
  -4   4   1  827.32   57.69
  -4   4   1  716.33   57.49
   4  -4   1  759.22   58.39
   4   4  -1  785.82   55.89
   4  -4   1  771.92   57.59
   4  -4   1  806.72   57.59
   4  -4   1  873.21   57.09
  -4  -4  -1  668.83   56.39
   4  -4  -1  757.32   57.49
  -4   4  -1  684.73   55.29
   4  -4  -1  691.73   57.19
  -4   4  -1  713.83   56.29
   4  -4  -1  743.93   55.59
   4  -4  -1  752.02   54.39
   4  -4  -1  826.72   54.79
   4   4   1  712.93   53.69
   4  -4  -1  735.33   54.69
  -4   4  -1  734.93   55.49
   4  -4  -1  721.73   55.29
   4  -4  -1  855.61   54.29
  -4   4  -1  813.12   54.79
   4  -4  -1  805.82   54.29
  -4   4  -1  824.02   55.59
  -4   4  -1  759.12   54.69
   4  -4  -1  755.62   54.39
  -4  -4   1  660.33   54.19
   4  -4  -1  774.32   54.59
   4  -4  -1  782.42   54.69
   4   4   1  811.02   53.79
   4  -4  -1  750.62   56.39
   4   4   1  769.52   53.69
  -4   4  -1  804.52   54.79
  -4   4  -1  790.32   56.49
  -4   4  -1  767.02   54.69
   4  -4  -1  726.03   54.39
   4  -4  -1  696.33   55.49
   4   4   1  701.33   53.39
   4  -4  -1  724.23   55.29
  -4   4  -1  794.12   53.99
  -4   4  -1  807.62   55.89
   4  -4  -1  814.32   56.69
  -4   4  -1  739.03   54.19
  -4   4  -1  687.93   54.29
   4  -4  -1  780.02   56.69
   4  -4  -1  815.22   54.59
  -4   4  -1  782.22   55.69
   4   4   1  793.12   53.79
  -4  -4   1  685.03   54.19
   4  -4  -1  733.53   54.99
   5  -4   1  440.06   30.50
   5  -4   1  370.46   32.20
  -5  -4  -1  390.66   30.40
   5   4  -1  449.66   29.00
  -5   4   1  429.16   32.10
  -5   4   1  430.66   29.70
   5   4  -1  395.06   29.80
   5  -4   1  431.66   30.50
  -5   4   1  389.26   31.60
   5  -4   1  423.56   30.40
   5   4  -1  344.17   34.70
  -5  -4  -1  353.76   30.50
   5  -4   1  411.26   30.70
   5   4  -1  365.06   29.10
   5   4  -1  415.26   29.10
  -5   4   1  398.86   31.50
  -5   4   1  459.55   30.90
   5  -4   1  427.26   31.50
   5  -4   1  417.56   31.80
   5   4  -1  385.36   29.70
  -5   4   1  389.16   30.10
  -5   4   1  383.26   32.90
   5  -4   1  426.66   31.20
  -5   4   1  414.46   31.60
   5  -4  -1  419.36   29.90
  -5   4  -1  434.36   30.60
   5   4   1  396.26   28.70
   5   4   1  398.16   28.60
   5   4   1  384.96   28.80
   5  -4  -1  398.76   30.00
   5  -4  -1  405.96   31.50
   5  -4  -1  409.36   30.50
  -5   4  -1  369.26   29.60
  -5  -4   1  361.76   30.10
  -5   4  -1  385.86   31.10
   5  -4  -1  391.46   30.00
  -5   4  -1  446.36   31.60
   5   4   1  437.26   28.70
  -5   4  -1  348.37   31.00
   5  -4  -1  376.16   32.00
  -5  -4   1  368.66   30.10
   5  -4  -1  394.06   31.10
  -5   4  -1  432.56   31.90
  -5   4  -1  416.46   33.40
   5  -4  -1  406.56   30.80
  -5  -4   1  420.46   28.80
   5   4   1  383.66   29.30
  -5   4  -1  428.96   29.30
  -6  -4  -1  108.29    9.60
  -6  -4  -1   96.09   11.50
   6  -4   1   74.69   14.40
  -6  -4  -1  120.09    9.50
  -6   4   1  103.69   12.30
   6   4  -1   97.59    8.90
   6  -4   1  103.79   12.90
  -6   4   1   91.99   12.10
   6  -4   1  111.29   11.60
   6   4  -1  102.29    8.90
   6  -4   1  104.99   12.40
   6   4  -1   68.59   16.70
  -6   4   1  112.19   13.60
   6   4  -1   89.89    9.20
  -6   4   1  124.19   13.30
   6   4  -1  104.09   10.30
   6  -4   1  101.59   13.40
   6   4   1   73.39    7.50
  -6   4  -1   75.39   10.20
  -6  -4   1   82.09    8.10
  -6   4  -1   96.59   12.70
   6  -4  -1   73.09   11.10
   6   4   1   75.89    7.40
   6   4   1   89.79    9.00
   6  -4  -1   62.79   12.90
   6  -4  -1   97.59   12.00
   6   4   1   75.09    8.10
  -6  -4   1   60.19   10.80
  -6  -4   1   78.39   10.40
   6  -4  -1   86.29   10.40
   6  -4  -1   73.89   11.20
   7  -4   1   40.90   12.60
  -7  -4  -1   44.00    9.70
   7   4  -1   34.10   15.30
  -7  -4  -1   44.10    8.90
   7   4  -1   66.59    7.30
   7   4  -1   68.49    8.50
  -7  -4  -1   53.19    8.50
   7   4  -1   50.69    6.80
  -7  -4  -1   67.29    8.30
   7  -4   1   53.99   10.20
   7   4  -1   50.59    7.30
   7  -4  -1   42.90   12.90
   7  -4  -1   74.99   10.80
   7  -4  -1   76.59   11.90
  -7  -4   1   53.39    8.40
   7   4   1   43.70    6.00
  -7  -4   1   64.69    8.50
   7   4   1   33.10   16.20
   7   4   1   67.59    7.30
  -7  -4   1   52.19   11.10
   7   4   1   50.29    6.90
  -7  -4   1   43.40    9.70
   7   4   1   48.00    7.30
   0   5   1   45.20    4.60
   0   5  -1   65.69    9.10
   0  -5   1   61.39    4.80
   0   5  -1   46.90    4.40
   0   5   1   41.40    5.50
   0  -5   1   40.10    6.70
   0   5  -1   48.20    4.60
   0   5  -1   54.19    4.70
   0   5   1   50.09    4.70
   0   5  -1   49.40    5.30
   0   5  -1   43.80    4.20
   0  -5  -1   39.90    6.50
   0  -5  -1   45.90    6.60
   0  -5   1   63.99    6.40
   0   5   1   61.09    4.20
   0  -5  -1   54.79    4.80
   0   5  -1   49.99    6.00
   0   5   1   52.49    5.70
   0   5  -1   54.49    5.10
   0  -5  -1   49.60    4.60
   0   5  -1   44.00    5.60
   0  -5  -1   49.10    5.90
   0  -5   1   54.29    6.40
   0  -5  -1   51.39    6.30
   0   5  -1   42.70    4.60
   0   5   1   60.19    5.40
   0   5   1   47.70    5.00
   0   5  -1   46.70    4.70
   0   5   1   51.89    5.10
   0  -5  -1   63.69    4.10
   0  -5   1   44.90    6.70
   0   5   1   51.49    4.70
   0   5   1   42.10    4.60
   0  -5   1   53.99    4.20
   0   5   1   52.89    5.30
   0   5   1   52.29    6.60
   0  -5   1   50.09    6.40
   0   5   1   51.29    4.40
   0   5   1   62.69    4.70
   0   5   1   53.29    4.40
   0   5   1   57.79    5.30
   0   5   1   58.09    4.10
   0   5  -1   50.69    5.50
   0   5  -1   48.60    5.60
   0   5   1   50.69    5.60
   0  -5  -1   47.90    6.40
   0   5  -1   52.69    5.30
   0   5  -1   43.00    5.10
   0   5  -1   42.50    5.00
  -1   5   1 1319.07  101.89
   1  -5   1 1446.26  102.89
  -1  -5  -1 1584.24  101.89
   1   5  -1 1319.17  101.39
   1   5  -1 1498.25  101.89
   1   5  -1 1399.46  101.59
   1  -5   1 1451.05  101.79
   1   5  -1 1356.86  101.69
  -1   5   1 1429.76  101.99
   1  -5   1 1357.36  103.49
   1   5  -1 1436.66  101.49
  -1   5   1 1509.95  101.99
  -1  -5  -1 1396.96  101.79
   1   5  -1 1320.97  102.59
   1  -5   1 1610.54  102.09
   1   5  -1 1490.55  101.69
  -1   5   1 1370.56  101.79
  -1   5   1 1342.47  102.49
  -1   5   1 1554.24  102.99
   1  -5   1 1588.54  103.09
   1  -5   1 1414.76  102.89
   1  -5   1 1414.46  102.19
   1   5  -1 1474.75  102.29
   1   5  -1 1536.35  101.79
  -1  -5  -1 1674.83  101.79
  -1   5   1 1328.07  101.89
   1  -5   1 1463.45  101.89
   1   5  -1 1340.97  101.49
   1  -5   1 1267.57  103.39
  -1   5   1 1540.45  102.09
  -1   5   1 1471.05  101.89
  -1   5   1 1569.24  102.49
  -1   5   1 1332.47  102.39
  -1   5   1 1419.96  101.99
   1   5  -1 1432.46  101.39
  -1   5   1 1482.15  102.59
  -1   5   1 1455.55  102.39
  -1  -5  -1 1286.97  102.29
   1   5  -1 1595.44  101.29
   1   5  -1 1460.55  101.79
  -1   5   1 1349.77  101.99
   1  -5  -1 1275.57   93.79
  -1   5  -1 1377.76   93.09
  -1  -5   1 1282.97   92.49
  -1   5  -1 1293.67   92.89
   1   5   1 1265.17   92.39
  -1   5  -1 1400.96   93.69
  -1  -5   1 1137.69   93.19
   1  -5  -1 1453.55   92.79
   1   5   1 1267.67   92.39
   1   5   1 1251.77   92.39
  -1   5  -1 1236.88   93.39
  -1   5  -1 1279.37   93.29
  -1   5  -1 1291.67   92.89
  -1  -5   1 1213.78   93.29
  -1   5  -1 1243.08   92.79
  -1   5  -1 1323.17   92.79
   1   5   1 1273.47   92.59
   1   5   1 1385.76   92.89
  -1   5  -1 1261.37   93.49
   1   5   1 1403.36   92.79
   1  -5  -1 1453.35   92.79
   1  -5  -1 1169.68   94.39
   1  -5  -1 1282.77   93.19
  -1   5  -1 1347.67   92.89
   1  -5  -1 1338.87   93.99
  -1   5  -1 1330.07   92.99
   1  -5  -1 1151.48   94.29
  -1   5  -1 1419.96   92.89
  -1  -5   1 1372.26   92.69
   1   5   1 1401.16   92.69
   1   5   1 1393.86   92.69
  -1   5  -1 1376.46   93.99
   1  -5  -1 1315.27   92.89
   1   5   1 1377.06   92.39
   1  -5  -1 1221.38   93.79
   1   5   1 1253.97   92.59
  -1   5  -1 1381.06   93.09
  -1   5  -1 1318.37   93.29
  -1  -5   1 1362.66   92.59
  -2   5   1  560.34   39.50
  -2  -5  -1  465.25   38.80
  -2   5   1  549.05   39.60
   2  -5   1  586.04   39.00
   2  -5   1  551.24   39.50
  -2   5   1  466.65   39.30
   2   5  -1  579.34   38.70
  -2   5   1  526.75   40.00
   2  -5   1  529.95   39.60
  -2   5   1  569.64   41.50
  -2   5   1  540.05   39.80
  -2   5   1  540.45   40.30
   2  -5   1  462.25   41.30
   2  -5   1  571.24   39.00
   2   5  -1  493.15   40.90
   2  -5   1  526.65   40.70
   2  -5   1  568.44   39.30
  -2   5   1  563.94   39.30
   2  -5   1  556.14   40.10
   2  -5   1  608.64   39.60
   2   5  -1  581.24   39.00
   2  -5   1  504.55   41.60
   2  -5   1  550.64   41.00
  -2   5   1  527.65   39.30
   2  -5   1  583.14   39.70
  -2   5   1  553.04   39.90
   2   5  -1  569.74   38.60
   2  -5   1  579.64   39.00
   2   5  -1  583.44   38.70
   2   5  -1  578.04   38.70
  -2   5   1  555.24   40.30
  -2   5   1  519.05   40.30
  -2  -5  -1  489.95   38.80
  -2   5   1  563.94   41.10
   2  -5   1  535.35   41.00
   2  -5   1  566.34   39.60
  -2   5   1  542.45   39.70
  -2   5   1  567.34   40.00
   2  -5  -1  453.65   39.50
   2  -5  -1  582.44   37.30
  -2   5  -1  526.45   37.90
   2  -5  -1  525.25   39.20
   2  -5  -1  550.14   39.30
   2  -5  -1  505.95   37.80
  -2  -5   1  505.25   37.10
   2  -5  -1  583.14   38.00
   2  -5  -1  550.84   37.90
  -2   5  -1  515.55   38.20
   2   5   1  569.94   36.80
  -2   5  -1  510.45   38.50
  -2   5  -1  504.05   38.50
   2  -5  -1  491.45   38.20
   2  -5  -1  552.74   37.20
   2  -5  -1  497.85   39.00
  -2   5  -1  521.05   39.60
  -2   5  -1  547.45   38.40
  -2   5  -1  515.05   37.40
   2   5   1  536.75   36.80
  -2   5  -1  529.35   37.70
  -2   5  -1  517.25   39.30
  -2   5  -1  480.75   38.40
   2  -5  -1  498.35   37.80
   2   5   1  528.45   37.10
  -2   5  -1  520.75   38.00
   2   5   1  564.64   36.90
  -2   5  -1  465.55   37.60
   2  -5  -1  567.84   37.50
   2  -5  -1  505.55   37.80
   2  -5  -1  460.95   39.60
  -2   5  -1  490.25   38.10
   2  -5  -1  543.35   37.20
  -2   5  -1  504.35   37.80
  -2   5  -1  488.25   37.40
   3  -5   1   26.30    4.50
  -3   5   1   33.10    6.20
   3  -5   1   33.90    4.90
  -3   5   1   26.20    5.30
  -3   5   1   30.30    6.20
  -3   5   1   37.00    5.40
  -3   5   1   22.30    5.80
  -3   5   1   23.50    4.50
  -3   5   1   33.00    7.30
   3  -5   1   26.40    5.50
   3  -5   1   27.90    7.70
   3  -5   1   23.40    6.30
  -3   5   1   27.10    5.00
   3  -5   1   23.10    3.80
   3  -5   1   27.30    4.00
   3  -5   1   24.60    7.20
  -3   5   1   26.20    5.70
  -3   5   1   30.50    6.40
   3  -5   1   33.50    5.90
  -3   5   1   33.60    4.20
  -3   5   1   21.90    6.20
   3   5  -1   27.90    3.00
   3   5  -1   20.20    7.20
   3  -5   1   47.70    4.80
  -3   5   1   26.30    4.40
   3  -5   1   17.90    7.30
   3  -5   1   31.10    4.40
   3  -5   1   41.10    5.10
   3  -5   1   31.00    5.50
   3  -5   1   27.10    5.00
  -3   5   1   28.30    5.40
   3  -5   1   33.90    7.90
   3  -5  -1   21.90    3.30
   3  -5  -1   12.80    4.50
   3  -5  -1    7.30    3.10
  -3   5  -1    9.90    5.50
   3  -5  -1    7.40    3.20
   3  -5  -1   21.70    4.00
   3  -5  -1    9.60    3.10
   3   5   1    8.90    2.00
   3  -5  -1   15.50    6.90
   3  -5  -1   12.30    5.40
   3  -5  -1   13.40    4.90
  -3   5  -1   14.50    5.50
   3  -5  -1   16.80    6.60
   3  -5  -1   15.80    4.50
   3  -5  -1   11.00    6.30
  -3   5  -1   17.40    5.10
  -3   5  -1    9.50    5.20
  -3   5  -1   15.50    6.10
  -3   5  -1   13.70    3.90
   3  -5  -1   16.30    3.40
   3  -5  -1    8.70    3.70
  -3   5  -1   10.50    4.40
   3  -5  -1   14.00    3.90
  -3   5  -1   14.00    5.20
   3  -5  -1   16.90    3.60
  -3   5  -1   13.20    3.20
  -3   5  -1    7.10    4.50
   3  -5  -1   18.50    7.30
   3  -5  -1    6.60    4.30
  -3   5  -1   10.10    3.60
  -3   5  -1   20.10    3.90
  -3   5  -1   13.10    4.70
  -4  -5  -1   85.09    7.80
  -4   5   1   86.69   10.40
   4  -5   1  108.29    9.20
  -4  -5  -1  113.79    7.80
   4  -5   1  111.09    9.70
   4  -5   1   99.19   13.70
  -4   5   1   89.29   10.10
   4  -5   1  120.89    9.70
   4  -5   1  105.49    9.50
   4  -5   1  100.49   11.40
   4  -5   1   86.59   10.00
  -4   5   1   89.49   11.40
  -4   5   1  110.89   14.40
   4  -5   1  101.59    9.80
  -4   5   1  114.89   10.30
   4  -5   1   95.99   10.60
   4  -5   1   94.89   13.80
  -4   5   1   96.59   11.20
  -4   5   1  101.59    9.50
   4  -5   1  117.29    9.70
   4   5  -1  102.09    7.70
   4   5  -1   93.29    7.40
   4  -5   1   92.79    9.10
  -4   5   1   96.99    9.20
   4   5  -1   88.49    7.10
  -4   5   1  119.29   12.20
  -4   5   1  109.79    9.80
  -4   5   1  106.29   11.70
   4  -5   1  123.09    9.30
   4  -5   1  104.49   10.40
  -4   5   1   89.69    9.60
   4  -5   1   99.59    9.60
   4   5  -1  104.59    7.70
   4   5  -1   95.79    7.40
   4   5  -1   75.69   13.10
   4   5  -1   91.99    7.20
   4  -5  -1  157.38   12.80
  -4   5  -1  146.29   13.80
   4  -5  -1  150.28   12.50
  -4   5  -1  175.98   14.10
   4  -5  -1  141.89   13.30
   4   5   1  163.48   11.00
   4   5   1  140.69   10.90
  -4  -5   1  131.79   11.50
   4  -5  -1  150.58   14.70
  -4   5  -1  161.78   16.60
   4  -5  -1  174.58   12.90
   4  -5  -1  163.98   13.10
  -4   5  -1  164.48   14.90
   4  -5  -1  155.38   14.30
  -4   5  -1  137.49   12.80
  -4   5  -1  153.58   14.60
   4   5   1  142.39   11.20
   4   5   1  142.29   10.80
  -4   5  -1  135.99   14.70
   4  -5  -1  156.28   16.80
   4   5   1  154.28   11.30
  -4   5  -1  155.08   13.10
   4  -5  -1  130.29   16.50
  -4   5  -1  162.58   13.10
   4  -5  -1  161.68   13.30
   4  -5  -1  154.88   13.70
  -4   5  -1  147.79   12.70
   4  -5  -1  175.88   12.50
   4  -5  -1  174.78   13.00
   4  -5  -1  158.28   12.80
  -4   5  -1  156.88   14.50
  -4   5  -1  150.18   13.80
   5  -5   1  382.46   26.90
   5  -5   1  319.97   27.90
  -5   5   1  374.76   28.30
   5   5  -1  302.17   31.40
  -5   5   1  341.97   28.40
   5   5  -1  334.97   25.50
   5  -5   1  377.66   28.80
   5  -5   1  366.26   28.00
  -5  -5  -1  350.36   25.80
   5  -5   1  378.96   26.70
   5  -5   1  359.36   26.50
   5   5  -1  306.27   25.00
  -5  -5  -1  313.67   25.80
   5   5  -1  336.07   25.00
  -5   5   1  398.26   27.20
  -5   5   1  358.46   28.40
   5  -5   1  359.96   27.70
  -5   5  -1  295.77   26.10
  -5  -5   1  319.77   23.60
   5  -5  -1  325.97   25.80
  -5   5  -1  358.66   26.20
   5   5   1  308.47   22.60
   5  -5  -1  309.67   25.70
   5  -5  -1  315.67   24.30
  -5   5  -1  328.47   24.90
   5  -5  -1  325.27   24.60
   5   5   1  274.67   22.70
   5  -5  -1  325.97   25.40
   5  -5  -1  338.37   24.40
  -5  -5   1  293.97   23.50
   5  -5  -1  336.37   26.30
  -5   5  -1  298.57   26.00
   5   5   1  303.37   23.20
   6   5  -1   24.90    3.70
  -6  -5  -1   10.40    5.60
   6  -5   1   16.70    8.60
   6   5  -1   22.70    4.10
  -6   5   1   35.10    9.20
   6  -5   1   41.00    8.20
   6   5  -1   21.10    3.60
   6  -5   1   39.70    8.00
  -6  -5  -1   22.30    5.30
   6   5  -1   14.10   12.90
  -6   5   1   30.40   10.10
  -6   5   1   27.00    8.60
  -6   5   1   23.60    8.00
  -6  -5   1   32.40    6.50
   6  -5  -1   30.00    8.40
   6   5   1   29.40   13.80
   6  -5  -1   40.00    9.40
   6   5   1   33.50    4.70
   6   5   1   32.20    4.20
  -6   5  -1   27.70    7.60
  -6   5  -1   47.00    9.50
  -6   5  -1   29.00    9.90
  -6  -5   1   25.50    5.80
  -6   5  -1   42.80    9.40
   6   5   1   32.60    4.30
  -7  -5  -1   36.00    7.40
  -7  -5  -1   30.60    7.90
   7   5  -1   43.90    5.90
   7   5  -1   30.80   15.10
   7  -5   1   43.90    9.90
   7   5  -1   45.90    5.40
   7   5   1   52.69    6.50
  -7  -5   1   45.20    9.60
  -7  -5   1   49.99   10.60
   7   5   1   69.09    6.90
   7   5   1   40.70   16.60
   7   5   1   37.20    5.60
   7  -5  -1   59.89   10.40
   0  -6   1   10.80    2.20
   0   6   1    7.20    3.70
   0   6   1    5.70    2.50
   0   6  -1   10.30    3.20
   0   6   1   12.30    2.50
   0  -6   1    7.80    4.60
   0   6  -1   17.80    3.30
   0  -6   1   -0.10    3.90
   0  -6  -1   11.50    2.30
   0   6  -1    5.90    2.60
   0   6  -1   15.70    2.60
   0   6  -1    5.20    2.60
   0   6   1    6.50    3.10
   0  -6  -1   13.90    2.40
   0  -6  -1    3.50    4.50
   0  -6  -1    3.00    3.90
   0   6   1   12.10    3.30
   0   6  -1   14.60    4.20
   0   6  -1   11.90    2.10
   0   6   1    3.90    2.50
   0   6   1    7.40    2.30
   0   6   1    5.70    3.00
   0  -6  -1   10.10    4.40
   0   6   1    5.80    2.70
   0   6  -1    8.40    3.80
   0   6   1   16.00    2.50
   0   6  -1   13.90    3.00
   0  -6   1   12.60    4.20
   0   6  -1    6.90    2.30
   0  -6  -1    7.50    4.10
   0  -6   1    3.70    4.30
   0   6   1   12.00    4.10
   0   6   1   13.00    3.00
   0   6  -1    9.80    2.70
   0  -6  -1    7.70    4.60
   0   6  -1    5.50    3.00
   0   6  -1    9.80    3.50
   0  -6   1   14.80    4.30
   0   6   1    8.90    3.60
   0   6  -1    2.90    2.50
   0   6   1   11.40    2.80
  -1   6   1  245.28   19.30
   1   6  -1  241.48   18.50
  -1   6   1  252.77   19.00
  -1   6   1  244.98   20.00
  -1   6   1  260.57   19.20
  -1   6   1  240.08   19.00
  -1   6   1  257.97   20.00
  -1   6   1  287.77   19.30
  -1   6   1  267.07   19.20
   1   6  -1  245.28   18.30
   1  -6   1  243.48   21.50
   1  -6   1  279.67   18.80
   1  -6   1  257.77   19.30
  -1   6   1  248.58   19.30
   1   6  -1  237.78   18.30
   1   6  -1  278.17   19.00
   1   6  -1  280.07   18.90
   1   6  -1  260.87   19.80
  -1   6   1  285.77   19.90
  -1   6   1  245.58   18.90
   1   6  -1  245.58   18.30
   1   6  -1  235.18   18.90
   1   6  -1  231.48   18.50
  -1   6   1  268.87   19.10
  -1  -6  -1  264.37   18.50
   1  -6   1  258.87   20.70
   1  -6   1  253.77   20.60
   1  -6   1  220.98   21.40
   1   6  -1  243.98   18.80
  -1   6   1  235.28   20.00
  -1  -6  -1  227.08   19.70
   1   6  -1  269.57   19.70
   1  -6   1  242.98   20.60
   1   6  -1  266.27   18.30
  -1   6   1  287.57   20.90
   1   6  -1  250.67   19.60
  -1  -6  -1  258.57   18.80
   1   6   1  189.28   14.90
  -1   6  -1  207.78   15.40
  -1   6  -1  218.28   15.20
  -1   6  -1  220.88   17.00
   1  -6  -1  199.98   15.40
   1   6   1  202.28   15.30
  -1  -6   1  204.58   14.60
  -1   6  -1  185.28   14.90
  -1   6  -1  180.58   16.10
   1   6   1  206.18   14.30
   1  -6  -1  208.78   16.90
  -1   6  -1  206.18   15.30
   1  -6  -1  205.18   17.10
   1  -6  -1  207.48   17.00
  -1   6  -1  198.88   15.00
   1   6   1  178.88   15.70
   1   6   1  192.88   14.20
   1   6   1  201.88   15.80
  -1  -6   1  221.48   14.40
   1  -6  -1  182.28   17.50
   1  -6  -1  207.28   14.80
   1   6   1  215.78   15.00
   1   6   1  189.78   14.50
  -1   6  -1  181.98   16.00
  -1   6  -1  182.98   15.20
  -1   6  -1  195.18   15.00
  -1  -6   1  181.68   15.80
  -1   6  -1  185.18   15.90
   1   6   1  215.88   14.90
  -1   6  -1  193.28   15.40
   1   6   1  191.58   14.90
  -1   6  -1  172.88   15.10
  -1   6  -1  195.28   15.80
   1   6   1  191.78   14.30
   1   6   1  187.88   14.50
   1  -6  -1  168.38   17.20
   1   6   1  173.58   14.30
  -1  -6   1  219.68   14.80
   2   6  -1 1153.78   90.59
   2  -6   1 1293.67   89.19
   2   6  -1 1169.98   88.49
   2  -6   1 1228.08   90.79
   2  -6   1 1192.68   90.59
   2   6  -1 1335.27   88.59
   2   6  -1 1346.27   88.69
   2  -6   1 1257.77   90.79
   2   6  -1 1236.48   88.29
   2  -6   1 1427.66   89.59
   2   6  -1 1151.18   88.29
   2   6  -1 1298.17   89.49
  -2   6   1 1269.27   90.19
  -2   6   1 1206.18   89.09
  -2   6   1 1218.28   89.69
  -2   6   1 1318.67   89.89
   2   6  -1 1366.86   88.69
   2   6  -1 1340.37   88.79
   2  -6   1 1253.37   89.19
   2   6  -1 1263.87   88.49
  -2   6   1 1171.48   89.19
   2  -6   1 1253.47   89.79
  -2   6   1 1298.47   89.19
  -2   6   1 1207.98   90.19
  -2   6   1 1283.67   89.69
   2  -6   1 1111.69   91.49
   2   6  -1 1220.88   88.29
  -2  -6  -1 1117.99   88.89
  -2   6   1 1301.07   90.09
   2  -6   1 1218.18   91.69
  -2   6   1 1273.47   89.39
  -2   6   1 1307.37   89.39
   2   6  -1 1303.67   88.59
  -2   6   1 1204.38   89.39
   2  -6   1 1393.76   88.59
  -2  -6  -1 1123.19   88.79
   2   6  -1 1323.37   88.29
  -2   6  -1 1321.37   88.29
  -2   6  -1 1314.07   87.29
   2   6   1 1069.09   88.69
  -2   6  -1 1199.38   87.39
  -2   6  -1 1223.18   87.79
   2   6   1 1186.58   86.59
   2  -6  -1 1224.88   87.39
   2   6   1 1322.27   86.69
   2  -6  -1 1239.58   88.99
   2   6   1 1336.17   86.69
  -2   6  -1 1156.08   87.39
   2  -6  -1 1207.48   88.89
   2  -6  -1 1091.19   89.49
  -2   6  -1 1205.28   87.19
  -2   6  -1 1273.67   87.99
   2   6   1 1270.07   86.39
   2   6   1 1307.47   86.89
   2   6   1 1168.78   86.39
  -2   6  -1 1260.57   88.29
   2  -6  -1 1156.68   89.79
   2  -6  -1 1208.28   87.89
   2  -6  -1 1230.38   88.79
  -2  -6   1 1190.78   86.99
   2  -6  -1 1248.18   87.29
  -2  -6   1 1043.40   86.99
   2  -6  -1 1385.56   86.69
   2   6   1 1195.48   86.59
  -2   6  -1 1177.78   87.89
  -2   6  -1 1196.08   87.59
   2   6   1 1345.57   86.39
   2   6   1 1314.17   86.69
   2   6   1 1168.58   86.39
  -2   6  -1 1284.57   87.49
  -3   6   1   74.99    9.20
   3  -6   1   66.89    7.30
   3  -6   1   64.99    6.50
   3   6  -1   65.09    7.70
   3  -6   1   61.09    8.10
   3   6  -1   52.69   10.60
   3   6  -1   60.79    5.90
   3  -6   1   55.39   12.30
  -3   6   1   69.29    9.40
   3  -6   1   68.69   10.70
   3   6  -1   61.09    4.70
  -3   6   1   61.19    7.10
   3  -6   1   75.69    7.00
  -3   6   1   57.59    7.70
   3  -6   1   76.79   12.30
   3  -6   1   60.09    9.10
  -3   6   1   58.89    7.60
  -3   6   1   62.99    7.40
   3  -6   1   69.19    8.00
   3  -6   1   62.49   13.20
  -3   6   1   52.49    9.10
  -3   6   1   65.09    9.00
   3  -6   1   69.29    7.70
  -3   6   1   61.99    8.30
   3  -6  -1   69.79    8.40
   3  -6  -1   59.69   12.60
   3  -6  -1   65.29    8.50
  -3   6  -1   66.69    8.20
   3   6   1   70.09    6.20
   3  -6  -1   82.59   12.50
   3  -6  -1   64.19   14.20
  -3   6  -1   61.49    9.80
   3   6   1   56.69   11.40
  -3   6  -1   79.69    9.70
   3  -6  -1   72.99   10.90
  -3   6  -1   72.09    8.80
  -3   6  -1   70.89    9.50
   3  -6  -1   81.29    7.20
   3  -6  -1   84.89    7.10
   3  -6  -1   81.59    7.80
  -3   6  -1   56.39    7.40
   3  -6  -1   64.29   13.20
  -3   6  -1   78.79    9.70
  -3   6  -1   82.69    8.00
   3  -6  -1   72.99    8.00
  -3   6  -1   63.09    8.60
   3  -6  -1   67.59    9.60
  -4   6   1  458.85   33.90
   4  -6   1  478.05   32.90
   4  -6   1  445.96   36.30
  -4   6   1  447.96   35.60
   4   6  -1  394.56   36.80
   4  -6   1  469.95   32.60
  -4   6   1  466.45   34.60
   4  -6   1  439.16   33.60
   4  -6   1  517.55   32.70
  -4   6   1  405.36   34.50
   4  -6   1  446.66   32.70
  -4   6   1  423.36   34.70
   4  -6   1  437.86   34.40
   4  -6   1  386.76   36.80
  -4   6  -1  467.45   34.80
   4  -6  -1  445.76   34.80
   4  -6  -1  512.95   32.60
   4  -6  -1  426.06   36.40
  -4   6  -1  443.26   34.90
   4  -6  -1  388.96   36.90
   4  -6  -1  444.66   32.80
  -4   6  -1  402.56   34.50
  -4   6  -1  455.65   33.70
  -4   6  -1  443.06   35.20
   4  -6  -1  454.75   32.80
   4  -6  -1  427.36   33.60
   4  -6  -1  457.55   32.50
   5  -6   1  261.07   21.60
  -5   6   1  264.37   24.10
   5  -6   1  289.57   23.00
   5  -6   1  326.57   21.90
   5   6  -1  260.97   19.80
  -5   6   1  294.77   24.00
   5   6  -1  237.88   19.80
   5   6  -1  263.37   20.20
  -5   6   1  280.27   24.40
   5   6  -1  229.68   26.50
   5  -6   1  280.97   23.90
   5  -6   1  325.57   22.00
  -5   6   1  279.37   22.70
   5  -6  -1  284.77   23.10
   5  -6  -1  319.17   21.70
  -5   6  -1  301.07   24.30
   5  -6  -1  300.47   21.70
   5  -6  -1  272.37   23.80
  -5   6  -1  253.47   24.00
   5   6   1  238.78   19.60
   5  -6  -1  257.97   21.40
  -5   6  -1  277.47   24.40
   5   6   1  262.87   19.60
   5   6   1  268.37   20.10
  -5   6  -1  297.07   22.80
   5   6   1  225.98   27.10
   6   6  -1  117.89   21.90
  -6   6   1  160.48   17.50
  -6  -6  -1  163.58   11.30
  -6   6   1  154.38   17.10
   6  -6   1  140.99   14.30
   6   6  -1  120.49   11.30
   6   6  -1  120.69   10.90
  -6  -6  -1  150.38   11.40
   6   6  -1  124.19   11.10
   6  -6   1  158.78   14.40
  -6   6   1  129.69   17.20
  -6   6  -1  155.38   16.90
   6  -6  -1  159.38   14.80
  -6  -6   1  148.39   11.60
  -6  -6   1  167.98   11.90
   6   6   1  124.59   11.70
   6   6   1  132.79   11.40
  -6   6  -1  144.29   17.00
   6   6   1  103.39   21.30
   6   6   1  139.09   11.30
   6  -6  -1  154.78   14.90
  -6   6  -1  155.18   18.00
   0  -7  -1   30.00    7.10
   0   7  -1   53.79    5.20
   0   7  -1   37.10    6.20
   0  -7   1   59.79    4.90
   0   7   1   55.99    5.10
   0  -7  -1   44.10    8.80
   0   7  -1   41.20    5.50
   0  -7   1   39.20    8.70
   0   7  -1   43.20    5.10
   0   7   1   39.50    4.70
   0   7   1   44.70    5.60
   0   7  -1   44.70    5.30
   0  -7  -1   47.80    7.40
   0  -7   1   48.60    7.20
   0   7   1   40.90    5.20
   0   7  -1   41.30    6.30
   0   7  -1   45.00    6.40
   0   7  -1   49.10    5.40
   0   7  -1   39.50    5.30
   0   7  -1   38.80    4.80
   0  -7  -1   47.20    7.20
   0   7   1   45.80    5.00
   0   7   1   40.60    5.40
   0   7   1   42.60    6.30
   0   7   1   46.20    6.80
   0  -7   1   44.70    7.20
   0   7   1   40.20    6.70
   0   7   1   50.79    6.50
   0   7   1   46.60    5.50
   0   7   1   46.10    5.30
   0  -7  -1   42.50    6.90
   0   7  -1   41.70    5.50
   0   7  -1   43.50    6.60
   0  -7   1   39.70    6.80
   0  -7  -1   54.79    4.80
   0  -7   1   56.59    4.70
   1   7  -1  564.24   40.80
   1  -7   1  511.65   43.80
   1  -7   1  547.15   44.00
   1   7  -1  570.74   40.70
   1   7  -1  540.65   41.00
   1   7  -1  542.35   40.80
   1   7  -1  556.54   41.50
  -1   7   1  596.74   42.30
   1   7  -1  601.24   42.10
  -1   7   1  569.64   41.70
  -1   7   1  547.65   41.40
  -1   7   1  559.34   41.20
   1   7  -1  549.85   41.00
   1  -7   1  556.84   42.80
  -1  -7  -1  506.75   42.20
   1   7  -1  552.34   40.80
  -1  -7  -1  617.84   41.10
   1  -7   1  617.74   42.90
  -1  -7  -1  519.45   42.30
   1   7  -1  644.64   41.40
  -1   7   1  578.94   41.60
  -1   7   1  563.24   41.60
   1   7  -1  557.84   41.40
   1   7  -1  570.74   40.80
   1   7  -1  629.44   41.80
  -1   7   1  606.34   41.80
   1  -7   1  604.14   42.90
  -1   7   1  578.34   41.70
   1  -7   1  603.64   41.50
  -1   7   1  615.54   42.30
  -1   7   1  566.94   42.50
   1  -7   1  598.04   40.80
   1  -7  -1  601.24   37.90
   1   7   1  505.55   37.90
   1  -7  -1  482.25   40.70
  -1   7  -1  518.55   39.40
  -1   7  -1  540.25   38.70
   1   7   1  565.84   37.60
   1   7   1  506.95   38.40
  -1   7  -1  516.25   38.10
   1   7   1  491.25   37.60
   1  -7  -1  584.44   37.80
   1  -7  -1  465.85   40.60
  -1   7  -1  530.45   38.60
   1   7   1  513.75   38.30
  -1   7  -1  542.75   38.50
  -1  -7   1  590.34   38.00
   1   7   1  505.55   37.70
   1   7   1  522.15   37.70
   1   7   1  547.15   39.10
   1   7   1  501.15   37.90
   1   7   1  507.55   37.70
   1  -7  -1  546.85   39.90
   1  -7  -1  520.95   39.60
  -1  -7   1  500.85   39.20
   1  -7  -1  526.65   38.30
  -1   7  -1  570.14   39.30
   1  -7  -1  531.15   39.90
  -1  -7   1  448.06   39.10
   1  -7  -1  546.95   38.50
  -1   7  -1  560.04   39.20
   1   7   1  582.94   38.20
  -1   7  -1  505.25   38.30
  -1   7  -1  548.35   39.30
   1   7   1  514.45   38.60
  -2   7   1  250.87   19.80
  -2   7   1  252.47   20.40
   2   7  -1  238.68   18.60
  -2   7   1  263.37   20.90
   2   7  -1  247.78   18.60
   2  -7   1  266.07   22.60
  -2  -7  -1  236.18   19.40
  -2   7   1  260.57   21.60
   2  -7   1  267.77   22.40
   2  -7   1  283.17   19.80
   2   7  -1  276.37   20.70
  -2   7   1  257.47   20.50
   2  -7   1  273.07   20.60
   2   7  -1  249.88   18.80
   2   7  -1  253.37   19.10
  -2   7   1  278.37   21.40
  -2   7   1  269.97   20.90
  -2   7   1  269.37   20.90
   2   7  -1  247.78   18.70
   2   7  -1  253.77   19.20
   2   7  -1  275.07   19.10
  -2   7   1  259.87   20.20
  -2  -7  -1  248.88   19.60
   2  -7   1  233.88   23.50
   2   7  -1  252.17   21.60
   2  -7   1  272.57   24.10
   2  -7   1  282.97   22.50
   2   7  -1  285.57   19.50
  -2  -7   1  313.47   22.20
   2   7   1  282.47   21.30
   2  -7  -1  312.57   23.30
  -2   7  -1  332.07   23.50
   2   7   1  268.77   21.20
   2   7   1  326.17   21.90
  -2   7  -1  304.77   23.40
   2   7   1  287.87   21.20
   2  -7  -1  312.37   22.30
   2   7   1  278.37   21.30
   2  -7  -1  280.77   25.80
   2   7   1  300.97   21.80
   2   7   1  290.97   21.70
  -2  -7   1  249.78   22.10
  -2   7  -1  289.57   22.60
   2  -7  -1  273.07   25.90
   2  -7  -1  305.17   25.20
  -2   7  -1  286.57   22.70
   2  -7  -1  321.17   25.40
  -2   7  -1  287.27   23.00
  -2   7  -1  288.47   23.50
  -2   7  -1  340.17   24.00
   2   7   1  264.77   24.00
   2  -7  -1  319.17   25.20
   2   7   1  314.77   23.30
  -2   7  -1  291.57   22.40
   2   7   1  321.67   21.60
   3   7  -1   47.30   10.50
  -3   7   1   60.69    8.00
  -3   7   1   66.99    9.60
  -3   7   1   72.19    7.50
   3   7  -1   34.70    3.40
   3  -7   1   52.39   10.70
   3   7  -1   67.79    8.10
   3   7  -1   43.80    3.50
   3   7  -1   37.90    4.10
   3   7  -1   40.70    4.00
   3  -7   1   75.49   11.30
   3  -7   1   62.99   10.80
   3   7   1   27.90    3.20
   3  -7  -1   37.20    6.90
   3   7   1   36.00    5.90
   3   7   1   26.30    8.40
  -3   7  -1   36.00    7.50
   3   7   1   33.00    3.00
   3   7   1   29.80    2.40
   3  -7  -1   30.80    9.40
   3   7   1   26.30    2.40
  -3   7  -1   41.30    5.60
   3  -7  -1   41.90    9.70
   3  -7  -1   42.40   10.00
  -3   7  -1   26.20    6.30
  -3   7  -1   32.10    6.70
  -3   7  -1   35.30    8.10
  -4   7   1  110.19   13.00
   4   7  -1   84.49   10.00
  -4   7   1   88.19   13.20
  -4   7   1   79.89   10.30
  -4   7   1   86.79   12.30
   4  -7   1   91.59   13.10
   4  -7   1  109.69    9.60
   4   7  -1   65.19   14.50
   4  -7   1   95.29   10.90
  -4   7  -1  110.99   13.60
   4  -7  -1  100.29   13.70
  -4   7  -1   79.79   10.80
   4  -7  -1  113.89   11.60
  -4   7  -1   93.19   14.00
  -4   7  -1  103.59   13.00
  -5   7   1  145.39   17.50
   5   7  -1  135.09   20.20
   5   7  -1  135.69   10.70
  -5   7   1  164.58   16.70
   5   7  -1  150.58   11.10
   5   7  -1  139.09   10.70
  -5   7   1  173.98   17.50
  -5   7  -1  209.08   18.90
  -5   7  -1  179.88   17.90
   5   7   1  142.49   20.00
   5   7   1  154.98   12.00
  -5   7  -1  167.18   18.60
   5   7   1  156.38   11.90
   5   7   1  166.78   12.30
  -6   7   1   42.50   13.00
   6   7  -1   32.50   14.20
   6   7   1   44.40   15.40
  -6   7  -1   48.70   12.90
   0   8  -1   23.10    4.20
   0  -8  -1   33.80    5.60
   0  -8   1   12.60    6.90
   0   8  -1   25.50    4.20
   0  -8   1   24.70    2.30
   0  -8   1   27.20    5.70
   0  -8  -1   30.20    6.00
   0   8   1   25.80    4.30
   0  -8   1   23.00    7.30
   0   8  -1   27.80    4.40
   0   8  -1   19.90    5.80
   0   8  -1   24.20    6.50
   0  -8   1   28.20    5.80
   0   8   1   20.50    4.00
   0  -8  -1   28.20    7.50
   0   8   1   28.70    4.90
   0   8   1   21.30    5.90
   0   8  -1   18.60    4.80
   0   8   1   18.00    4.80
   0  -8  -1   24.10    5.50
   0  -8  -1   13.50    6.90
   0  -8   1   28.00    5.50
   0   8   1   22.00    6.10
   1   8  -1  150.78   12.80
  -1  -8  -1  148.89   14.80
   1  -8   1  147.19   11.70
   1   8  -1  154.78   12.40
  -1   8   1  173.88   14.00
   1   8  -1  154.08   13.70
  -1  -8  -1  184.68   12.60
   1  -8   1  172.98   15.80
  -1   8   1  163.58   15.30
  -1   8   1  176.38   15.50
   1  -8   1  159.78   17.40
   1   8  -1  166.38   12.20
  -1   8   1  160.98   13.10
   1  -8   1  170.88   13.20
   1   8  -1  159.98   14.90
   1  -8   1  126.89   17.00
  -1   8   1  161.08   13.70
  -1   8   1  151.58   13.90
   1  -8   1  139.09   15.20
   1  -8   1  181.98   15.60
   1   8  -1  152.38   12.30
  -1  -8  -1  130.79   14.50
   1  -8  -1  174.78   19.30
   1   8   1  192.08   15.20
  -1   8  -1  200.98   17.10
   1  -8  -1  206.78   15.60
   1  -8  -1  212.28   18.10
   1  -8  -1  208.48   14.20
   1   8   1  181.08   14.70
  -1   8  -1  206.08   16.50
  -1   8  -1  183.48   16.20
   1   8   1  201.58   16.80
  -1   8  -1  199.18   15.50
   1   8   1  201.18   14.70
   1   8   1  180.58   15.20
  -1   8  -1  183.68   16.00
   1  -8  -1  190.38   17.40
   1   8   1  184.48   16.00
  -1  -8   1  192.58   17.20
   1  -8  -1  206.48   17.80
   1  -8  -1  182.58   19.30
   2  -8   1  509.45   35.70
  -2   8   1  446.56   34.00
   2   8  -1  485.55   35.10
  -2  -8  -1  432.96   33.80
   2  -8   1  505.95   33.90
  -2   8   1  459.25   34.80
  -2   8   1  471.55   35.30
   2   8  -1  454.05   33.80
   2   8  -1  486.65   32.80
   2   8  -1  438.76   33.20
  -2  -8  -1  449.76   34.00
  -2   8   1  475.45   35.50
   2   8  -1  444.96   33.10
   2  -8   1  417.16   38.00
   2  -8   1  457.85   36.70
   2   8  -1  496.75   33.80
   2   8  -1  445.56   33.10
   2  -8   1  461.75   36.50
   2  -8  -1  455.95   39.20
   2   8   1  464.15   34.50
   2   8   1  463.85   34.50
  -2  -8   1  415.86   35.00
   2  -8  -1  514.25   35.00
  -2  -8   1  508.15   35.20
   2  -8  -1  487.25   37.80
   2   8   1  471.85   34.30
   2   8   1  513.95   36.40
   2   8   1  467.65   34.30
  -2   8  -1  497.65   36.80
  -2   8  -1  499.15   36.50
   2  -8  -1  486.65   37.80
   2   8   1  470.05   35.00
  -2   8  -1  479.35   36.00
   2  -8  -1  502.45   36.80
  -2   8  -1  478.85   35.20
   3  -8   1  154.38   18.40
  -3   8   1  153.68   15.50
   3  -8   1  156.28   13.10
   3   8  -1  149.09   13.90
   3  -8   1  149.49   19.50
   3   8  -1  127.19   10.50
   3   8  -1  135.49   10.40
   3   8  -1  134.29   10.40
  -3   8   1  132.09   18.10
   3  -8   1  156.98   17.50
   3  -8  -1  127.49   16.90
   3   8   1  118.29    9.40
   3  -8  -1  151.98   17.70
   3   8   1  120.99    9.60
   3   8   1  122.59    9.50
   3   8   1  125.19   10.10
   3  -8  -1  121.19   17.10
   3   8   1  140.99   13.30
  -3   8  -1  135.49   15.00
   3  -8  -1  139.09   12.10
   3   8   1  125.09    9.60
   4   8  -1  220.68   16.20
  -4   8   1  287.07   27.50
  -4   8   1  223.98   22.10
   4   8  -1  240.68   27.80
   4   8  -1  218.38   16.30
   4   8   1  215.98   26.90
  -4   8  -1  222.58   22.50
  -4   8  -1  266.67   25.70
  -5   8   1  162.98   19.10
  -5   8   1  168.48   18.50
   5   8  -1  134.79   20.80
  -5   8  -1  169.78   20.10
   5   8   1  146.19   21.30
  -5   8  -1  197.08   20.80
   0  -9  -1   38.70    6.70
   0   9   1   36.50    5.10
   0  -9   1   19.20    8.20
   0   9  -1   27.70    6.00
   0  -9  -1   36.80    6.40
   0  -9   1   33.60    6.40
   0  -9  -1   26.50    8.40
   0  -9  -1   34.20    8.80
   0  -9   1   33.90    8.70
   0   9  -1   34.10   11.20
   0  -9   1   37.90    6.60
   0   9  -1   37.10    5.20
   0   9   1   30.40    6.00
   1  -9   1  246.78   20.90
  -1  -9  -1  242.98   20.90
   1  -9   1  236.68   23.70
   1   9  -1  244.98   21.00
   1  -9   1  211.58   23.40
  -1  -9  -1  213.68   20.50
   1  -9   1  236.08   21.20
   1   9  -1  241.98   18.90
  -1   9   1  240.38   19.80
   1   9  -1  256.07   18.30
  -1   9   1  254.47   19.00
  -1   9   1  271.27   20.40
  -1  -9   1  257.67   21.60
  -1   9  -1  259.87   20.60
   1   9   1  247.88   18.90
   1  -9  -1  272.07   21.90
   1   9   1  251.67   21.40
   1  -9  -1  260.17   21.50
   1  -9  -1  227.98   23.70
   1   9   1  243.48   19.50
  -1  -9   1  210.68   21.20
   1  -9  -1  234.08   24.30
  -1   9  -1  292.77   21.30
  -1   9  -1  262.37   19.70
   2  -9   1  257.37   25.20
   2  -9   1  308.97   25.60
  -2  -9  -1  286.47   22.00
  -2   9   1  287.17   24.20
   2   9  -1  282.87   21.00
   2   9  -1  293.97   23.80
  -2   9   1  277.87   23.50
   2  -9   1  262.17   27.40
   2   9  -1  276.97   21.00
  -2  -9  -1  277.17   21.80
   2  -9   1  318.07   21.60
  -2   9  -1  293.87   26.20
   2   9   1  324.17   24.00
   2   9   1  332.37   26.00
  -2  -9   1  289.47   24.40
   2  -9  -1  357.76   24.10
  -2  -9   1  353.66   24.70
   2  -9  -1  300.97   27.50
   2   9   1  309.47   23.60
   2  -9  -1  306.07   29.80
  -2   9  -1  338.37   27.10
   2  -9  -1  331.77   28.00
   3  -9   1   58.29   12.10
   3   9  -1   32.50    3.50
   3   9  -1   42.60    4.50
   3  -9   1   56.39   19.70
   3  -9   1   46.60    6.90
   3   9  -1   37.50    7.80
   3  -9  -1   38.30   17.80
   3  -9  -1   32.60   11.60
   3   9   1   21.80   10.20
  -3   9  -1   39.10   10.30
  -4   9   1  106.49   16.30
  -4   9  -1   59.29   13.40
   0 -10  -1    9.60    8.40
   0  10  -1   22.90    4.80
   0 -10   1    5.10    5.30
   0 -10   1   10.00    8.90
   0 -10  -1    9.00    4.60
   0 -10  -1    8.80    5.90
   0 -10   1   10.20    8.10
   0 -10   1    9.40    6.30
   0  10   1   22.90    4.80
   0 -10  -1    9.90    8.00
  -1 -10  -1   36.50    8.50
   1 -10   1   50.79    9.60
  -1  10   1   62.59   10.40
   1 -10   1   51.29   11.70
  -1  10   1   57.99    7.10
   1 -10   1   55.09    9.20
  -1 -10  -1   40.20    8.20
  -1  10  -1   91.69    9.60
  -1 -10   1   64.59   11.40
  -1  10  -1   83.49   13.00
  -1 -10   1   67.49   11.90
   1 -10  -1   77.29   12.30
   1 -10  -1   70.09   14.80
   1 -10  -1   94.69   12.10
   2 -10   1  231.68   25.50
   2 -10   1  228.58   22.90
  -2  10   1  247.28   22.30
   2 -10   1  202.28   23.10
  -2 -10  -1  258.57   18.90
  -2 -10  -1  236.48   19.00
   2 -10  -1  233.08   25.70
  -2 -10   1  256.17   19.60
  -2 -10   1  233.18   19.00
  -2  10  -1  248.58   22.80
   2 -10  -1  237.38   22.60
   2 -10  -1  235.58   23.40
   0   0   2   74.39    5.20
   0   0   2   64.19    5.00
   0   0   2   73.29    5.10
   0   0  -2   63.19    5.10
  -1   0   2  403.26   27.50
  -1   0   2  361.56   27.40
  -1   0  -2  397.76   27.40
   1   0  -2  380.46   27.80
  -1   0   2  345.17   27.80
   1   0  -2  364.86   27.60
  -1   0  -2  390.96   27.90
   1   0  -2  378.26   27.30
  -1   0   2  351.66   27.40
  -1   0   2  382.16   27.50
  -1   0   2  429.76   27.40
  -1   0  -2  393.16   27.50
   1   0   2  386.46   27.60
  -1   0  -2  356.06   27.70
   1   0   2  423.76   27.80
   1   0   2  378.96   27.90
   1   0  -2  394.16   27.50
   1   0   2  425.86   27.40
  -1   0  -2  395.96   27.40
   1   0  -2  410.46   27.70
  -1   0  -2  417.36   27.50
  -1   0  -2  386.66   27.40
   1   0  -2  356.66   27.80
   1   0  -2  399.96   27.50
   1   0   2  426.26   27.50
  -1   0   2  367.76   27.40
  -1   0   2  425.46   27.60
   1   0  -2  376.36   27.40
  -1   0   2  377.86   27.70
  -1   0   2  389.16   27.30
  -1   0  -2  367.76   27.50
   1   0  -2  348.27   28.00
   1   0  -2  399.56   27.60
   1   0  -2  418.96   27.50
   1   0   2  449.06   27.80
   1   0   2  373.46   27.60
  -1   0  -2  387.26   27.60
   1   0   2  378.26   27.70
   1   0   2  367.66   27.40
  -1   0   2  406.46   27.70
   1   0   2  410.16   27.80
  -1   0  -2  413.86   27.80
   1   0  -2  387.76   27.40
  -1   0   2  356.26   27.40
  -1   0   2  366.86   27.70
   1   0   2  373.06   27.50
   1   0  -2  403.06   27.60
  -1   0   2  371.26   27.50
   1   0  -2  350.06   27.70
  -1   0  -2  381.76   27.40
   1   0  -2  372.56   27.40
  -1   0   2  362.46   27.60
   1   0   2  366.06   27.50
   1   0  -2  442.16   27.80
  -1   0  -2  400.06   27.70
   1   0   2  379.66   27.50
  -1   0   2  374.86   27.80
   1   0   2  390.06   27.40
   1   0  -2  410.96   27.50
   2   0   2  494.85   34.40
  -2   0   2  465.35   33.60
  -2   0   2  426.56   34.30
   2   0  -2  481.65   34.70
  -2   0  -2  499.75   34.50
  -2   0  -2  462.15   33.90
   2   0   2  451.85   34.10
  -2   0  -2  415.06   34.50
   2   0  -2  504.05   34.00
   2   0  -2  494.15   33.90
   2   0  -2  541.45   34.50
   2   0  -2  457.85   34.10
   2   0   2  422.96   33.90
   2   0   2  492.25   33.90
  -2   0   2  509.55   33.70
   2   0  -2  481.55   33.80
  -2   0  -2  517.95   33.80
  -2   0   2  454.75   33.70
  -2   0   2  482.25   34.00
   2   0   2  432.06   34.00
   2   0   2  470.25   33.80
   2   0   2  462.75   34.10
  -2   0  -2  520.45   33.90
   2   0   2  456.75   34.00
   2   0  -2  472.15   33.80
  -2   0   2  510.55   33.80
  -2   0   2  501.65   34.00
   2   0  -2  500.45   34.00
   2   0   2  503.75   34.50
   2   0  -2  488.25   34.00
  -2   0   2  439.86   33.70
   2   0   2  485.65   33.80
  -2   0  -2  407.76   34.50
  -2   0  -2  437.06   34.30
   2   0   2  459.65   34.60
  -2   0  -2  485.15   33.80
   2   0  -2  488.35   33.70
   2   0  -2  481.85   33.60
  -2   0   2  455.25   34.40
   2   0   2  451.35   33.90
  -2   0  -2  517.65   33.70
  -2   0  -2  503.05   34.10
   2   0  -2  449.86   34.10
   2   0  -2  508.85   34.50
   2   0   2  524.15   34.70
   2   0  -2  465.75   34.50
   2   0   2  469.35   34.30
  -2   0   2  432.26   34.60
   2   0   2  487.15   33.80
   2   0   2  448.26   33.70
   2   0  -2  462.85   33.80
  -2   0   2  523.65   34.00
   2   0   2  504.15   33.70
   2   0  -2  455.95   34.40
  -2   0   2  465.75   34.60
  -2   0   2  482.05   34.30
   2   0   2  467.45   34.00
   2   0  -2  462.45   33.80
  -2   0  -2  466.55   33.60
  -2   0  -2  545.25   34.40
  -2   0  -2  457.35   34.00
   2   0  -2  468.45   34.10
   2   0  -2  460.05   34.00
   3   0   2 1969.80  142.09
  -3   0   2 2223.18  141.89
   3   0   2 1960.50  141.89
  -3   0   2 2057.69  142.69
   3   0   2 1998.60  142.69
  -3   0   2 2017.10  141.79
   3   0   2 2000.20  142.99
  -3   0   2 2167.48  142.29
   3   0   2 1826.22  142.29
   3   0  -2 1991.70  143.89
   3   0  -2 2093.89  143.09
   3   0   2 1863.81  142.49
  -3   0   2 2104.69  142.89
  -3   0   2 2238.28  142.29
   3   0  -2 2070.49  142.09
  -3   0  -2 2007.10  142.19
   3   0   2 2076.09  142.09
   3   0   2 1923.61  143.09
  -3   0   2 2233.78  141.89
  -3   0  -2 2047.30  141.89
   3   0  -2 2011.90  142.49
   3   0  -2 2120.89  142.09
  -3   0  -2 2158.88  142.29
   3   0   2 1915.11  141.89
   3   0  -2 2143.59  142.29
   3   0  -2 1922.51  142.69
   3   0  -2 2079.69  142.09
   3   0  -2 1889.61  142.39
   3   0   2 2054.69  142.39
  -3   0  -2 2162.48  142.39
   3   0   2 1897.21  142.39
   3   0   2 2030.80  144.09
  -3   0  -2 2060.09  142.39
  -3   0   2 1773.32  142.99
   3   0  -2 1919.71  141.99
  -3   0   2 2095.49  142.29
  -3   0  -2 1924.41  142.69
   3   0   2 1964.10  142.19
   3   0  -2 1955.30  141.99
  -3   0   2 1950.70  141.89
   3   0  -2 2114.19  142.39
   3   0  -2 1989.80  141.69
  -3   0  -2 2041.60  142.19
  -3   0  -2 1806.62  142.99
  -3   0  -2 2093.89  142.79
   3   0  -2 2075.39  141.89
   3   0  -2 2134.99  141.89
  -3   0   2 1944.41  141.79
  -3   0   2 1857.01  142.59
  -3   0  -2 2063.69  141.69
  -3   0   2 1900.21  143.19
   3   0   2 2055.99  143.29
  -3   0  -2 1756.52  142.59
   3   0  -2 1936.71  142.39
   3   0   2 2137.49  142.19
   3   0  -2 2003.30  142.29
   3   0   2 2007.40  141.99
  -4   0  -2   56.09    6.20
  -4   0  -2   56.79    7.60
  -4   0  -2   40.70    6.90
   4   0   2   55.19    6.70
   4   0   2   49.10    6.80
   4   0   2   49.90    5.60
   4   0  -2   53.39    4.50
   4   0  -2   44.90    6.90
  -4   0   2   39.10    7.30
   4   0  -2   63.69    7.60
  -4   0  -2   50.79    4.30
   4   0  -2   54.89    5.90
  -4   0  -2   64.79    7.90
   4   0   2   52.49    5.90
   4   0  -2   53.09    6.80
   4   0  -2   54.39    6.20
  -4   0  -2   54.89    5.00
   4   0  -2   49.20    5.90
  -4   0   2   42.30    7.60
   4   0  -2   58.39    5.00
   4   0  -2   53.79    6.00
  -4   0  -2   50.89    6.40
  -4   0  -2   57.99    5.80
   4   0  -2   51.39    5.50
  -4   0   2   53.09    7.60
   4   0   2   54.69    5.90
   4   0   2   45.80    6.80
  -4   0   2   63.39    5.00
  -4   0   2   62.29    6.00
  -4   0  -2   41.60    7.60
  -4   0  -2   49.20    7.60
  -4   0   2   52.29    7.80
   4   0   2   65.89    5.80
  -4   0   2   54.39    4.60
   4   0  -2   47.60    6.80
   4   0   2   55.79    5.80
   4   0   2   66.49    6.00
   4   0   2   51.99    5.50
   4   0   2   51.09    5.80
  -4   0   2   51.09    4.80
  -4   0   2   52.59    4.60
   4   0   2   49.80    5.40
   4   0   2   63.69    7.70
   4   0  -2   56.79    5.50
   4   0   2   49.70    5.20
  -4   0   2   60.69    6.20
  -5   0  -2   14.10    2.10
  -5   0   2   23.30    2.90
   5   0  -2   15.50    2.40
   5   0   2   16.50    3.80
   5   0  -2   25.70    4.50
   5   0  -2   14.30    4.70
   5   0   2   23.00    5.10
   5   0  -2   19.80    3.80
   5   0  -2   25.60    5.60
   5   0  -2   18.60    4.70
  -5   0  -2   33.00    3.80
  -5   0   2   21.00    6.40
  -5   0   2   21.20    6.20
   5   0   2   22.50    5.50
  -5   0  -2   22.40    6.10
   5   0   2   23.30    5.00
  -5   0  -2   16.00    5.80
  -5   0   2   20.90    4.70
   5   0   2   22.80    4.50
  -5   0   2   58.09   24.90
  -5   0  -2   19.90    4.20
   5   0  -2   20.70    4.30
  -5   0  -2   13.10    6.50
   5   0  -2   24.30    3.20
  -5   0   2   14.90    6.60
   5   0  -2   21.30    4.80
   5   0  -2   14.00    4.00
  -5   0   2   29.20    3.50
  -5   0  -2   11.80    6.50
  -5   0  -2   47.60   29.50
  -5   0   2   14.60    6.70
   5   0   2   20.40    5.40
   5   0   2   22.00    3.70
   5   0   2   19.00    3.80
  -5   0  -2   12.00    6.70
   5   0  -2   18.70    5.40
   5   0  -2   23.10    4.50
   5   0   2   14.20    4.60
   5   0   2   23.00    4.40
   5   0   2   19.80    4.70
   5   0  -2    7.20    7.50
  -5   0   2   16.30    6.10
   5   0   2   13.20    4.00
  -5   0   2   20.70    4.60
  -5   0  -2   25.00    2.80
  -5   0  -2   20.10    5.00
   5   0   2   20.40    4.20
   5   0  -2   17.80    4.90
   6   0  -2   41.20    7.50
  -6   0  -2   48.80    8.50
   6   0  -2   45.50    6.80
  -6   0  -2   40.20    8.80
   6   0   2   44.30    6.60
   6   0   2   42.20    5.40
  -6   0  -2   65.89   34.60
   6   0  -2   40.90    6.20
   6   0   2   39.50    6.00
  -6   0   2   23.30    8.10
  -6   0   2   40.10    8.60
  -6   0   2   32.20    8.00
   6   0  -2   48.40    7.40
   6   0  -2   48.50    6.30
   6   0   2   36.40    5.40
   6   0  -2   37.90    5.50
  -6   0  -2   37.90    6.90
   6   0   2   44.50    7.30
   6   0  -2   32.30   10.90
   6   0   2   39.10    6.30
  -6   0   2   31.30    9.20
  -6   0   2  100.89   38.10
   6   0  -2   44.30    6.20
  -6   0  -2   28.60    8.90
  -6   0  -2   30.10    8.60
  -6   0  -2   32.70    6.50
   6   0   2   35.60    5.10
   6   0   2   41.10    6.10
   6   0   2   38.00    7.10
  -6   0  -2   26.60    9.10
   6   0  -2   41.60    6.50
   6   0   2   43.40    6.80
  -6   0   2   40.60    9.30
  -6   0   2   39.80    6.50
   6   0   2   41.20    6.30
   6   0  -2   43.00    6.20
   7   0  -2  397.86   29.50
   7   0   2  403.76   29.90
   7   0  -2  376.96   31.20
   7   0  -2  362.56   28.80
   7   0  -2  339.27   34.60
  -7   0  -2  397.46   30.00
  -7   0   2  332.77   31.40
   7   0  -2  409.56   29.80
   7   0   2  387.36   28.90
   7   0   2  402.06   29.60
  -7   0   2  421.46   30.00
  -7   0  -2  384.86   32.40
  -7   0  -2  368.46   33.90
  -7   0   2  366.16   50.99
  -7   0  -2  361.66   31.30
   7   0  -2  385.86   29.90
  -7   0   2  378.36   31.90
  -7   0  -2  364.66   31.70
   7   0   2  389.36   31.00
  -7   0   2  377.16   31.70
   7   0   2  424.36   29.90
  -7   0   2  398.66   34.00
  -8   0  -2   12.90   11.30
  -8   0  -2    5.60    9.80
  -8   0  -2   -0.10    9.50
  -8   0   2    0.40    8.80
   8   0   2    5.60    8.10
   8   0  -2    3.60   13.90
   8   0   2   -1.60   12.30
   8   0   2   10.80    6.50
   8   0  -2    9.40    6.50
  -8   0  -2    4.60    9.60
  -8   0   2   16.10   11.30
  -8   0   2    4.60    9.90
   8   0  -2    3.30    8.20
  -8   0   2    0.60    9.30
   0   1  -2  241.88   16.30
   0   1   2  259.07   16.40
   0  -1  -2  226.28   16.10
   0  -1   2  223.98   16.10
   0  -1  -2  223.18   16.20
   0  -1   2  240.28   16.20
   0  -1   2  212.08   16.20
   0   1  -2  227.68   16.30
   0   1  -2  248.88   16.20
   0   1  -2  225.28   16.20
   0   1  -2  226.58   16.30
   0  -1   2  252.17   16.40
   0  -1  -2  231.98   16.40
   0   1   2  254.97   16.20
   0  -1   2  226.38   16.40
   0   1   2  214.28   16.20
   0  -1   2  208.98   16.10
   0   1  -2  242.48   16.40
   0  -1   2  251.87   16.40
   0   1   2  199.58   16.40
   0  -1  -2  227.58   16.30
   0   1  -2  221.58   16.10
   0  -1  -2  223.68   16.10
   0  -1  -2  221.78   16.30
   0  -1   2  211.78   16.30
   0  -1   2  205.48   16.30
   0   1   2  221.28   16.30
   0   1   2  242.38   16.30
   0  -1  -2  212.58   16.10
   0  -1   2  211.88   16.10
   0  -1  -2  231.68   16.30
   0  -1   2  223.78   16.50
   0  -1  -2  225.38   16.20
   0   1  -2  213.88   16.10
   0   1   2  239.38   16.20
   0   1  -2  212.48   16.40
   0  -1  -2  207.78   16.40
   0  -1   2  197.68   16.10
   0   1   2  266.17   16.10
   0   1   2  227.58   16.20
   0   1  -2  259.97   16.10
   0   1  -2  213.78   16.10
   0  -1   2  213.38   16.10
   0  -1  -2  207.18   16.30
   0   1   2  234.28   16.20
   0   1   2  236.28   16.30
   0  -1   2  251.77   16.20
   0  -1  -2  241.68   16.20
   0   1   2  252.87   16.40
   0   1  -2  217.38   16.30
  -1   1   2   81.09    7.20
   1  -1   2   92.49    6.60
   1  -1   2   91.29    7.30
  -1   1   2   91.99    6.60
  -1   1   2   81.99    6.50
  -1   1   2   83.99    7.30
  -1   1   2   95.89    6.70
  -1   1   2   84.79    6.60
   1  -1   2   82.29    7.30
   1  -1   2   85.89    7.30
   1  -1   2   82.79    7.10
   1   1  -2   90.89    6.50
  -1   1   2   90.39    7.00
   1  -1   2   85.09    6.50
  -1   1   2   89.99    6.60
   1  -1   2   86.29    6.80
   1   1  -2   83.29    6.50
   1   1  -2   96.89    6.50
   1  -1   2   84.59    6.70
  -1  -1  -2   92.29    6.60
   1   1  -2   91.19    6.40
  -1   1   2   83.39    6.90
  -1   1   2   90.79    6.70
  -1   1   2   87.39    6.70
   1  -1   2   89.19    6.80
  -1   1   2   90.69    6.70
   1  -1   2   83.19    6.50
  -1  -1  -2   83.59    6.50
   1   1  -2  101.59    6.50
   1  -1   2   94.19    6.70
   1   1  -2   74.39    7.20
  -1  -1  -2   83.79    6.40
   1  -1   2   81.89    6.60
   1  -1   2   93.39    6.70
  -1  -1  -2   89.69    6.20
  -1  -1  -2   93.89    6.50
   1   1  -2   84.29    6.30
  -1   1   2   91.59    7.20
   1   1  -2   89.69    6.50
  -1   1   2   96.79    7.20
   1  -1   2   88.19    6.80
  -1   1   2   92.99    7.20
   1  -1   2   94.99    6.80
  -1   1   2   89.99    6.50
  -1   1   2   89.49    6.90
   1  -1   2   92.89    6.60
   1   1  -2   83.79    6.20
   1  -1   2   83.39    6.80
  -1  -1  -2   86.09    6.60
   1  -1   2   80.59    6.60
  -1   1   2   76.39    6.90
  -1   1  -2   78.39    5.80
   1  -1  -2   69.59    6.00
  -1   1  -2   70.09    6.50
  -1   1  -2   76.89    5.70
  -1  -1   2   82.39    5.70
  -1   1  -2   81.69    5.90
   1  -1  -2   71.29    5.70
   1  -1  -2   73.99    5.80
   1   1   2   73.39    5.50
   1  -1  -2   79.89    5.70
  -1   1  -2   69.99    5.90
  -1   1  -2   78.89    6.00
   1   1   2   71.09    5.60
   1  -1  -2   71.79    5.90
   1   1   2   75.09    5.30
   1   1   2   77.29    5.60
  -1   1  -2   73.79    6.40
   1  -1  -2   68.19    6.30
   1  -1  -2   72.19    5.70
   1  -1  -2   79.49    5.80
  -1   1  -2   75.89    5.60
   1   1   2   76.19    5.40
  -1   1  -2   73.29    5.80
   1  -1  -2   72.39    5.80
  -1  -1   2   75.39    5.40
   1  -1  -2   79.39    5.70
   1  -1  -2   67.19    6.30
   1  -1  -2   69.99    5.80
   1   1   2   68.89    5.40
  -1   1  -2   71.79    5.90
  -1   1  -2   80.69    6.00
  -1  -1   2   86.09    5.70
   1  -1  -2   76.89    5.80
  -1   1  -2   65.79    5.90
  -1   1  -2   74.39    6.40
   1  -1  -2   69.49    6.00
   1  -1  -2   77.59    5.60
  -1   1  -2   85.89    6.30
   1   1   2   77.19    5.70
  -1   1  -2   78.39    5.70
  -1   1  -2   71.39    5.80
  -1   1  -2   73.59    5.70
   1   1   2   87.49    5.70
  -1   1  -2   82.99    6.50
   1  -1  -2   71.19    6.00
  -1   1  -2   77.09    5.70
   1  -1  -2   76.29    5.70
  -1  -1   2   69.99    5.70
   1  -1  -2   78.09    6.40
   1  -1  -2   76.49    5.90
   1  -1  -2   68.89    6.30
   1  -1  -2   73.29    5.60
   1   1   2   70.69    5.40
  -2   1   2 1232.68   87.39
  -2   1   2 1168.98   87.49
   2  -1   2 1256.07   87.79
  -2   1   2 1214.78   87.89
   2   1  -2 1324.87   87.49
  -2   1   2 1088.69   88.39
   2   1  -2 1234.88   87.69
  -2  -1  -2 1251.87   87.29
   2  -1   2 1239.78   88.59
  -2  -1  -2 1244.58   87.69
   2   1  -2 1300.67   87.59
  -2  -1  -2 1110.09   87.69
  -2  -1  -2 1079.39   88.49
  -2  -1  -2 1326.17   87.69
   2  -1   2 1329.37   87.49
  -2  -1  -2 1440.66   87.59
   2   1  -2 1295.97   88.09
  -2   1   2 1198.28   87.79
   2  -1   2 1229.08   87.39
   2  -1   2 1170.58   87.59
  -2   1   2 1246.78   87.29
  -2   1   2 1153.98   87.49
   2  -1   2 1343.67   87.89
   2  -1   2 1203.28   87.49
   2   1  -2 1350.16   88.29
   2   1  -2 1151.18   87.49
  -2   1   2 1168.98   88.49
  -2   1   2 1197.88   88.19
   2   1  -2 1265.07   87.89
   2   1  -2 1376.56   89.39
   2  -1   2 1243.68   87.89
   2   1  -2 1306.17   87.79
  -2  -1  -2 1192.28   87.49
   2  -1   2 1371.16   88.29
  -2  -1  -2 1227.28   88.79
   2  -1   2 1214.08   88.09
   2  -1   2 1170.78   87.69
   2   1  -2 1282.67   87.79
   2  -1   2 1216.58   88.49
  -2   1   2 1173.48   87.69
  -2   1   2 1365.16   87.79
  -2  -1  -2 1126.09   87.59
  -2   1   2 1328.57   87.59
  -2  -1  -2 1316.37   88.09
   2  -1   2 1388.96   87.99
   2  -1   2 1310.57   87.59
  -2   1   2 1167.98   87.79
  -2   1   2 1134.09   87.39
   2   1  -2 1221.18   87.49
   2  -1   2 1273.87   87.59
   2   1  -2 1248.88   87.49
   2  -1   2 1102.29   87.79
  -2   1   2 1206.78   87.89
  -2   1   2 1286.87   87.79
  -2   1   2 1122.99   87.99
  -2   1   2 1288.27   88.19
   2  -1   2 1202.28   87.69
  -2   1  -2 1164.38   79.19
   2   1   2 1097.19   79.09
  -2   1  -2 1255.27   79.39
   2  -1  -2 1202.58   79.29
   2  -1  -2 1196.38   79.59
  -2   1  -2 1007.40   79.89
   2  -1  -2 1167.78   79.39
  -2   1  -2 1107.99   79.59
  -2   1  -2 1201.68   79.69
  -2   1  -2  989.90   79.59
   2   1   2 1079.49   79.39
   2   1   2 1164.88   79.39
  -2   1  -2 1165.08   79.39
   2   1   2 1013.90   79.29
   2   1   2 1203.28   79.29
   2  -1  -2 1161.78   79.29
  -2   1  -2 1141.19   79.39
  -2   1  -2 1153.08   80.09
  -2   1  -2 1085.89   79.69
  -2  -1   2 1089.19   80.49
   2   1   2 1224.98   79.49
   2   1   2 1281.97   80.49
   2   1   2 1092.09   79.29
   2  -1  -2 1136.59   79.59
   2  -1  -2 1100.29   79.69
   2  -1  -2 1032.30   79.29
   2  -1  -2 1080.79   79.69
   2  -1  -2 1054.69   79.49
  -2   1  -2 1133.89   79.59
  -2   1  -2 1009.60   80.19
  -2   1  -2 1075.99   80.39
   2  -1  -2 1301.57   80.19
  -2   1  -2 1126.89   79.09
   2  -1  -2 1118.59   79.19
   2  -1  -2 1070.39   79.39
   2  -1  -2 1251.57   80.19
   2  -1  -2 1052.79   80.29
  -2  -1   2 1166.18   79.59
  -2   1  -2 1091.39   79.39
  -2   1  -2 1166.78   79.29
  -2   1  -2 1071.19   79.69
  -2   1  -2 1192.88   79.39
  -2   1  -2 1102.69   79.99
  -2  -1   2 1011.30   79.69
  -2  -1   2 1197.58   79.39
   2  -1  -2 1239.58   79.49
  -2  -1   2 1137.59   79.49
   2  -1  -2 1041.70   79.69
   2  -1  -2 1112.99   79.99
  -2  -1   2  963.60   79.19
   2   1   2 1156.08   79.69
   2  -1  -2 1136.99   79.59
   2  -1  -2  957.10   80.09
   2  -1  -2 1076.09   79.39
  -2  -1   2 1185.38   79.49
  -3  -1  -2    2.50    2.80
   3  -1   2    5.90    2.40
   3   1  -2    7.40    1.70
   3  -1   2    6.00    2.80
  -3   1   2    4.70    2.70
   3  -1   2    4.60    3.50
  -3  -1  -2    8.20    1.00
   3  -1   2    6.30    2.10
   3  -1   2    3.60    2.10
   3  -1   2    8.20    3.50
   3   1  -2    5.90    1.50
   3  -1   2    7.60    3.90
   3   1  -2    5.60    1.60
   3  -1   2    5.20    3.10
  -3   1   2    6.10    3.70
  -3   1   2    5.80    3.70
  -3   1   2    9.20    2.00
   3   1  -2    6.20    1.90
   3  -1   2    5.60    2.60
   3   1  -2    8.40    1.70
   3  -1   2    8.20    3.90
   3  -1   2    3.20    2.40
  -3   1   2    6.20    2.70
  -3   1   2    5.90    3.00
  -3  -1  -2    4.30    2.60
  -3   1   2    7.80    2.70
  -3  -1  -2   11.00    2.80
  -3  -1  -2   -3.10   11.40
   3  -1   2    6.20    2.90
   3  -1   2    2.90    2.50
  -3   1   2    6.80    3.60
  -3   1   2    5.00    3.70
  -3   1   2    9.30    2.10
   3  -1   2    4.40    2.50
   3  -1   2    5.20    3.40
   3   1  -2    7.70    1.00
  -3   1   2    7.40    1.50
   3   1  -2    5.60    1.80
  -3  -1  -2    7.50    2.20
  -3   1   2    8.50    2.90
   3   1  -2    6.70    2.20
  -3  -1  -2    6.50    2.10
   3  -1   2    7.70    2.00
  -3   1   2    5.10    2.00
  -3   1   2    7.40    2.00
  -3   1   2    5.80    2.20
   3   1  -2    9.40    2.60
   3  -1   2    5.10    2.60
  -3  -1  -2    4.80    1.30
  -3  -1  -2    9.60    1.60
   3   1  -2    6.50    1.70
   3  -1   2    5.00    3.00
  -3  -1  -2    3.60    7.30
   3  -1   2    4.20    2.30
  -3  -1  -2    4.30    2.20
   3  -1   2    6.40    2.90
  -3  -1  -2    3.50    2.90
  -3   1   2    3.10    2.80
   3   1  -2    6.40    2.30
  -3   1   2    6.40    3.80
  -3  -1  -2    2.30    3.00
   3   1  -2    7.00    2.90
  -3   1  -2   20.20    3.70
  -3   1  -2   15.10    4.40
   3  -1  -2   20.80    3.40
   3   1   2   18.60    2.60
   3  -1  -2   22.70    4.40
   3  -1  -2   20.60    3.20
   3  -1  -2   19.10    3.20
   3  -1  -2   20.20    4.40
   3   1   2   19.40    2.40
  -3   1  -2   18.50    3.60
  -3  -1   2   20.70    3.70
  -3   1  -2   10.40    2.80
   3   1   2   18.00    3.00
   3   1   2   18.30    2.80
   3   1   2   20.70    2.20
  -3   1  -2   18.50    3.70
  -3  -1   2   19.20    2.80
   3  -1  -2   19.80    2.50
  -3  -1   2   16.20    3.60
  -3   1  -2   16.10    4.50
   3  -1  -2   19.90    3.40
  -3  -1   2   16.90    3.60
   3  -1  -2   15.50    3.70
   3  -1  -2   18.90    3.60
   3  -1  -2   21.50    4.80
   3  -1  -2   21.00    3.40
  -3   1  -2   17.10    4.20
   3  -1  -2   18.90    3.10
   3  -1  -2   20.50    3.10
  -3   1  -2   20.10    2.60
   3  -1  -2   20.50    3.70
   3  -1  -2   20.30    4.50
  -3  -1   2   17.80    3.80
  -3  -1   2   28.20    3.40
   3   1   2   18.10    2.40
  -3  -1   2   18.80    3.30
  -3   1  -2   18.80    2.50
   3   1   2   18.00    2.90
  -3   1  -2   16.10    2.10
   3  -1  -2   25.00    4.70
  -3   1  -2   17.40    4.50
   3  -1  -2   18.50    2.70
  -3   1  -2   19.20    3.30
   3   1   2   17.20    2.60
   3   1   2   17.80    2.60
   3  -1  -2   19.10    2.20
   3  -1  -2   20.50    3.10
  -3  -1   2   20.80    3.00
  -3   1  -2   16.30    3.00
  -3  -1   2   46.90   15.50
   3  -1  -2   16.50    3.60
  -3  -1   2    9.80    9.20
  -3   1  -2   20.00    3.00
  -3   1  -2   22.50    3.00
  -3   1  -2   26.90    5.40
   4  -1   2 1791.82  125.49
  -4   1   2 1686.93  127.19
   4  -1   2 1734.63  125.59
   4  -1   2 1785.52  125.69
   4   1  -2 1788.22  124.59
   4   1  -2 1935.91  125.49
  -4  -1  -2 1545.05  126.39
   4  -1   2 1754.12  125.19
   4   1  -2 1783.42  125.09
  -4  -1  -2 1964.50  125.69
   4  -1   2 1702.73  125.29
  -4   1   2 1962.20  125.69
   4  -1   2 1798.12  125.19
   4  -1   2 1754.22  125.39
  -4  -1  -2 1624.64  126.39
  -4   1   2 1617.54  126.39
   4  -1   2 1864.91  125.29
   4  -1   2 1851.01  125.49
  -4  -1  -2 1545.95  125.79
  -4  -1  -2 1510.25  129.39
  -4   1   2 1874.11  124.79
   4   1  -2 1732.03  125.09
   4   1  -2 1748.93  124.99
   4   1  -2 1681.43  125.09
   4   1  -2 1619.64  125.49
  -4   1   2 1907.41  126.09
   4   1  -2 1828.52  125.09
  -4  -1  -2 1751.42  125.89
   4  -1   2 1798.02  125.99
   4  -1   2 1705.73  125.99
   4   1  -2 1675.83  125.59
  -4   1   2 1772.02  127.39
   4  -1   2 1980.50  126.19
   4   1  -2 1822.02  125.69
  -4   1   2 2066.79  125.89
  -4   1   2 1665.43  126.39
  -4   1   2 1773.72  125.79
  -4   1   2 1744.53  125.09
  -4  -1  -2 1873.81  125.49
   4   1  -2 1752.72  125.39
   4   1  -2 1886.11  124.89
   4  -1   2 1700.13  125.39
  -4   1   2 1928.41  125.19
  -4   1   2 1784.72  126.49
   4  -1   2 1627.74  125.79
   4  -1   2 1728.93  127.19
  -4  -1  -2 1874.31  125.89
  -4  -1  -2 1700.63  125.39
  -4   1   2 1823.62  124.99
   4  -1  -2 1699.73  120.39
   4  -1  -2 1711.83  120.29
  -4   1  -2 1856.91  119.99
  -4   1  -2 1545.55  121.19
  -4   1  -2 1816.52  120.89
  -4   1  -2 1886.91  120.19
  -4  -1   2 1678.93  119.99
   4   1   2 1757.92  119.99
   4   1   2 1519.25  120.19
   4  -1  -2 1705.13  120.59
  -4   1  -2 1779.02  120.79
  -4   1  -2 1604.44  121.39
   4  -1  -2 1709.03  120.39
   4  -1  -2 1659.93  120.89
  -4  -1   2 1506.95  121.29
  -4   1  -2 1585.44  122.09
   4   1   2 1658.43  120.09
  -4  -1   2 1660.63  119.49
  -4  -1   2 1885.41  120.49
   4  -1  -2 1853.91  122.09
  -4   1  -2 1699.53  119.89
  -4   1  -2 1773.02  119.69
   4  -1  -2 1924.91  120.89
   4   1   2 1623.74  120.39
   4   1   2 1697.53  119.99
  -4   1  -2 1701.63  120.09
   4  -1  -2 1692.53  121.99
  -4  -1   2 1757.72  120.29
   4  -1  -2 1562.74  120.79
  -4  -1   2 1623.74  120.79
  -4   1  -2 1659.83  121.49
  -4  -1   2 1468.25  121.19
   4  -1  -2 1783.32  120.69
   4   1   2 1785.72  120.49
   4   1   2 1688.63  120.49
   4  -1  -2 1516.05  120.69
   4   1   2 1705.13  120.29
  -4   1  -2 1685.13  122.09
   4  -1  -2 1797.62  120.09
   4  -1  -2 1815.92  120.09
   4  -1  -2 1692.43  120.29
  -4   1  -2 1758.12  120.59
   4  -1  -2 1684.43  120.39
   4  -1  -2 1729.73  119.79
   4   1   2 1677.43  120.09
   4  -1  -2 1646.14  120.29
  -4   1  -2 1693.03  120.89
  -4  -1   2 1743.13  120.79
  -4  -1   2 1539.45  120.69
   4   1   2 1779.72  119.89
   5  -1   2  221.98   18.30
   5  -1   2  225.78   18.00
  -5  -1  -2  303.77   38.10
  -5  -1  -2  253.27   18.20
   5  -1   2  242.48   17.80
  -5   1   2  211.38   20.40
   5  -1   2  228.48   17.70
  -5   1   2  232.38   16.90
  -5   1   2  234.48   17.20
   5  -1   2  241.28   19.20
   5  -1   2  235.88   19.20
   5  -1   2  241.18   17.70
   5  -1   2  261.87   20.70
   5  -1   2  225.88   18.10
  -5  -1  -2  215.18   18.90
  -5   1   2  231.28   20.20
  -5   1   2  225.88   18.40
  -5  -1  -2  254.67   18.30
   5   1  -2  248.08   17.10
  -5   1   2  258.77   18.60
   5  -1   2  222.78   19.10
   5   1  -2  229.48   17.70
   5  -1   2  231.58   18.60
   5   1  -2  230.98   17.60
  -5   1   2  215.18   19.90
  -5   1   2  249.48   17.40
   5   1  -2  210.78   18.40
   5   1  -2  227.28   17.70
   5   1  -2  229.38   18.50
  -5   1   2  241.48   18.90
  -5  -1  -2  199.38   19.30
  -5  -1  -2  210.58   17.90
  -5   1   2  218.98   17.10
   5   1  -2  228.48   18.00
   5   1  -2  223.78   17.70
   5   1  -2  247.38   17.90
   5  -1   2  229.58   18.10
   5  -1   2  231.48   18.00
   5  -1   2  244.98   18.30
  -5  -1  -2  216.28   19.70
  -5   1   2  202.28   20.50
  -5  -1  -2  252.77   17.20
   5   1  -2  237.58   17.40
  -5  -1  -2  228.38   19.30
   5   1  -2  230.48   18.50
  -5   1   2  227.98   20.20
  -5  -1  -2  189.28   19.90
   5  -1  -2  211.78   18.00
   5   1   2  221.38   17.30
   5  -1  -2  221.08   17.20
  -5  -1   2  227.98   16.80
   5  -1  -2  235.18   17.20
   5   1   2  209.28   16.50
  -5  -1   2  198.28   18.50
   5  -1  -2  219.58   16.70
   5  -1  -2  214.18   17.20
  -5   1  -2  239.58   16.50
  -5   1  -2  227.78   17.80
   5   1   2  212.58   17.50
   5  -1  -2  231.58   17.30
  -5  -1   2  205.28   18.00
   5  -1  -2  211.98   17.60
   5  -1  -2  195.68   17.90
  -5   1  -2  194.58   19.50
   5  -1  -2  182.68   19.80
  -5   1  -2  232.28   18.10
  -5   1  -2  224.18   19.80
  -5   1  -2  225.58   15.80
   5   1   2  216.98   16.90
  -5   1  -2  224.08   19.30
  -5   1  -2  207.38   18.70
   5  -1  -2  233.18   16.40
  -5   1  -2  225.98   17.20
   5   1   2  230.98   16.60
   5   1   2  210.78   16.50
  -5   1  -2  195.08   19.70
   5  -1  -2  224.88   15.90
   5  -1  -2  214.78   17.90
  -5  -1   2  209.38   18.00
  -5  -1   2  190.38   18.10
  -5  -1   2  186.98   18.90
  -5   1  -2  231.68   16.00
   5   1   2  211.68   16.30
   5  -1  -2  210.08   16.90
   5  -1  -2  228.88   19.20
  -5  -1   2  246.28   17.30
   5   1   2  201.08   16.20
   5   1   2  211.78   16.60
   5   1   2  198.78   17.30
   5   1   2  218.68   16.60
   5  -1  -2  218.68   17.50
   5   1   2  220.68   16.80
   5  -1  -2  216.28   17.00
  -6  -1  -2  639.04   52.29
   6   1  -2  721.83   50.39
   6   1  -2  710.83   50.19
  -6   1   2  670.73   52.09
   6   1  -2  689.33   50.59
   6   1  -2  730.23   49.90
  -6   1   2  644.34   53.39
  -6   1   2  687.73   52.49
  -6   1   2  684.33   49.30
  -6  -1  -2  631.74   52.79
  -6  -1  -2  650.63   51.69
   6   1  -2  740.73   50.19
  -6   1   2  684.93   49.40
   6   1  -2  682.63   50.99
   6  -1   2  701.73   50.49
  -6  -1  -2  651.63   51.19
   6   1  -2  595.44   54.19
  -6   1   2  636.14   52.09
   6  -1   2  765.42   50.79
   6  -1   2  708.63   51.79
  -6  -1  -2  762.72   51.29
   6  -1   2  706.03   50.69
  -6  -1  -2  695.43   51.39
   6  -1   2  718.73   51.09
   6  -1   2  717.73   50.49
   6   1  -2  718.03   50.39
  -6  -1  -2  746.93   64.09
  -6  -1  -2  618.04   50.29
  -6  -1  -2  675.13   51.39
   6   1  -2  692.63   50.19
   6  -1   2  693.63   49.99
  -6  -1  -2  771.92   50.99
   6   1  -2  665.03   50.09
  -6   1   2  714.03   51.09
   6  -1   2  719.53   51.09
   6  -1   2  720.93   51.49
   6   1   2  760.92   51.49
  -6   1  -2  688.13   53.49
   6  -1  -2  635.24   55.39
   6  -1  -2  723.03   51.79
  -6  -1   2  685.73   52.89
  -6  -1   2  631.04   53.79
  -6   1  -2  686.23   53.79
   6   1   2  728.63   51.59
  -6  -1   2  682.03   53.99
   6  -1  -2  736.53   52.39
  -6   1  -2  743.33   52.59
   6   1   2  708.73   51.49
  -6  -1   2  725.13   51.59
   6   1   2  716.03   51.79
   6  -1  -2  707.23   52.89
  -6  -1   2  762.42   52.69
  -6   1  -2  691.33   53.69
  -6   1  -2  729.23   50.49
   6   1   2  702.63   51.59
   6   1   2  715.23   52.29
   6  -1  -2  704.93   51.99
   6  -1  -2  719.63   52.89
   6   1   2  729.53   51.19
  -6   1  -2  637.54   54.69
   6  -1  -2  699.03   52.39
   6   1   2  701.53   51.09
   6   1   2  686.73   51.39
   6  -1  -2  823.92   51.99
  -6  -1   2  617.44   52.39
   6  -1  -2  708.53   51.29
   6  -1  -2  793.92   52.19
  -6   1  -2  702.63   50.59
  -6  -1   2  812.62   52.99
   7   1  -2   -3.30    4.30
  -7   1   2   -5.20    9.30
   7  -1   2    2.50    5.40
  -7  -1  -2   -8.80    7.40
  -7   1   2    3.70    9.70
   7   1  -2    0.70    6.40
   7  -1   2    8.40    6.90
   7   1  -2    1.50    5.10
  -7  -1  -2    1.50    8.30
  -7  -1  -2   13.90    4.60
  -7   1   2    5.80    6.40
  -7  -1  -2   13.40    7.60
  -7  -1  -2   -6.50    7.70
  -7   1   2   -1.70    7.90
   7  -1   2    1.20    6.40
   7   1  -2    4.30    5.50
   7   1  -2   -7.70   11.40
   7  -1   2    7.10    7.20
   7  -1   2    8.10    7.10
   7   1   2   -0.20    4.30
   7   1   2    3.60    6.10
   7  -1  -2    8.00    7.10
   7  -1  -2   15.50    7.20
   7  -1  -2    8.90    5.80
  -7   1  -2    7.60    6.50
  -7  -1   2   -5.20    7.70
  -7  -1   2    1.30    8.30
  -7   1  -2   27.00   43.50
  -7  -1   2    2.80    7.60
   7  -1  -2    6.90    6.50
   7  -1  -2    7.70    7.00
  -7  -1   2    8.30    7.60
  -7   1  -2    1.10    8.90
   7   1   2    4.60    5.10
  -7  -1   2   13.90    4.80
  -7   1  -2    5.50    9.30
   7  -1  -2    3.00   11.00
   7   1   2   12.10    5.50
  -7   1  -2    4.20    8.30
   8  -1   2   23.90    7.00
  -8  -1  -2   31.80    9.70
   8   1  -2   22.30    8.60
   8   1  -2   22.30    6.60
  -8  -1  -2   30.80   12.00
  -8  -1  -2   15.30    9.20
   8  -1   2    3.10   12.60
   8  -1   2   24.30    9.20
   8   1  -2    3.20   13.60
  -8  -1  -2   16.60   10.00
   8   1   2    4.60   13.40
   8  -1  -2   12.30   13.20
  -8  -1   2   14.40    8.90
  -8  -1   2   12.90    9.70
   8   1   2   23.50    8.10
  -8  -1   2   25.50    9.50
  -8  -1   2   24.60   11.40
   8   1   2   26.30    6.90
   8  -1  -2   30.20    7.50
   0  -2   2 1948.51  129.79
   0  -2  -2 1813.92  129.79
   0   2   2 1824.92  128.99
   0  -2   2 1769.52  131.79
   0   2  -2 1711.83  129.39
   0  -2   2 1728.03  128.89
   0   2   2 1881.01  130.29
   0   2  -2 1896.41  129.69
   0  -2   2 1730.93  129.79
   0   2   2 1844.62  129.99
   0   2  -2 2000.80  129.29
   0   2  -2 1911.41  130.29
   0   2  -2 2108.59  129.39
   0  -2   2 1878.91  130.69
   0   2  -2 1763.62  129.69
   0  -2  -2 1883.61  128.89
   0  -2   2 1799.12  129.49
   0   2  -2 2048.79  131.09
   0  -2  -2 1776.22  129.99
   0   2  -2 1698.13  129.89
   0   2   2 1843.52  129.19
   0  -2  -2 1813.52  129.39
   0  -2  -2 1804.72  130.29
   0  -2  -2 2103.49  130.79
   0   2  -2 1695.53  129.09
   0   2  -2 1710.93  130.49
   0   2   2 1801.22  129.19
   0   2   2 1814.72  130.49
   0   2  -2 1651.13  128.99
   0  -2   2 1905.01  129.79
   0   2  -2 1981.00  129.99
   0   2  -2 2077.79  129.19
   0   2   2 1815.62  129.19
   0  -2   2 1922.51  128.99
   0   2  -2 1761.62  130.29
   0   2  -2 1740.93  129.19
   0   2  -2 1877.01  129.19
   0  -2  -2 1803.62  129.39
   0  -2   2 1647.84  130.59
   0  -2  -2 1822.12  129.39
   0  -2  -2 1739.43  130.59
   0   2   2 1778.92  129.59
   0  -2  -2 1699.83  131.19
   0  -2  -2 1789.12  128.79
   0   2   2 1729.23  129.79
   0  -2   2 1659.13  129.29
   0   2  -2 1870.91  129.49
   0   2   2 2020.50  129.09
   0  -2   2 1680.73  129.69
   0  -2   2 1780.02  129.29
   0   2  -2 2086.79  131.09
   0   2   2 1894.11  130.89
   0  -2  -2 1919.01  128.99
   0   2  -2 1769.32  129.49
   0   2   2 1705.53  129.19
   0   2  -2 1564.44  129.09
   0  -2   2 1994.60  129.59
   0   2   2 1923.71  129.09
  -1   2   2 3662.13  253.97
   1  -2   2 3699.33  255.37
   1  -2   2 3463.65  253.47
  -1   2   2 3317.97  253.67
   1  -2   2 3795.52  254.87
   1   2  -2 3815.22  252.97
  -1   2   2 3516.85  253.77
   1  -2   2 3476.55  258.47
   1   2  -2 3269.57  253.07
  -1   2   2 3621.54  253.47
  -1   2   2 3321.27  253.67
   1  -2   2 3972.20  254.57
   1   2  -2 3749.02  253.27
   1  -2   2 4125.29  254.97
   1  -2   2 3445.36  253.77
   1  -2   2 3353.86  253.87
   1  -2   2 3743.53  253.17
   1  -2   2 3724.23  253.77
  -1   2   2 3398.36  256.77
   1  -2   2 3523.35  252.97
   1  -2   2 3973.60  254.47
  -1   2   2 3381.16  253.07
   1  -2   2 3553.74  254.37
   1  -2   2 3958.20  253.67
  -1   2   2 3659.13  254.47
  -1   2   2 3270.77  254.07
  -1   2   2 3586.04  253.87
   1  -2   2 3390.46  255.07
  -1   2   2 3908.31  254.77
  -1   2   2 3492.55  254.17
   1  -2   2 3428.46  254.07
  -1   2   2 3375.56  253.97
  -1   2   2 4005.50  253.17
   1   2  -2 3611.44  253.67
  -1  -2  -2 3601.94  253.17
  -1  -2  -2 3975.80  253.07
  -1  -2  -2 3897.81  253.07
  -1   2   2 3644.24  254.77
   1   2  -2 3131.79  257.47
  -1   2   2 3865.41  255.37
   1  -2   2 3827.92  254.57
   1  -2   2 3293.47  256.17
  -1   2   2 3461.65  253.57
  -1   2   2 3371.96  254.67
   1  -2   2 3576.24  255.17
  -1   2   2 3328.17  254.07
  -1   2   2 3652.43  255.37
  -1   2   2 3419.16  253.17
  -1   2   2 3377.56  255.47
  -1   2  -2 3494.25  258.67
  -1  -2   2 3859.71  259.27
   1  -2  -2 3698.93  259.27
   1  -2  -2 3896.01  259.17
   1  -2  -2 3445.16  258.57
   1  -2  -2 3860.61  259.57
   1  -2  -2 3451.65  258.47
  -1   2  -2 3754.82  259.87
  -1   2  -2 3392.26  258.17
   1  -2  -2 3136.49  259.77
   1  -2  -2 3472.75  259.47
  -1   2  -2 3715.53  260.57
   1  -2  -2 3760.52  258.67
  -1  -2   2 3948.60  258.37
  -1  -2   2 3860.61  258.37
  -1   2  -2 3358.46  258.67
  -1   2  -2 3394.66  262.07
   1  -2  -2 3618.14  260.17
   1  -2  -2 3970.10  260.37
  -1   2  -2 3759.02  260.57
   1   2   2 3838.72  258.47
  -1   2  -2 3625.54  260.17
   1   2   2 3692.53  258.37
   1  -2  -2 4119.19  260.37
  -1   2  -2 4099.79  260.07
  -1   2  -2 3722.43  260.37
   1   2   2 3281.37  258.17
  -1   2  -2 3897.11  260.27
   1  -2  -2 3564.64  258.57
  -1   2  -2 3606.64  262.97
  -1   2  -2 3260.07  259.37
  -1   2  -2 3629.64  258.97
  -1   2  -2 3963.90  258.97
   1  -2  -2 3796.22  258.97
   1  -2  -2 3419.76  259.67
  -1   2  -2 3549.24  260.17
  -1   2  -2 3609.14  259.47
   1  -2  -2 3903.91  259.27
  -1   2  -2 3678.03  258.37
  -1   2  -2 3637.44  259.57
   1  -2  -2 3816.82  260.37
  -1   2  -2 3716.03  258.77
   1  -2  -2 3553.64  258.87
   1  -2  -2 3504.55  259.57
  -1   2  -2 3623.24  260.37
  -2  -2  -2   52.59    5.00
   2  -2   2   66.39    6.90
  -2   2   2   59.99    6.80
  -2   2   2   60.79    5.80
  -2   2   2   59.69    5.30
  -2  -2  -2   59.09    5.10
   2  -2   2   65.59    6.20
  -2   2   2   59.99    6.10
   2   2  -2   65.79    4.90
   2   2  -2   61.69    5.00
  -2  -2  -2   63.99    4.90
  -2   2   2   49.30    6.50
  -2   2   2   66.29    5.50
   2  -2   2   60.29    5.30
   2  -2   2   65.69    6.30
  -2   2   2   66.69    5.10
  -2   2   2   63.09    5.80
   2  -2   2   59.99    5.60
  -2  -2  -2   52.79    4.90
   2  -2   2   58.49    6.50
   2  -2   2   73.19    5.80
  -2   2   2   65.89    5.80
  -2   2   2   60.19    5.70
  -2   2   2   53.29    6.70
  -2   2   2   64.39    6.40
  -2   2   2   59.99    5.50
   2  -2   2   63.99    5.20
   2  -2   2   53.29    6.70
   2  -2   2   71.89    5.60
   2  -2   2   56.69    6.90
  -2   2   2   63.79    6.80
   2  -2   2   66.59    5.60
  -2   2   2   64.39    5.30
  -2   2   2   63.49    6.30
   2   2  -2   70.79    4.90
  -2   2   2   56.99    5.20
  -2   2   2   54.59    5.50
   2  -2   2   67.59    6.10
   2  -2   2   58.39    5.40
   2  -2   2   55.99    5.30
  -2  -2  -2   72.19    4.70
   2  -2   2   55.99    5.60
  -2  -2  -2   56.49    5.10
   2  -2   2   58.89    5.70
   2  -2   2   63.89    5.40
   2   2  -2   61.89    4.70
   2  -2   2   66.09    5.50
  -2   2   2   56.69    5.60
  -2   2  -2   55.29    4.70
  -2   2  -2   51.69    5.60
  -2  -2   2   53.89    4.30
   2  -2  -2   46.20    5.00
  -2   2  -2   50.39    5.70
  -2   2  -2   63.19    5.00
   2  -2  -2   53.09    4.90
   2  -2  -2   52.69    5.00
   2  -2  -2   49.10    4.90
  -2  -2   2   60.29    4.40
  -2   2  -2   50.49    6.30
   2   2   2   52.49    4.00
   2  -2  -2   62.89    4.70
   2  -2  -2   48.90    4.70
   2  -2  -2   50.69    6.30
   2  -2  -2   66.89    5.00
  -2   2  -2   53.19    4.60
  -2  -2   2   49.70    4.50
   2   2   2   37.50    9.10
  -2   2  -2   51.89    5.10
   2  -2  -2   49.00    4.40
  -2   2  -2   46.40    4.70
  -2   2  -2   59.89    5.10
  -2   2  -2   53.69    5.40
  -2   2  -2   53.39    6.10
   2   2   2   46.20    4.20
  -2   2  -2   49.40    5.30
   2   2   2   60.49    4.20
  -2   2  -2   52.19    5.10
   2  -2  -2   69.49    5.90
   2  -2  -2   49.50    4.90
  -2   2  -2   65.99    5.30
   2  -2  -2   55.09    4.70
  -2   2  -2   50.59    6.20
   2  -2  -2   54.59    5.10
   2  -2  -2   57.69    6.10
   2  -2  -2   63.59    5.20
   2  -2  -2   43.80    5.60
   2  -2  -2   44.80    5.60
   2  -2  -2   46.60    5.50
   2   2   2   51.89    4.20
  -2   2  -2   49.90    4.40
  -2  -2   2   46.00    4.60
   2   2   2   54.29    3.80
   2  -2  -2   55.79    5.20
   2  -2  -2   55.79    6.00
   2  -2  -2   46.60    6.10
   2  -2  -2   47.90    6.20
  -2   2  -2   51.09    5.50
  -2   2  -2   48.40    6.30
   3   2  -2 2044.70  143.29
  -3  -2  -2 1899.31  143.39
  -3   2   2 2024.80  144.29
   3  -2   2 1964.70  144.59
   3  -2   2 1934.01  143.89
  -3   2   2 2192.08  143.69
   3  -2   2 2067.99  144.09
  -3   2   2 2093.19  143.29
   3  -2   2 2070.69  145.39
  -3   2   2 2145.49  144.19
   3   2  -2 2133.29  144.39
   3  -2   2 2102.29  143.69
  -3   2   2 2098.39  144.69
   3  -2   2 2060.89  144.19
  -3  -2  -2 2196.88  143.89
  -3  -2  -2 1981.30  143.59
  -3   2   2 1890.01  143.39
  -3   2   2 2060.39  143.59
   3   2  -2 2141.69  143.89
   3  -2   2 2039.20  143.69
   3   2  -2 2020.00  143.39
   3   2  -2 2043.80  143.39
   3  -2   2 2220.88  144.19
  -3  -2  -2 1805.12  144.79
   3  -2   2 2076.69  143.79
  -3  -2  -2 1816.92  143.59
   3  -2   2 2067.39  144.29
  -3   2   2 1981.00  145.29
   3   2  -2 2057.19  144.19
   3  -2   2 2173.88  144.79
  -3   2   2 1975.60  144.19
  -3   2   2 1963.50  144.59
  -3  -2  -2 1904.41  143.49
   3  -2   2 2038.40  144.19
   3   2  -2 2079.99  143.89
  -3   2   2 2083.19  144.19
  -3   2   2 2056.29  143.69
  -3   2   2 1973.90  143.59
  -3   2   2 1942.61  144.09
  -3   2   2 1921.51  143.59
  -3   2   2 2069.09  144.79
   3   2  -2 2161.18  143.49
   3  -2   2 1891.31  143.69
   3  -2   2 2024.20  143.69
  -3   2   2 2132.09  143.99
  -3   2   2 2001.80  145.39
   3  -2   2 2082.69  143.49
   3  -2   2 1856.41  143.69
   3  -2   2 1939.71  145.29
   3  -2   2 2164.08  143.59
   3  -2   2 2183.38  143.79
   3  -2   2 2045.50  143.99
  -3   2   2 1965.00  143.99
  -3  -2   2 2059.39  138.19
  -3   2  -2 2037.40  137.69
   3  -2  -2 1868.01  139.09
   3  -2  -2 1939.81  137.59
   3  -2  -2 2093.89  137.59
   3  -2  -2 2154.38  137.99
  -3  -2   2 1876.51  138.09
   3  -2  -2 1939.21  137.59
  -3   2  -2 1753.62  138.49
  -3  -2   2 1850.41  138.79
   3  -2  -2 1854.21  139.19
   3   2   2 1826.02  137.29
   3  -2  -2 1806.92  138.09
  -3  -2   2 1757.22  137.89
   3  -2  -2 1882.11  137.69
  -3   2  -2 2062.49  137.59
   3  -2  -2 2189.38  137.99
   3  -2  -2 1960.60  137.39
   3  -2  -2 1734.33  138.59
   3  -2  -2 2013.60  137.69
   3  -2  -2 1936.51  138.59
  -3   2  -2 1745.23  139.09
  -3   2  -2 2079.39  137.69
  -3   2  -2 1691.73  137.99
   3   2   2 1839.92  137.29
  -3   2  -2 2007.90  138.09
   3  -2  -2 2160.38  138.89
   3  -2  -2 1961.10  137.89
  -3   2  -2 1811.32  138.49
   3  -2  -2 2024.30  137.69
  -3   2  -2 2049.70  138.29
  -3   2  -2 2058.89  137.39
  -3   2  -2 1892.61  137.99
   3  -2  -2 1777.32  137.99
  -3  -2   2 1809.92  137.29
  -3   2  -2 2077.39  137.69
   3  -2  -2 1936.41  137.89
  -3   2  -2 1946.61  137.49
  -3   2  -2 1807.32  139.09
   3   2   2 1956.40  137.49
  -3   2  -2 2105.79  137.99
  -3   2  -2 2078.09  138.89
   3  -2  -2 1977.10  138.69
   3  -2  -2 1880.21  138.19
  -3   2  -2 1980.50  138.09
   3  -2  -2 2220.78  137.69
  -3   2  -2 2007.10  137.29
   3  -2  -2 2030.90  137.29
   3   2   2 2126.39  137.49
  -3  -2   2 1782.22  137.49
   3   2   2 1967.20  137.29
   4   2  -2   32.90    4.20
  -4   2   2   31.20    4.00
   4  -2   2   37.80    4.80
  -4   2   2   39.00    5.40
  -4   2   2   35.70    4.60
  -4   2   2   35.50    5.80
   4  -2   2   33.50    5.60
   4  -2   2   33.20    6.80
  -4   2   2   33.10    5.60
   4   2  -2   30.40    3.90
   4   2  -2   32.70    2.40
  -4  -2  -2   27.80    5.70
   4  -2   2   32.00    4.70
  -4   2   2   27.10    3.30
  -4   2   2   30.70    4.20
   4   2  -2   30.80    4.80
   4  -2   2   36.10    4.40
   4   2  -2   34.70    4.30
   4  -2   2   26.40    4.60
   4  -2   2   33.40    7.00
  -4   2   2   23.70    6.70
   4  -2   2   33.10    5.60
   4  -2   2   28.50    4.80
   4  -2   2   29.80    5.50
  -4  -2  -2   19.70    5.00
  -4   2   2   33.70    4.40
  -4   2   2   36.90    6.80
   4  -2   2   30.00    6.70
   4  -2   2   30.10    5.20
   4  -2   2   31.50    5.80
   4  -2   2   29.60    4.20
   4   2  -2   20.50    3.10
  -4  -2  -2   22.10    4.90
  -4  -2  -2   29.20    4.70
  -4   2   2   27.80    5.30
  -4  -2  -2   28.60    3.90
  -4  -2  -2   39.10    5.20
   4   2  -2   33.90    3.50
   4  -2   2   30.60    4.20
   4  -2   2   34.50    5.20
  -4   2   2   27.40    6.50
   4   2  -2   30.10    4.60
  -4   2   2   35.70    5.30
  -4  -2  -2   33.60    4.10
   4  -2   2   48.00    7.50
  -4   2   2   38.60    5.80
   4   2  -2   30.90    3.70
   4  -2   2   31.60    5.80
   4  -2   2   36.90    6.80
   4  -2   2   31.10    4.80
   4   2  -2   27.50    4.30
   4   2  -2   28.10    3.30
  -4  -2  -2   25.30    4.60
  -4   2   2   27.50    7.10
  -4   2   2   26.00    6.70
   4  -2  -2   32.70    5.50
   4  -2  -2   34.80    4.50
  -4   2  -2   40.80    6.10
  -4   2  -2   33.20    5.80
  -4  -2   2   45.40    4.60
   4   2   2   33.70    3.70
   4  -2  -2   35.60    7.00
   4  -2  -2   39.20    4.80
  -4   2  -2   40.30    5.90
  -4   2  -2   31.20    4.70
   4  -2  -2   40.10    8.20
   4  -2  -2   36.60    5.00
  -4   2  -2   29.00    5.00
   4  -2  -2   40.40    5.10
   4  -2  -2   38.10    6.20
  -4   2  -2   35.10    7.40
  -4   2  -2   38.30    6.00
   4   2   2   34.50    4.00
  -4   2  -2   38.20    4.50
  -4   2  -2   36.30    7.00
   4  -2  -2   38.10    5.70
   4   2   2   44.50    4.50
   4   2   2   35.80    4.60
  -4   2  -2   39.40    5.00
   4   2   2   34.80    4.90
   4  -2  -2   35.30    5.90
   4  -2  -2   34.20    5.20
   4  -2  -2   34.60    5.80
  -4   2  -2   35.60    4.00
   4  -2  -2   54.29    8.60
   4  -2  -2   39.50    5.10
   4  -2  -2   36.40    6.00
  -4  -2   2   39.20    5.50
  -4  -2   2   23.60    5.20
   4   2   2   30.20    3.40
  -4  -2   2   33.60    5.00
  -4   2  -2   29.00    7.20
   4  -2  -2   29.20    7.20
  -4   2  -2   21.80    6.80
   4  -2  -2   38.10    5.10
   4   2   2   34.90    4.30
  -4   2  -2   38.60    5.50
   4  -2  -2   53.49    7.50
  -4  -2   2   27.70    5.00
   4  -2  -2   32.00    3.70
  -4   2  -2   35.50    4.70
   4  -2  -2   28.00    4.50
  -4  -2   2   32.00    5.90
  -4   2  -2   37.10    6.80
   4  -2  -2   39.80    7.90
   4   2   2   34.30    5.00
   4  -2  -2   32.10    5.40
  -5  -2  -2   37.80    4.30
  -5  -2  -2   31.60    6.90
   5  -2   2   62.69    6.40
   5   2  -2   44.10    6.80
   5  -2   2   47.00    7.50
   5   2  -2   46.90    5.40
  -5  -2  -2   62.59    7.50
   5   2  -2   49.99    5.80
  -5   2   2   56.29    7.60
  -5   2   2   52.19    5.30
   5  -2   2   50.29    6.80
  -5   2   2   54.39    5.90
  -5   2   2   41.90    9.20
  -5  -2  -2   49.20    8.10
   5  -2   2   55.59    7.30
  -5   2   2   63.19    7.50
  -5   2   2   56.59   10.40
  -5  -2  -2   40.60    6.20
   5  -2   2   53.79    8.60
  -5   2   2   61.99    8.10
   5   2  -2   42.00    5.10
   5   2  -2   47.40    6.10
   5  -2   2   61.59    8.10
   5   2  -2   45.50    5.90
   5  -2   2   52.09    7.20
   5  -2   2   60.69    6.90
   5  -2   2   63.29    9.60
   5  -2   2   62.09    7.70
   5   2  -2   47.70    5.40
   5  -2   2   56.79    6.60
  -5   2   2   51.09    7.20
   5   2  -2   48.80    5.90
  -5   2   2   53.59    9.00
  -5  -2  -2   39.90    6.60
   5   2  -2   37.20   10.30
  -5   2   2   50.49    5.90
  -5   2   2   53.19    9.10
  -5  -2  -2   35.00    7.40
  -5   2   2   72.39   10.40
  -5  -2  -2   54.19    6.00
  -5   2   2   41.00    6.10
  -5   2   2   60.19    6.60
   5  -2   2   53.79    6.40
   5   2  -2   48.80    6.80
  -5  -2  -2   40.90    7.40
   5  -2   2   55.69    8.30
   5   2  -2   57.39    6.80
   5   2   2   65.89    7.10
   5   2   2   66.99    7.60
   5   2   2   59.49    6.90
  -5   2  -2   73.19   10.70
  -5   2  -2   78.99    6.70
  -5  -2   2   72.79    8.30
   5  -2  -2   68.49    8.50
   5   2   2   57.59    6.80
  -5   2  -2   67.19   10.40
  -5   2  -2   89.49    7.90
  -5  -2   2   52.89    8.60
  -5  -2   2   49.70    9.40
  -5   2  -2   67.69    8.30
  -5   2  -2   77.89    7.60
   5   2   2   54.29    7.60
   5  -2  -2   79.69    8.20
   5  -2  -2   62.19    7.80
   5  -2  -2   63.19    7.50
   5  -2  -2   60.29    6.60
   5  -2  -2   77.99    8.80
  -5   2  -2   67.49    9.10
   5  -2  -2   78.79    9.90
   5  -2  -2   69.29    6.40
   5   2   2   64.39    6.40
   5  -2  -2   81.79    8.80
  -5  -2   2   59.39    9.20
  -5  -2   2   61.09    7.10
  -5  -2   2   71.49    7.20
   5   2   2   68.19    6.50
  -5   2  -2   63.09   10.10
  -5   2  -2   67.89   10.50
  -5   2  -2   73.89    6.60
   5  -2  -2   63.09    8.10
  -5   2  -2   67.49    6.30
   5   2   2   64.29    6.50
   5  -2  -2   85.19    7.60
   5  -2  -2   69.09    8.90
  -5  -2   2   65.69    8.00
  -5   2  -2   69.09    8.70
  -5   2  -2   64.49   12.10
   5  -2  -2   51.69   10.20
   5  -2  -2   76.89    7.10
   5  -2  -2   76.99    9.80
   5   2   2   65.89    6.80
   6   2  -2   32.60    5.10
   6   2  -2   45.60    5.40
   6   2  -2   34.40    5.20
   6   2  -2   34.80    4.80
  -6  -2  -2   28.20    5.20
  -6   2   2   28.20    4.50
  -6  -2  -2   32.70    7.60
   6  -2   2   39.50    7.70
   6  -2   2   26.80    6.40
  -6  -2  -2   27.70    6.60
  -6  -2  -2   21.90    6.50
   6  -2   2   38.50    7.90
   6   2  -2   28.40    5.40
   6   2  -2   23.50   11.90
  -6   2   2   27.70    8.90
   6   2  -2   34.70    5.40
  -6   2   2   27.60    4.00
  -6   2   2   34.00   10.10
  -6  -2  -2   35.70    5.60
   6  -2   2   37.60    7.90
  -6   2   2   42.00   10.30
   6  -2   2   44.10    7.30
   6   2  -2   37.20    6.50
  -6  -2  -2   38.60    6.70
  -6   2   2   39.40    7.30
  -6  -2  -2   18.50    7.20
   6  -2   2   31.60    6.30
  -6  -2  -2   22.70    8.20
   6  -2   2   46.30    8.00
   6  -2   2   36.60    7.00
   6   2   2   30.50    5.00
   6   2   2   38.10    5.50
  -6   2  -2   27.00   10.00
  -6   2  -2   34.60    9.90
  -6  -2   2   32.40    5.20
   6   2   2   31.10    5.40
   6  -2  -2   30.30    6.00
   6   2   2   36.00    4.80
  -6   2  -2   34.70    9.10
   6  -2  -2   44.60    7.90
   6   2   2   20.00    4.30
   6   2   2   35.50    4.70
   6  -2  -2   30.40    7.50
   6  -2  -2   27.10    6.50
  -6  -2   2   31.90    6.60
   6  -2  -2   25.70   10.30
   6  -2  -2   36.90    7.80
   6  -2  -2   32.80    7.00
  -6   2  -2   34.50    4.60
   6  -2  -2   31.40    7.00
   6  -2  -2   39.80    7.70
  -6  -2   2   21.40    7.90
  -6   2  -2   27.00    3.90
  -6  -2   2   24.70    7.00
  -6  -2   2   26.90    5.40
  -6  -2   2   30.50    7.50
  -6  -2   2   27.10    6.30
   6   2   2   25.80    4.90
   6   2   2   39.10    6.30
  -6   2  -2   34.10    7.30
   7  -2   2  550.54   37.80
   7  -2   2  516.95   37.90
  -7  -2  -2  459.95   40.20
  -7  -2  -2  434.96   37.60
  -7  -2  -2  494.65   38.20
   7   2  -2  551.64   37.30
   7  -2   2  521.75   38.50
   7   2  -2  503.35   37.30
  -7  -2  -2  467.95   38.40
   7   2  -2  441.26   43.60
  -7  -2  -2  483.65   37.90
   7  -2   2  433.56   42.00
   7  -2   2  526.75   39.10
  -7   2   2  545.65   38.80
   7   2  -2  512.75   36.90
   7  -2   2  529.95   38.50
  -7  -2  -2  492.95   39.90
  -7   2   2  491.75   40.30
  -7  -2   2  509.05   41.20
   7  -2  -2  590.34   42.20
  -7   2  -2  591.64   42.60
  -7  -2   2  547.05   43.90
  -7   2  -2  543.25   44.00
   7   2   2  538.55   40.80
   7  -2  -2  560.24   42.80
  -7  -2   2  501.55   41.40
   7   2   2  530.35   40.10
   7  -2  -2  554.24   41.60
   7  -2  -2  602.64   41.30
   7  -2  -2  519.85   45.30
   7  -2  -2  568.04   42.20
  -7  -2   2  528.45   43.60
  -7  -2   2  570.04   42.00
   7   2   2  560.14   40.60
   8   2  -2   -3.10   13.30
   8   2  -2   11.90    7.80
   8  -2   2   10.00   11.50
  -8  -2  -2   -2.30    7.30
   8   2  -2    7.80    7.70
  -8  -2  -2    1.50    8.40
   8  -2   2    3.20   11.80
  -8   2   2  -33.60   56.99
  -8   2   2   13.50   11.20
  -8  -2  -2   10.00   10.10
   8  -2   2   12.50    8.80
  -8  -2   2    9.60   10.30
  -8   2  -2   14.30   11.10
   8   2   2    0.50   14.00
   8   2   2    7.50    7.50
   8  -2  -2    4.00    8.70
   8  -2  -2    0.70   13.30
  -8  -2   2    4.30    7.20
   8  -2  -2   11.10    9.70
   8   2   2   19.70    7.50
  -8  -2   2   14.20    8.00
  -8   2  -2   -9.00   54.69
  -8  -2   2    1.40    8.40
   0  -3  -2 3672.63  264.67
   0   3  -2 3715.23  263.67
   0   3  -2 3406.96  264.57
   0  -3  -2 3716.43  263.57
   0   3   2 4021.70  266.27
   0  -3  -2 3419.26  264.87
   0   3  -2 3811.02  264.87
   0  -3  -2 3336.47  263.87
   0   3  -2 3686.93  263.37
   0  -3   2 3836.42  265.17
   0   3  -2 3456.65  263.27
   0  -3   2 3852.51  264.37
   0   3  -2 3755.72  264.37
   0   3  -2 3707.83  266.57
   0   3  -2 3799.32  264.97
   0   3   2 3769.52  263.37
   0   3   2 3940.21  263.77
   0   3   2 3664.33  263.17
   0   3   2 3788.82  263.67
   0   3   2 3774.52  263.67
   0   3   2 3369.46  264.27
   0  -3   2 3643.04  264.07
   0   3  -2 3580.34  264.37
   0  -3  -2 3689.13  264.27
   0  -3  -2 3632.54  263.67
   0  -3   2 3364.96  265.57
   0   3  -2 3999.80  263.27
   0  -3   2 3518.85  264.27
   0  -3  -2 4228.98  263.87
   0   3  -2 3859.81  264.57
   0   3   2 4067.09  264.97
   0  -3   2 3442.16  267.27
   0   3   2 3797.12  264.47
   0   3   2 3692.03  264.77
   0   3  -2 3602.44  263.57
   0   3  -2 3842.62  262.97
   0  -3  -2 3353.36  265.07
   0   3  -2 3672.43  263.37
   0  -3   2 4054.49  263.07
   0  -3  -2 4141.89  265.87
   0  -3   2 4204.78  263.87
   0   3   2 3786.12  264.97
   0  -3   2 3723.73  263.87
   0   3  -2 3896.41  265.87
   0   3   2 4290.27  263.57
   0   3   2 3711.03  263.37
   0   3  -2 3939.01  263.87
   0  -3  -2 3374.46  267.17
   0   3   2 3465.75  264.27
  -1   3   2  224.18   16.40
  -1   3   2  224.68   16.40
   1  -3   2  216.88   16.40
   1  -3   2  211.18   17.10
   1  -3   2  232.68   16.10
  -1   3   2  234.88   16.50
  -1  -3  -2  208.48   16.00
   1  -3   2  224.58   16.20
  -1   3   2  242.28   16.30
   1   3  -2  229.68   16.00
   1   3  -2  232.68   16.40
  -1   3   2  217.78   16.80
  -1   3   2  215.78   16.30
   1  -3   2  235.78   16.10
  -1  -3  -2  202.98   16.10
   1  -3   2  231.58   16.60
  -1   3   2  225.68   16.70
  -1   3   2  205.58   16.70
  -1   3   2  244.98   16.40
   1  -3   2  211.88   17.50
  -1   3   2  230.08   16.40
  -1   3   2  210.78   16.30
   1  -3   2  216.08   16.60
  -1   3   2  211.98   16.20
   1  -3   2  200.78   17.50
   1  -3   2  235.88   17.30
  -1   3   2  218.48   17.50
   1  -3   2  219.38   16.70
   1  -3   2  250.27   17.40
  -1  -3  -2  224.48   16.20
   1  -3   2  225.48   16.30
  -1  -3  -2  228.88   16.00
   1  -3   2  212.88   16.40
  -1   3   2  230.28   16.60
   1  -3   2  250.77   16.20
  -1   3   2  263.97   17.90
  -1   3   2  212.78   16.60
   1  -3   2  236.78   16.30
   1   3  -2  201.28   17.10
  -1   3   2  216.88   17.20
   1   3  -2  237.78   16.00
  -1  -3  -2  199.18   16.20
   1  -3   2  209.08   16.60
  -1   3   2  240.58   17.30
   1   3  -2  229.08   16.20
   1   3  -2  236.08   16.00
   1  -3   2  231.88   16.20
  -1   3   2  229.98   17.40
  -1   3   2  244.88   16.50
  -1   3   2  220.38   16.50
  -1   3   2  210.98   16.80
  -1   3  -2  235.28   17.70
   1  -3  -2  244.38   17.70
  -1   3  -2  246.78   17.80
   1  -3  -2  242.18   18.00
  -1   3  -2  230.28   17.80
   1  -3  -2  289.37   17.60
   1  -3  -2  229.48   18.20
  -1   3  -2  250.37   18.10
   1   3   2  244.68   17.40
   1  -3  -2  254.07   17.70
  -1   3  -2  246.28   17.90
   1  -3  -2  218.38   18.90
   1  -3  -2  280.67   18.70
   1  -3  -2  232.08   18.70
  -1   3  -2  250.37   17.90
  -1   3  -2  236.08   18.00
  -1   3  -2  278.67   19.00
   1   3   2  276.27   17.40
  -1   3  -2  256.37   17.80
   1  -3  -2  245.68   17.60
   1   3   2  257.07   17.50
   1  -3  -2  236.28   17.60
  -1   3  -2  241.48   17.70
  -1  -3   2  209.58   17.50
  -1   3  -2  203.38   18.20
  -1   3  -2  256.47   18.60
  -1   3  -2  242.08   18.30
  -1   3  -2  223.48   18.10
  -1   3  -2  231.38   18.00
  -1   3  -2  235.18   17.90
   1  -3  -2  260.37   17.30
   1  -3  -2  274.17   18.00
   1  -3  -2  224.88   17.90
  -1   3  -2  263.17   17.90
   1  -3  -2  256.37   17.50
  -1   3  -2  264.17   19.00
  -1  -3   2  246.08   17.50
   1  -3  -2  263.97   17.70
  -1   3  -2  224.78   17.70
  -1  -3   2  234.48   17.80
   1  -3  -2  241.48   17.90
  -1   3  -2  225.38   18.50
   1   3   2  241.98   17.50
  -1  -3   2  250.27   17.70
   1  -3  -2  253.57   18.80
  -1   3  -2  228.78   17.70
  -1   3  -2  234.58   18.90
  -2   3   2  582.84   40.30
  -2   3   2  521.35   39.90
   2  -3   2  506.15   40.20
  -2   3   2  527.45   40.90
   2  -3   2  567.34   39.80
   2  -3   2  557.34   39.70
  -2   3   2  558.74   40.20
  -2   3   2  547.25   39.90
   2  -3   2  571.64   39.90
  -2   3   2  607.54   41.00
  -2   3   2  579.34   39.90
  -2   3   2  532.55   40.10
   2  -3   2  558.04   40.20
   2  -3   2  576.74   40.00
   2   3  -2  573.44   39.30
   2   3  -2  605.14   39.30
   2  -3   2  570.44   40.20
  -2  -3  -2  570.24   39.40
  -2   3   2  515.65   40.30
   2  -3   2  536.85   40.00
   2  -3   2  581.24   39.70
   2  -3   2  553.04   40.90
  -2   3   2  582.04   40.50
  -2   3   2  517.75   39.70
   2  -3   2  626.74   41.20
   2  -3   2  563.44   39.70
   2  -3   2  528.55   41.40
   2   3  -2  588.04   39.40
  -2   3   2  565.34   41.50
  -2   3   2  553.74   41.40
  -2   3   2  558.74   40.30
   2  -3   2  549.05   39.90
   2  -3   2  529.25   40.30
  -2   3   2  547.05   40.40
   2  -3   2  558.04   40.80
   2  -3   2  565.14   39.80
   2  -3   2  527.15   41.50
   2  -3   2  544.05   39.90
  -2   3   2  581.64   40.20
   2  -3   2  587.24   39.60
  -2   3   2  521.05   39.80
  -2   3   2  531.45   39.80
  -2   3   2  549.25   40.00
  -2   3   2  523.75   40.70
  -2   3   2  555.54   39.60
   2  -3  -2  397.16   29.50
   2  -3  -2  386.46   29.70
   2  -3  -2  438.56   29.30
  -2   3  -2  397.66   29.40
   2  -3  -2  366.16   31.00
   2  -3  -2  409.16   29.80
  -2   3  -2  435.96   29.50
  -2   3  -2  412.46   30.00
   2  -3  -2  393.46   30.10
  -2   3  -2  403.36   30.20
  -2   3  -2  407.66   29.60
  -2  -3   2  425.66   29.20
   2   3   2  407.46   28.90
   2  -3  -2  372.66   30.50
  -2   3  -2  419.76   30.10
  -2   3  -2  391.06   29.90
  -2   3  -2  401.26   30.70
  -2   3  -2  416.16   29.90
   2  -3  -2  391.66   30.00
  -2   3  -2  370.96   29.50
  -2   3  -2  406.06   29.70
  -2   3  -2  423.66   30.80
  -2   3  -2  399.86   29.60
   2   3   2  434.16   28.90
   2  -3  -2  425.96   30.70
   2  -3  -2  403.56   29.30
  -2   3  -2  434.46   30.70
  -2   3  -2  420.56   29.70
  -2   3  -2  397.96   31.00
   2  -3  -2  450.45   29.60
   2  -3  -2  408.76   29.30
   2   3   2  436.66   29.10
   2  -3  -2  429.66   30.80
  -2   3  -2  400.46   30.10
  -2   3  -2  414.96   29.90
   2  -3  -2  416.76   29.40
   2  -3  -2  400.96   29.50
   2   3   2  407.56   28.80
   2  -3  -2  438.56   29.70
  -2   3  -2  365.16   31.00
   2   3   2  418.66   29.00
  -2   3  -2  419.06   29.40
   2  -3  -2  394.46   29.90
   2  -3  -2  348.37   30.80
   2  -3  -2  446.36   29.50
   2  -3  -2  436.16   29.90
   2  -3  -2  432.66   29.50
   3  -3   2   51.19    6.70
   3  -3   2   39.90    6.90
  -3   3   2   60.39    8.00
  -3   3   2   54.29    4.90
   3  -3   2   46.30    7.50
  -3   3   2   48.60    7.40
   3  -3   2   49.80    5.30
   3  -3   2   51.79    8.30
  -3   3   2   49.10    7.10
  -3   3   2   55.29    6.70
   3  -3   2   54.89    5.70
  -3   3   2   49.30    7.00
   3  -3   2   52.19    6.00
   3   3  -2   56.99    4.50
  -3  -3  -2   45.30    5.00
  -3   3   2   49.90    8.10
  -3   3   2   52.69    6.20
  -3   3   2   51.39    8.30
  -3   3   2   48.80    8.30
  -3   3   2   55.19    5.90
   3  -3   2   50.19    6.30
  -3  -3  -2   44.30    5.10
   3  -3   2   47.30    5.80
  -3   3   2   47.30    6.00
  -3   3   2   47.40    6.40
  -3   3   2   47.40    6.40
  -3   3   2   40.20    5.40
  -3  -3  -2   40.80    4.60
  -3   3   2   57.19    5.90
   3  -3   2   49.00    5.80
   3  -3   2   47.60    5.80
  -3   3   2   43.90    5.20
   3  -3   2   41.60    5.40
   3  -3   2   49.50    8.10
   3   3  -2   57.89    4.30
   3   3  -2   50.69    3.80
   3  -3   2   56.29    5.90
  -3  -3  -2   50.79    4.60
   3  -3   2   44.50    6.10
   3  -3   2   59.09    5.90
  -3   3   2   55.39    5.20
   3  -3   2   55.89    5.60
   3  -3   2   44.90    5.30
   3   3  -2   55.49    4.30
   3  -3   2   40.40    7.80
   3  -3   2   44.70    6.50
   3  -3   2   48.00    8.10
  -3   3   2   46.30    6.90
   3  -3  -2   60.69    7.20
   3  -3  -2   54.59    6.90
   3  -3  -2   67.29    8.50
   3  -3  -2   64.29    6.20
  -3   3  -2   59.19    6.60
  -3   3  -2   56.29    8.20
  -3   3  -2   51.29    7.90
   3  -3  -2   57.69    5.70
  -3   3  -2   56.09    8.50
   3  -3  -2   53.99    8.30
  -3  -3   2   69.89    4.40
   3  -3  -2   55.59    6.10
   3  -3  -2   60.69    6.40
   3  -3  -2   66.89    6.70
   3   3   2   56.39   12.20
   3  -3  -2   66.99    5.90
   3  -3  -2   58.89    7.30
   3  -3  -2   56.29    5.40
  -3   3  -2   57.59    6.70
  -3  -3   2   51.09    5.70
   3  -3  -2   64.19    6.70
   3  -3  -2   62.69    6.70
  -3   3  -2   58.99    5.60
  -3   3  -2   56.49    6.50
   3  -3  -2   60.59    6.30
   3  -3  -2   59.69    7.00
  -3   3  -2   51.69    5.70
   3  -3  -2   60.89    8.80
  -3   3  -2   59.69    8.80
  -3   3  -2   60.29    6.00
  -3   3  -2   49.10    7.20
  -3   3  -2   53.99    7.10
  -3   3  -2   50.39    7.10
  -3   3  -2   64.29    7.10
   3   3   2   56.49    4.80
  -3   3  -2   51.39    6.40
   3  -3  -2   68.49    6.30
   3  -3  -2   58.79    5.80
  -3  -3   2   52.99    5.60
   3   3   2   57.19    4.80
   3   3   2   63.09    4.30
   3  -3  -2   60.49    8.50
   3  -3  -2   65.89    6.20
  -3   3  -2   54.49    8.50
   3  -3  -2   67.59    8.50
  -3   3  -2   60.19    6.20
   3   3   2   53.59    4.30
   3   3   2   63.59    5.00
  -3   3  -2   65.99    5.90
  -3   3  -2   53.49    7.60
   3  -3  -2   69.79    6.40
   4  -3   2 1815.52  123.99
  -4   3   2 1766.42  123.99
   4   3  -2 1785.52  123.09
  -4   3   2 1855.11  123.99
  -4   3   2 1938.41  124.59
  -4   3   2 1819.62  124.69
  -4   3   2 1621.44  123.79
   4  -3   2 1784.92  123.79
   4   3  -2 1724.43  123.19
  -4   3   2 1803.52  124.89
   4  -3   2 1650.93  123.89
  -4  -3  -2 1769.52  123.59
   4   3  -2 1808.12  123.49
   4  -3   2 1761.02  124.79
  -4   3   2 1719.13  124.69
  -4  -3  -2 1663.03  123.29
   4  -3   2 1824.52  124.09
   4   3  -2 1704.73  123.49
  -4   3   2 1834.52  124.79
   4  -3   2 1749.43  124.59
   4  -3   2 1724.63  125.39
   4  -3   2 1720.53  124.19
  -4  -3  -2 1581.44  124.09
   4   3  -2 1864.51  123.59
   4   3  -2 1659.93  123.19
  -4   3   2 1722.43  126.39
   4   3  -2 1704.53  122.89
  -4   3   2 1658.43  126.29
   4  -3   2 1800.42  124.49
   4  -3   2 1641.74  126.29
  -4   3   2 1835.72  123.49
  -4   3   2 1837.52  123.89
  -4   3   2 1596.74  125.39
   4   3  -2 1772.62  123.69
   4   3  -2 1831.92  122.89
   4  -3   2 1866.51  125.79
   4   3  -2 1646.34  123.59
   4  -3   2 1895.91  124.19
   4  -3   2 1723.73  126.29
   4  -3   2 1700.13  123.89
  -4  -3  -2 1485.65  124.19
  -4  -3  -2 1846.62  123.29
   4  -3   2 1806.52  124.39
   4  -3   2 1794.72  123.99
  -4   3   2 1636.84  124.49
   4   3  -2 1890.81  123.39
  -4   3   2 1769.22  125.49
  -4   3   2 1734.23  123.69
   4  -3   2 1828.42  123.99
   4  -3   2 1729.83  124.79
  -4  -3  -2 1614.34  123.59
  -4   3   2 1638.64  125.29
   4  -3  -2 1788.02  119.29
   4  -3  -2 1645.64  119.99
   4  -3  -2 1665.93  118.79
  -4   3  -2 1827.72  120.19
   4  -3  -2 1882.71  119.79
   4  -3  -2 1638.64  119.99
  -4   3  -2 1452.55  121.39
   4  -3  -2 1623.24  120.79
   4  -3  -2 1524.05  120.59
  -4   3  -2 1712.33  120.99
   4   3   2 1564.34  118.89
  -4   3  -2 1579.84  121.49
  -4   3  -2 1582.74  119.29
   4  -3  -2 1569.24  119.59
  -4   3  -2 1644.84  120.89
  -4   3  -2 1472.15  119.89
  -4   3  -2 1781.52  119.49
   4   3   2 1853.41  118.59
   4   3   2 1574.94  118.59
   4   3   2 1773.62  118.99
  -4   3  -2 1779.12  120.39
  -4   3  -2 1724.13  118.79
   4  -3  -2 1694.33  120.19
   4  -3  -2 1709.43  119.39
   4  -3  -2 1558.24  119.29
  -4  -3   2 1766.62  118.89
  -4   3  -2 1679.73  118.99
  -4   3  -2 1609.14  119.09
  -4   3  -2 1800.42  119.89
  -4  -3   2 1477.35  119.49
  -4  -3   2 1860.61  118.69
  -4  -3   2 1522.35  119.49
   4   3   2 1703.83  118.79
   4  -3  -2 1565.14  121.49
   4   3   2 1751.52  118.49
   4  -3  -2 1657.73  119.29
   4  -3  -2 1814.02  120.99
  -4   3  -2 1633.44  119.89
   4  -3  -2 1639.44  119.59
  -4   3  -2 1725.63  119.29
   4   3   2 1798.32  118.99
  -4   3  -2 1721.63  120.79
  -4  -3   2 1654.13  118.69
   4  -3  -2 1694.23  121.79
   4  -3  -2 1782.12  119.39
  -4   3  -2 1689.13  120.09
   4  -3  -2 1689.03  119.19
   4  -3  -2 1836.82  119.09
   4  -3  -2 1744.93  119.29
   5   3  -2   97.49    9.20
  -5   3   2  100.69   10.10
   5   3  -2   69.99   13.60
   5  -3   2  103.19   10.00
   5  -3   2  103.99   11.50
   5  -3   2  103.19   11.60
   5   3  -2   94.89    8.20
  -5  -3  -2   94.29    9.20
   5  -3   2  108.19   10.30
  -5   3   2   89.49   12.70
   5  -3   2  100.19    9.60
   5  -3   2  106.19   10.00
   5   3  -2   91.89    8.00
   5   3  -2  101.49    9.10
  -5   3   2  103.99   12.80
  -5   3   2  101.59   11.50
   5   3  -2   95.89    8.60
  -5  -3  -2   83.69    8.50
  -5   3   2  105.59    8.50
   5   3  -2  104.19    8.10
  -5  -3  -2   91.39   10.30
   5  -3   2  101.49   10.40
  -5   3   2   94.59    8.90
  -5   3   2   96.29   13.40
  -5  -3  -2   74.79    9.30
   5  -3   2  103.69    9.90
   5  -3   2   97.99    9.90
  -5   3   2  102.79   11.20
  -5   3   2   98.19   10.90
   5   3  -2  101.49    8.00
  -5   3   2   90.89    9.00
  -5   3   2  101.59    9.60
  -5   3   2   92.19   10.60
   5   3  -2   94.39    7.90
   5  -3   2   87.79   11.10
  -5  -3  -2   87.29    8.10
   5   3  -2   94.99    9.10
   5  -3   2   91.89    9.30
   5  -3   2   91.89    9.00
   5  -3  -2  105.39   10.00
  -5   3  -2   94.59    9.50
   5  -3  -2   89.29    9.90
   5   3   2   89.99    7.60
   5   3   2   86.69    7.20
   5  -3  -2   76.79   12.00
   5   3   2   87.09    7.30
   5  -3  -2   86.59    8.70
   5  -3  -2   92.79    9.80
   5  -3  -2   84.49    9.50
   5  -3  -2   92.59   10.90
  -5   3  -2   98.09   10.50
  -5  -3   2   72.69    9.70
   5   3   2   91.09    7.50
  -5  -3   2   91.89    7.90
  -5   3  -2   80.39   11.80
   5  -3  -2   92.09   10.70
   5  -3  -2   89.49    9.50
  -5  -3   2   88.39    8.70
  -5   3  -2   83.59    7.90
   5  -3  -2   88.29   10.60
   5   3   2   85.79    7.80
  -5   3  -2   77.09   10.20
  -5   3  -2   81.89    9.50
   5  -3  -2   81.29    9.10
  -5   3  -2   82.79    8.40
   5  -3  -2   96.39    9.90
  -5   3  -2   75.49    9.70
   5  -3  -2   84.49    9.00
  -5   3  -2   89.69   10.80
   5   3   2   81.49    8.50
   5   3   2   84.39    8.40
   5   3   2   86.59    8.00
   5  -3  -2  100.59   10.00
  -5   3  -2   83.79   12.80
  -5  -3   2   85.49    8.20
  -5   3  -2   77.99   12.30
  -5   3  -2   82.79    8.20
   6  -3   2  429.96   39.70
   6   3  -2  451.05   35.90
   6   3  -2  527.45   35.80
  -6  -3  -2  453.65   38.30
   6  -3   2  520.25   37.60
  -6  -3  -2  449.16   35.80
  -6   3   2  441.26   36.80
  -6   3   2  531.65   40.30
  -6  -3  -2  473.85   36.20
   6   3  -2  480.65   36.70
  -6  -3  -2  500.05   38.10
   6  -3   2  508.85   38.30
   6   3  -2  502.05   36.00
   6  -3   2  499.75   38.00
  -6   3   2  561.64   38.30
   6   3  -2  439.96   42.00
  -6  -3  -2  510.35   36.80
   6  -3   2  519.85   37.20
  -6  -3  -2  478.05   36.80
   6   3  -2  471.95   36.00
   6   3  -2  522.55   36.20
  -6   3   2  534.85   35.80
   6  -3   2  526.05   37.00
  -6   3   2  513.25   36.20
   6  -3   2  529.65   37.80
   6   3   2  477.25   36.90
   6  -3  -2  530.05   38.70
   6   3   2  510.75   36.20
   6  -3  -2  482.65   37.30
  -6  -3   2  459.85   38.40
   6   3   2  527.15   36.00
  -6  -3   2  469.25   36.50
  -6   3  -2  540.25   38.50
   6  -3  -2  467.85   40.30
   6  -3  -2  533.25   37.20
   6  -3  -2  519.35   38.80
  -6   3  -2  467.15   39.80
  -6  -3   2  525.25   37.00
  -6  -3   2  461.95   38.30
   6  -3  -2  522.65   37.90
   6   3   2  481.65   36.10
   6   3   2  480.45   35.90
  -6  -3   2  498.15   36.30
   6   3   2  513.75   36.40
  -6   3  -2  528.95   36.00
   6  -3  -2  526.75   38.00
  -6  -3   2  446.26   36.80
  -6   3  -2  485.55   36.30
   7  -3   2   -0.30    9.60
  -7  -3  -2    3.00    4.50
   7   3  -2    2.80    4.40
   7   3  -2    1.80   11.90
  -7   3   2   11.60    7.60
  -7  -3  -2    7.80    7.10
   7  -3   2   16.00    7.60
  -7  -3  -2    2.00    7.80
   7   3  -2   14.30    4.50
   7   3  -2   12.10    5.20
   7  -3   2   17.30    8.00
  -7  -3  -2   -1.30    6.10
  -7  -3  -2    3.80    5.20
   7  -3   2    9.20    7.50
  -7  -3  -2    2.10    6.40
   7  -3   2    9.60    7.80
  -7  -3   2    5.70    6.50
   7  -3  -2   14.20    7.90
  -7   3  -2   15.60    8.10
   7  -3  -2   14.00    7.90
  -7  -3   2    0.00    8.10
  -7  -3   2   11.10    5.20
   7  -3  -2   15.90    8.20
   7   3   2    0.40    3.90
   7   3   2   15.90    4.50
   7  -3  -2   22.10    8.60
  -7  -3   2   18.60    6.00
  -7  -3   2    1.20    6.00
  -7  -3   2    9.40    7.20
   7  -3  -2   -3.60   10.40
   7   3   2    5.50    4.50
   8   3  -2    3.10    4.80
  -8  -3  -2   12.20    7.50
  -8  -3  -2    6.00    5.50
  -8  -3  -2   12.70    9.50
  -8  -3  -2   15.10    6.10
   8  -3   2   15.20   12.80
   8  -3  -2   15.70   13.40
  -8  -3   2   15.50   10.20
  -8   3  -2   33.10   65.19
  -8  -3   2   15.50    6.20
   8   3   2    5.20    4.80
  -8  -3   2   17.00    7.90
   8  -3  -2   15.40   10.30
   8  -3  -2   26.50    9.80
   8   3   2    6.30   14.10
   0  -4   2   15.60    3.20
   0  -4  -2   18.80    3.10
   0   4  -2   17.10    2.80
   0   4  -2   11.70    2.00
   0  -4   2   15.20    3.30
   0   4  -2   18.30    2.40
   0   4  -2   20.80    3.40
   0   4   2   16.70    2.30
   0   4   2   19.00    2.40
   0   4   2   18.70    2.80
   0   4  -2   15.70    2.10
   0  -4   2   12.60    3.40
   0   4   2   23.50    3.90
   0  -4   2   17.10    3.20
   0   4   2   19.70    2.40
   0  -4  -2   12.80    3.20
   0  -4   2   15.90    3.50
   0  -4  -2   18.70    2.70
   0   4  -2   12.60    2.70
   0   4   2   17.40    2.50
   0  -4  -2   18.30    3.50
   0  -4  -2   19.10    2.50
   0  -4  -2   17.50    3.30
   0   4  -2   19.00    2.70
   0  -4  -2   20.70    2.00
   0   4   2   17.80    2.30
   0   4   2   18.20    2.40
   0   4  -2   17.00    2.10
   0   4   2   17.10    2.60
   0   4  -2   14.70    2.40
   0   4   2   13.90    2.00
   0   4  -2   13.70    2.00
   0  -4  -2   16.80    2.30
   0  -4   2   19.50    2.70
   0   4  -2   14.50    2.30
   0   4  -2   15.20    1.90
   0  -4  -2   16.00    3.40
   0   4   2   15.50    1.90
   0   4   2   18.10    2.50
   0  -4   2   20.70    2.30
   0   4  -2   14.40    2.50
   0   4  -2   22.50    2.70
   0   4  -2   16.50    3.00
   0   4   2   17.30    2.80
   0   4  -2   14.80    2.30
   1   4  -2 1296.27   96.29
   1  -4   2 1270.57   96.79
  -1  -4  -2 1295.37   96.59
  -1   4   2 1262.57   96.69
   1   4  -2 1199.98   96.29
   1  -4   2 1349.36   96.99
   1   4  -2 1266.97   97.49
  -1   4   2 1386.36   96.69
  -1   4   2 1398.66   96.89
  -1   4   2 1473.25   97.39
   1   4  -2 1287.87   96.39
  -1   4   2 1394.86   96.79
   1  -4   2 1338.47   97.49
   1  -4   2 1389.96   97.69
   1  -4   2 1369.56   96.79
  -1   4   2 1422.16   97.09
   1  -4   2 1474.55   96.99
   1  -4   2 1433.66   96.49
  -1   4   2 1475.55   96.79
  -1   4   2 1422.66   97.09
  -1   4   2 1418.96   97.29
  -1   4   2 1299.17   97.19
  -1   4   2 1329.57   96.99
  -1  -4  -2 1434.16   96.59
   1  -4   2 1440.26   96.79
   1   4  -2 1390.56   96.59
  -1   4   2 1369.56   97.79
  -1   4   2 1247.88   96.59
   1  -4   2 1439.56   96.59
   1   4  -2 1380.36   96.29
  -1  -4  -2 1216.78   97.39
  -1   4   2 1377.06   96.69
   1  -4   2 1232.58   97.89
  -1   4   2 1343.27   96.79
  -1   4   2 1306.37   96.79
   1  -4   2 1528.25   96.39
   1   4  -2 1420.26   96.39
   1  -4   2 1545.85   96.49
  -1  -4  -2 1499.95   96.89
   1   4  -2 1435.66   97.19
  -1   4   2 1273.17   97.09
  -1   4   2 1356.96   97.49
   1  -4   2 1467.05   97.69
   1  -4   2 1262.97   98.09
  -1  -4  -2 1237.98   96.89
   1   4  -2 1411.46   96.89
   1   4  -2 1479.15   96.59
   1   4   2 1311.57   94.59
  -1   4  -2 1445.06   95.19
   1  -4  -2 1247.78   95.79
   1  -4  -2 1400.76   94.79
   1   4   2 1276.67   94.69
  -1   4  -2 1404.96   95.19
  -1   4  -2 1302.07   95.89
  -1   4  -2 1361.46   95.19
   1   4   2 1317.07   94.89
  -1  -4   2 1216.08   95.19
   1  -4  -2 1523.45   94.79
   1  -4  -2 1314.57   95.09
  -1   4  -2 1257.27   94.99
  -1  -4   2 1347.97   94.79
   1   4   2 1396.66   94.79
   1  -4  -2 1373.26   95.89
   1  -4  -2 1422.56   95.09
   1  -4  -2 1319.77   95.09
   1  -4  -2 1336.57   95.99
   1  -4  -2 1540.25   94.79
  -1   4  -2 1328.87   96.29
  -1  -4   2 1324.77   94.89
   1   4   2 1397.46   94.89
  -1   4  -2 1390.56   95.59
   1  -4  -2 1196.68   96.29
  -1   4  -2 1354.46   95.29
   1  -4  -2 1189.38   96.19
   1  -4  -2 1319.27   95.49
   1   4   2 1234.68   94.59
  -1   4  -2 1250.77   95.39
  -1   4  -2 1360.96   94.99
  -1   4  -2 1266.57   94.89
  -1   4  -2 1399.46   95.39
   1   4   2 1436.06   94.89
  -1  -4   2 1520.15   95.09
  -1   4  -2 1357.66   95.09
  -1   4  -2 1338.57   95.49
  -1   4  -2 1332.17   95.09
   1  -4  -2 1457.55   94.89
  -1   4  -2 1284.17   95.49
   1  -4  -2 1355.26   94.99
  -1   4  -2 1336.27   95.09
  -1   4  -2 1366.66   94.89
  -1  -4   2 1258.87   95.19
  -2   4   2  255.17   21.30
   2  -4   2  285.37   23.00
  -2   4   2  286.77   22.00
  -2   4   2  280.27   21.50
   2  -4   2  336.17   21.30
   2  -4   2  272.27   21.20
  -2   4   2  284.37   21.90
  -2   4   2  275.77   22.20
  -2   4   2  307.07   22.00
   2  -4   2  295.47   21.30
   2  -4   2  271.47   22.00
  -2   4   2  283.07   21.90
  -2   4   2  293.97   21.30
   2  -4   2  306.57   21.90
  -2   4   2  293.77   22.10
   2  -4   2  300.77   21.30
  -2   4   2  263.57   21.60
   2   4  -2  334.17   20.70
   2  -4   2  296.37   21.90
   2  -4   2  310.07   21.50
  -2   4   2  293.17   23.40
   2  -4   2  306.27   21.40
   2  -4   2  325.27   21.30
   2  -4   2  339.57   21.20
   2  -4   2  254.67   21.20
  -2   4   2  285.87   22.30
   2   4  -2  304.57   21.10
   2  -4   2  319.37   23.40
   2  -4   2  301.27   21.60
   2  -4   2  277.87   21.70
   2  -4   2  246.48   23.30
   2  -4   2  265.37   23.30
  -2   4   2  277.87   21.60
  -2   4   2  298.37   21.80
   2   4  -2  311.37   20.80
  -2   4   2  299.47   21.70
   2   4  -2  310.37   20.80
  -2  -4  -2  284.87   20.90
   2  -4   2  278.27   22.10
  -2   4   2  286.87   21.80
  -2   4   2  267.57   22.40
   2  -4   2  295.47   21.80
  -2   4   2  281.07   22.80
   2  -4   2  305.77   21.20
   2  -4  -2  249.58   18.30
   2  -4  -2  279.47   18.10
  -2   4  -2  224.58   19.80
  -2   4  -2  234.98   18.80
  -2   4  -2  238.88   19.30
  -2   4  -2  253.37   19.40
   2  -4  -2  246.48   18.50
   2   4   2  250.37   17.90
  -2   4  -2  241.38   18.90
   2  -4  -2  242.18   18.80
   2  -4  -2  253.27   20.30
   2  -4  -2  231.78   18.90
  -2   4  -2  231.48   18.80
   2  -4  -2  252.17   18.30
  -2  -4   2  276.77   17.90
   2  -4  -2  254.57   18.80
   2  -4  -2  256.37   20.00
   2  -4  -2  250.27   18.40
  -2   4  -2  230.38   19.00
   2  -4  -2  240.68   18.80
   2  -4  -2  271.87   18.10
   2  -4  -2  285.57   18.20
   2   4   2  248.28   17.50
  -2   4  -2  263.57   21.10
  -2   4  -2  255.87   18.80
   2  -4  -2  286.57   18.20
   2  -4  -2  247.68   18.30
   2  -4  -2  208.18   20.10
   2  -4  -2  235.88   19.20
  -2   4  -2  244.78   20.60
   2  -4  -2  280.37   18.20
  -2   4  -2  226.08   19.00
  -2   4  -2  253.07   18.60
  -2   4  -2  247.38   18.30
  -2   4  -2  222.48   18.30
  -2   4  -2  233.28   18.60
   2  -4  -2  224.88   20.60
   2  -4  -2  246.78   18.20
   2  -4  -2  256.57   18.10
  -2   4  -2  248.28   19.20
  -2   4  -2  245.88   18.30
  -2   4  -2  235.48   18.50
  -3   4   2 1167.88   84.09
   3  -4   2 1222.58   84.09
   3   4  -2 1266.77   83.29
   3  -4   2 1190.88   84.39
   3  -4   2 1201.88   84.29
  -3   4   2 1137.99   85.39
  -3   4   2 1127.49   86.09
   3  -4   2 1067.19   86.09
  -3   4   2 1242.88   85.69
  -3   4   2 1163.38   86.69
  -3   4   2 1191.28   83.69
   3  -4   2 1179.28   84.59
   3  -4   2 1098.79   86.29
   3  -4   2 1202.08   83.79
   3  -4   2 1239.18   83.99
  -3   4   2 1246.08   84.99
  -3   4   2 1183.78   84.19
  -3   4   2 1141.69   84.09
   3   4  -2 1228.28   83.39
   3  -4   2 1271.87   84.19
   3  -4   2 1176.08   83.89
   3  -4   2 1223.98   83.89
  -3   4   2 1071.89   84.49
   3   4  -2 1184.18   83.39
   3  -4   2 1215.58   85.79
   3   4  -2 1283.47   83.39
   3  -4   2 1083.09   84.59
  -3   4   2 1153.98   84.69
  -3   4   2 1210.08   84.79
  -3   4   2 1099.89   83.79
   3  -4   2 1156.38   85.39
  -3   4   2 1232.98   84.99
   3  -4   2 1162.78   84.79
   3  -4   2 1187.88   83.79
  -3   4   2 1054.29   85.39
  -3  -4  -2  999.40   83.49
   3  -4   2 1294.27   84.69
  -3   4   2 1131.49   84.89
   3   4  -2 1241.48   83.39
   3  -4   2 1258.57   84.09
  -3   4   2 1214.58   84.19
  -3  -4  -2 1224.78   83.89
   3  -4   2 1222.08   85.69
   3  -4   2 1155.28   84.09
  -3  -4   2 1294.97   85.59
   3  -4  -2 1080.89   87.99
   3  -4  -2 1320.77   86.59
  -3   4  -2 1289.87   86.89
  -3   4  -2 1158.78   86.69
   3  -4  -2 1256.47   85.89
  -3   4  -2 1224.58   86.19
   3  -4  -2 1210.98   86.69
   3  -4  -2 1145.19   86.79
   3  -4  -2 1334.87   85.89
   3  -4  -2 1130.39   88.29
   3   4   2 1239.88   85.29
  -3   4  -2 1233.58   87.79
  -3   4  -2 1193.18   88.29
   3  -4  -2 1121.69   87.39
  -3   4  -2 1219.28   86.99
   3  -4  -2 1202.98   85.79
  -3   4  -2 1225.68   85.79
   3   4   2 1168.58   85.39
  -3   4  -2 1229.08   86.99
   3   4   2 1204.78   85.29
   3   4   2 1310.17   85.29
  -3   4  -2 1177.58   87.59
  -3   4  -2 1219.98   85.89
   3  -4  -2 1209.18   86.09
  -3   4  -2 1224.98   87.59
   3  -4  -2 1142.99   85.89
  -3   4  -2 1159.58   86.09
   3  -4  -2 1276.17   86.19
   3  -4  -2 1164.58   86.39
  -3   4  -2 1234.68   86.69
  -3   4  -2 1143.69   86.79
   3  -4  -2 1246.38   86.19
  -3   4  -2 1295.37   86.29
   3  -4  -2 1241.18   85.99
   3  -4  -2 1199.58   87.69
   3  -4  -2 1353.26   86.09
   3  -4  -2 1193.28   85.89
  -3   4  -2 1237.28   86.29
  -3   4  -2 1226.98   88.49
  -3  -4   2 1036.50   85.59
   3  -4  -2 1188.78   86.59
   3  -4  -2 1167.28   87.49
   3  -4  -2 1151.18   86.39
   4   4  -2  113.09    8.70
   4  -4   2  123.19   11.20
  -4   4   2  114.89   12.10
   4   4  -2  114.79    9.00
   4  -4   2  112.39   13.40
   4  -4   2  120.79   10.20
   4  -4   2  124.89   11.70
  -4   4   2  102.79   11.40
  -4   4   2   94.09   10.30
   4   4  -2  102.29    8.40
   4  -4   2  107.19    9.90
   4  -4   2  114.59    9.80
   4   4  -2  107.19    8.80
   4   4  -2  114.89    8.40
   4  -4   2  112.69   10.20
   4  -4   2  108.19   10.40
  -4   4   2  115.39   11.70
  -4   4   2  122.49   10.80
   4   4  -2  108.79    9.00
   4  -4   2  121.89    9.90
   4  -4   2  122.09   11.90
   4   4  -2  114.79    8.20
  -4   4   2  100.99   10.50
  -4   4   2  107.89   11.40
   4  -4   2  115.99   10.70
  -4   4   2  100.39    9.60
  -4  -4  -2  104.79    9.50
  -4   4   2  101.99   10.10
   4  -4   2  116.29   11.70
  -4   4   2  115.99    9.40
  -4   4   2  118.19   12.30
  -4   4   2  121.69   12.40
   4   4  -2   90.39   14.10
   4  -4   2  123.69   10.30
   4  -4   2  116.49   10.90
   4  -4   2  114.89   13.40
  -4   4   2  109.19   13.00
   4   4  -2  113.69    9.00
   4  -4   2  119.29   13.00
   4  -4   2  130.09   10.70
   4   4  -2  120.29    8.90
  -4   4   2  113.49   10.20
   4  -4   2  110.89   13.60
  -4   4   2  103.79   13.00
   4  -4   2  102.69   13.40
  -4  -4   2   86.29    8.80
   4  -4  -2  101.79   12.40
   4  -4  -2  120.99   12.90
   4   4   2  100.69    8.00
   4  -4  -2  101.59   10.10
  -4   4  -2   86.29    9.60
  -4   4  -2  104.69   11.20
   4  -4  -2  107.99    8.60
  -4   4  -2  103.69   11.70
   4   4   2  100.89    7.90
  -4   4  -2   92.99   12.40
   4   4   2   88.99    7.50
   4  -4  -2  109.99    9.70
   4  -4  -2  103.29   10.50
   4   4   2   91.59    8.00
  -4   4  -2  111.49   10.30
   4   4   2   95.89    7.80
   4  -4  -2   95.49   13.30
   4  -4  -2  105.19    9.60
  -4   4  -2   91.69    9.10
  -4   4  -2  109.39    8.90
   4  -4  -2  111.49    9.10
  -4   4  -2  105.49   11.10
  -4  -4   2   85.39    8.80
   4  -4  -2   96.39    9.60
  -4   4  -2   91.29   10.90
  -4   4  -2   88.49   10.80
  -4   4  -2   94.39   11.90
   4  -4  -2   95.59    8.90
   4  -4  -2  100.99   10.50
   4  -4  -2   94.99   12.60
   4  -4  -2   87.79   10.60
   4  -4  -2  106.39    9.70
   4  -4  -2  103.69   11.40
   4  -4  -2  111.39   12.80
   4  -4  -2  119.99    9.60
   4  -4  -2  107.59    9.40
   4  -4  -2   96.19   10.60
  -4   4  -2   93.79    8.90
  -4   4  -2  109.09   10.20
  -4   4  -2   86.49    9.80
   4  -4  -2  104.89    9.10
  -4   4  -2  102.89   11.00
   5   4  -2    7.60    2.60
  -5   4   2   10.80    6.90
   5  -4   2   13.90    5.70
   5   4  -2   -3.20    8.50
  -5   4   2    9.60    4.30
   5  -4   2   14.00    4.90
  -5  -4  -2    5.10    3.10
  -5   4   2   12.40    6.60
   5  -4   2   12.60    6.30
  -5  -4  -2   10.90    2.90
   5  -4   2   17.10    5.90
   5  -4   2   18.60    6.40
  -5  -4  -2    4.90    3.90
   5   4  -2    7.20    3.50
   5  -4   2   -2.60    6.50
  -5   4   2    5.00    5.70
   5  -4   2    7.10    4.50
   5   4  -2    7.80    2.40
   5   4  -2    5.60    3.50
  -5   4   2    8.70    3.60
  -5   4   2    3.60    7.60
   5   4  -2    4.70    2.10
  -5   4   2   10.70    4.90
  -5   4   2    7.70    7.00
  -5   4  -2   18.20    7.40
  -5   4  -2   16.30    8.20
  -5   4  -2   17.60    5.90
   5  -4  -2   10.40    6.40
   5   4   2    8.50    2.90
  -5  -4   2   11.80    3.20
  -5   4  -2   15.80    6.40
   5  -4  -2   15.00    4.70
   5  -4  -2   23.40    6.80
   5   4   2    5.80    2.70
   5  -4  -2    8.00    6.90
  -5   4  -2   13.00    6.70
   5  -4  -2   23.20    6.10
   5  -4  -2   15.30    5.90
  -5   4  -2    5.40    3.30
  -5   4  -2   16.80    6.90
   5  -4  -2   18.10    5.10
   5   4   2   12.30    2.50
   5   4   2    6.70    2.60
  -5   4  -2   14.90    4.30
  -5  -4   2    6.50    4.20
   6  -4   2   16.80    7.20
   6   4  -2   11.90    3.60
  -6   4   2   21.80    7.50
   6   4  -2   13.60    3.50
   6  -4   2   23.90    7.30
  -6   4   2   11.60    8.00
   6  -4   2   21.40    7.60
   6  -4   2    5.10    8.40
   6   4  -2   12.30    4.10
   6  -4   2   23.20    7.20
  -6  -4  -2    5.50    6.20
   6   4  -2   17.90    3.90
  -6  -4  -2   20.10    4.60
  -6   4   2   23.90    7.80
   6   4  -2    6.00   10.90
   6   4  -2   20.80    4.90
   6  -4   2   15.20    7.60
  -6  -4  -2   15.10    5.80
  -6   4   2   11.40    6.50
  -6  -4  -2   20.50    4.30
   6  -4  -2   29.90    7.40
  -6   4  -2   20.50    8.20
  -6   4  -2   31.40    8.40
   6   4   2   21.10    4.00
  -6  -4   2   21.30    6.20
  -6   4  -2   17.20    6.60
   6  -4  -2   25.50    8.40
   6   4   2   23.40    3.80
   6  -4  -2   15.50    9.20
   6  -4  -2   36.90    8.00
   6   4   2   17.00    3.60
   6   4   2   21.60    4.40
  -6  -4   2   21.60    4.60
   6  -4  -2   38.60    8.70
  -6  -4   2   16.30    6.80
   6   4   2   25.70    5.10
   6  -4  -2   29.90    7.90
   7   4  -2  360.06   25.70
  -7  -4  -2  372.86   26.40
  -7  -4  -2  294.27   28.50
   7   4  -2  319.07   26.20
   7  -4   2  366.46   28.30
  -7  -4  -2  382.06   26.20
   7   4  -2  363.46   26.40
  -7  -4  -2  331.17   28.40
   7  -4   2  362.36   28.90
   7   4  -2  284.97   33.40
   7  -4   2  361.76   28.00
   7   4  -2  357.46   26.10
   7  -4   2  302.67   31.00
   7   4   2  399.96   29.60
   7   4   2  409.56   29.20
   7   4   2  403.26   29.50
   7  -4  -2  367.66   34.40
   7   4   2  372.16   28.90
   7  -4  -2  426.66   31.80
  -7  -4   2  368.26   31.70
   7  -4  -2  406.96   32.20
  -7  -4   2  381.36   31.90
  -7  -4   2  395.96   29.60
   7  -4  -2  399.46   31.30
   0  -5  -2  768.62   62.29
   0   5  -2  836.02   61.19
   0   5  -2  875.11   61.09
   0   5   2  802.72   61.09
   0  -5   2  834.62   60.89
   0  -5  -2  876.51   60.89
   0   5  -2  905.01   61.29
   0   5  -2  863.71   61.09
   0   5  -2  841.92   60.99
   0  -5  -2  849.12   61.69
   0   5   2  856.41   61.09
   0   5  -2  820.72   61.09
   0   5  -2  799.42   61.39
   0   5  -2  800.62   61.59
   0  -5   2  828.72   61.79
   0   5   2  806.32   61.49
   0   5   2  913.11   61.49
   0  -5  -2  818.52   61.89
   0   5   2  825.52   60.99
   0   5   2  798.82   61.19
   0  -5  -2  854.21   61.19
   0   5  -2  904.21   61.59
   0   5   2  876.71   60.89
   0   5   2  888.21   61.49
   0   5  -2  880.71   61.79
   0   5   2  841.52   61.19
   0  -5   2  758.82   62.29
   0   5  -2  912.31   61.49
   0   5   2  851.41   61.09
   0   5   2  931.61   60.99
   0   5  -2  821.02   61.19
   0   5   2  876.81   61.19
   0   5   2  891.91   61.69
   0  -5   2  951.70   61.89
   0   5   2 1004.00   60.79
   0   5   2  798.42   61.49
   0   5  -2  951.10   62.69
   0   5  -2  980.10   61.19
   0   5  -2  900.81   61.79
   0  -5  -2  735.83   62.19
   0  -5  -2  906.31   61.09
   0  -5  -2 1005.40   60.89
   0   5   2  848.72   61.69
   0  -5   2  790.62   62.29
   0   5   2  894.71   61.29
   0  -5   2  872.31   61.79
   0   5  -2  806.62   61.09
   0  -5   2  955.30   61.19
   0  -5  -2  879.01   61.89
   0   5   2  857.91   61.09
   1   5  -2   50.69    4.20
  -1   5   2   48.50    4.70
  -1  -5  -2   36.80    5.40
   1   5  -2   46.20    3.90
   1  -5   2   56.39    4.40
  -1   5   2   49.50    5.80
   1   5  -2   35.90    4.60
   1   5  -2   46.50    3.50
   1  -5   2   54.69    4.90
   1  -5   2   50.39    7.30
   1  -5   2   56.59    7.50
   1  -5   2   49.90    7.80
  -1   5   2   54.39    5.10
   1   5  -2   46.80    4.40
   1   5  -2   37.40    3.90
  -1   5   2   48.00    6.30
   1   5  -2   45.60    5.60
   1  -5   2   45.10    7.70
  -1   5   2   48.90    5.10
  -1   5   2   38.50    5.30
  -1   5   2   49.30    5.40
  -1   5   2   51.69    6.20
  -1   5   2   43.50    6.30
  -1   5   2   43.00    4.90
  -1   5   2   59.79    7.30
  -1   5   2   50.89    5.00
   1   5  -2   54.49    5.00
  -1  -5  -2   49.60    4.30
   1   5  -2   41.00    6.00
  -1   5   2   44.40    6.00
   1   5  -2   45.00    4.30
   1  -5   2   35.20    7.60
   1  -5   2   53.79    4.90
   1   5  -2   39.40    4.10
   1   5  -2   44.10    4.50
  -1  -5  -2   46.80    5.00
   1  -5   2   50.19    5.50
  -1  -5  -2   40.00    5.50
   1   5  -2   46.70    4.80
   1  -5   2   51.59    5.00
  -1   5   2   46.10    5.60
  -1   5  -2   27.70    3.60
   1   5   2   26.90    2.10
  -1  -5   2   17.60    3.70
  -1   5  -2   26.20    4.20
  -1   5  -2   20.80    3.40
  -1   5  -2   27.40    4.00
  -1   5  -2   21.90    4.30
  -1  -5   2   21.60    4.60
   1  -5  -2   26.10    3.60
  -1   5  -2   29.00    4.40
  -1   5  -2   26.10    5.20
  -1   5  -2   25.70    3.70
   1   5   2   25.50    3.20
  -1  -5   2   22.00    3.60
  -1   5  -2   25.70    3.50
  -1   5  -2   23.70    3.50
   1   5   2   23.00    3.40
   1  -5  -2   23.90    5.40
  -1   5  -2   26.50    4.60
   1   5   2   23.30    3.10
   1  -5  -2   17.30    5.20
   1  -5  -2   31.00    5.60
  -1  -5   2   22.10    3.10
  -1   5  -2   25.90    4.60
  -1   5  -2   19.50    3.40
   1   5   2   28.70    3.30
  -1   5  -2   24.70    4.00
   1   5   2   25.80    2.50
  -1  -5   2   29.50    3.70
   1   5   2   29.60    2.90
   1  -5  -2   27.60    5.70
   1   5   2   24.40    2.90
  -1   5  -2   26.20    4.30
   1  -5  -2   23.80    4.00
   1   5   2   26.00    3.10
   1  -5  -2   23.20    5.60
   1   5   2   26.40    3.60
   1  -5  -2   29.20    3.90
   1  -5  -2   37.90    3.50
   1   5   2   22.70    2.60
   2  -5   2  365.76   24.50
   2  -5   2  360.66   25.20
  -2   5   2  340.17   25.60
   2  -5   2  340.57   26.70
   2   5  -2  356.26   24.30
   2  -5   2  347.07   25.40
  -2   5   2  330.17   25.00
   2  -5   2  374.16   25.50
  -2   5   2  318.37   25.90
  -2   5   2  334.17   25.60
  -2   5   2  321.17   26.00
   2   5  -2  290.77   26.50
   2  -5   2  317.27   27.20
  -2   5   2  337.67   25.50
  -2   5   2  345.77   24.80
   2  -5   2  348.27   24.90
   2   5  -2  357.56   24.60
  -2   5   2  340.17   26.80
  -2   5   2  357.66   26.00
   2   5  -2  357.36   24.20
  -2   5   2  322.57   25.30
   2  -5   2  349.96   24.60
   2   5  -2  327.17   24.40
   2  -5   2  359.56   25.20
  -2  -5  -2  324.77   24.40
  -2   5   2  303.17   25.00
  -2   5   2  356.56   27.30
   2   5  -2  339.07   25.00
  -2   5   2  309.27   24.80
  -2   5   2  352.36   25.80
  -2   5   2  342.17   25.30
   2  -5   2  346.27   26.80
   2   5  -2  349.87   24.30
   2  -5   2  328.77   25.60
   2  -5   2  370.66   24.60
   2  -5   2  344.57   25.20
   2  -5   2  295.57   27.20
  -2   5   2  349.57   25.30
   2  -5   2  351.36   27.10
  -2   5  -2  266.47   20.00
   2  -5  -2  261.67   20.30
  -2   5  -2  273.07   19.90
   2  -5  -2  263.07   22.00
  -2   5  -2  278.17   20.40
  -2   5  -2  258.37   20.70
   2  -5  -2  288.57   20.40
   2  -5  -2  261.67   21.00
   2  -5  -2  259.67   20.30
  -2   5  -2  244.28   20.20
  -2   5  -2  264.97   21.80
  -2   5  -2  270.77   20.60
   2  -5  -2  263.87   20.20
  -2   5  -2  265.17   20.10
  -2  -5   2  225.68   19.60
  -2   5  -2  271.57   21.10
   2  -5  -2  271.47   21.00
   2  -5  -2  252.07   21.70
   2  -5  -2  250.57   22.60
   2  -5  -2  293.27   20.00
   2   5   2  275.97   19.50
  -2  -5   2  288.47   19.60
   2  -5  -2  229.48   22.10
   2  -5  -2  288.07   22.00
   2  -5  -2  284.97   19.70
   2  -5  -2  279.87   19.60
  -2   5  -2  263.77   21.20
  -2   5  -2  264.37   20.00
   2  -5  -2  266.07   20.00
   2   5   2  282.77   19.30
  -2   5  -2  273.87   20.60
  -2   5  -2  260.37   20.80
  -2   5  -2  256.07   20.80
   2   5   2  279.77   19.20
  -2   5  -2  293.57   22.60
   2  -5  -2  313.47   19.70
   3  -5   2  366.56   26.60
   3  -5   2  349.67   27.00
   3  -5   2  378.56   25.60
   3  -5   2  356.06   25.60
  -3   5   2  344.57   26.20
   3  -5   2  376.86   26.10
  -3   5   2  350.16   27.20
  -3   5   2  357.56   28.60
   3  -5   2  348.17   25.70
  -3   5   2  354.66   26.00
   3   5  -2  307.87   28.40
  -3   5   2  342.67   26.80
   3  -5   2  355.56   25.90
  -3   5   2  362.46   27.40
   3  -5   2  353.66   28.50
   3  -5   2  356.56   26.50
   3  -5   2  387.66   25.60
   3   5  -2  368.36   25.10
   3  -5   2  355.56   25.50
  -3   5   2  331.37   26.30
   3  -5   2  324.07   29.10
   3  -5   2  299.77   27.50
  -3   5   2  358.46   26.90
  -3   5   2  318.57   27.20
  -3   5   2  327.37   26.70
   3  -5   2  353.46   28.40
   3  -5   2  408.16   25.60
  -3   5   2  344.37   25.60
  -3   5   2  332.07   25.70
   3   5  -2  378.66   24.70
  -3   5   2  305.67   25.80
   3  -5   2  340.37   26.10
   3  -5   2  324.17   25.50
   3  -5   2  340.27   25.50
  -3   5   2  351.56   27.90
  -3   5   2  346.47   26.20
   3  -5   2  329.87   28.70
  -3   5  -2  335.17   24.90
   3  -5  -2  367.16   27.90
   3   5   2  347.47   23.90
   3  -5  -2  309.77   28.10
   3  -5  -2  357.86   27.60
   3  -5  -2  378.16   24.90
   3  -5  -2  343.17   24.80
   3  -5  -2  373.16   24.80
  -3   5  -2  322.57   25.40
   3  -5  -2  375.76   25.80
  -3   5  -2  315.87   26.40
   3  -5  -2  334.07   25.20
   3  -5  -2  362.56   24.80
   3  -5  -2  357.46   25.20
  -3   5  -2  356.86   28.10
   3  -5  -2  334.07   24.90
  -3   5  -2  314.27   25.60
   3  -5  -2  361.86   25.00
  -3   5  -2  313.87   25.00
  -3   5  -2  333.57   25.30
   3  -5  -2  366.56   24.80
   3   5   2  331.27   24.20
   3  -5  -2  294.87   27.80
  -3   5  -2  302.77   25.20
  -3   5  -2  354.16   26.40
   3  -5  -2  323.17   25.80
  -3   5  -2  342.47   25.60
   3  -5  -2  317.87   25.50
  -3   5  -2  305.47   27.10
  -3   5  -2  305.87   26.10
  -3   5  -2  335.97   26.60
   3  -5  -2  313.77   26.30
  -3   5  -2  317.37   26.20
   3  -5  -2  379.56   24.90
   4   5  -2  805.12   55.69
   4  -5   2  804.42   56.59
  -4   5   2  797.62   58.09
  -4   5   2  807.02   56.99
  -4   5   2  764.32   57.09
  -4   5   2  787.82   58.09
  -4   5   2  749.33   57.79
   4  -5   2  761.02   57.89
   4   5  -2  870.21   55.89
   4  -5   2  811.52   56.79
  -4   5   2  794.02   57.19
   4  -5   2  871.11   56.69
   4   5  -2  817.42   55.69
   4  -5   2  796.42   57.39
   4  -5   2  710.73   59.99
   4  -5   2  740.63   57.29
   4  -5   2  775.32   56.79
   4  -5   2  801.02   59.29
  -4   5   2  777.72   56.59
   4  -5   2  860.31   56.79
   4  -5   2  789.92   56.79
  -4  -5  -2  688.73   55.89
  -4   5   2  818.22   59.89
  -4   5   2  717.93   56.69
   4  -5   2  829.42   56.99
   4  -5   2  842.42   57.09
   4   5  -2  737.93   55.79
   4  -5   2  807.82   57.59
  -4   5   2  830.92   57.99
  -4   5   2  823.42   57.09
   4   5  -2  685.23   59.59
   4   5  -2  722.63   55.49
   4  -5   2  837.82   56.69
   4  -5  -2  873.11   56.79
   4  -5  -2  821.72   57.39
   4  -5  -2  805.22   56.99
  -4   5  -2  720.33   56.89
  -4   5  -2  763.82   56.69
   4  -5  -2  848.62   56.89
   4  -5  -2  736.73   57.59
   4  -5  -2  792.72   56.79
  -4   5  -2  721.33   57.19
   4  -5  -2  771.12   59.39
  -4   5  -2  714.13   57.09
   4  -5  -2  772.52   57.49
   4  -5  -2  852.51   56.99
   4  -5  -2  788.62   56.99
  -4   5  -2  834.22   58.19
  -4   5  -2  804.02   58.29
   4   5   2  864.81   55.69
  -4   5  -2  731.43   57.99
   4   5   2  775.02   55.59
  -4  -5   2  677.13   56.09
  -4   5  -2  866.91   57.19
  -4   5  -2  836.42   60.29
   4  -5  -2  765.62   58.19
   4  -5  -2  845.12   57.29
  -4   5  -2  791.42   58.39
   4   5   2  738.23   55.89
   4   5   2  707.93   55.59
   4   5   2  838.12   55.99
  -4   5  -2  804.02   57.29
   4  -5  -2  766.22   60.29
  -4   5  -2  889.41   57.49
   4  -5  -2  801.02   56.79
   5  -5   2   67.09   10.10
   5   5  -2   58.09    5.70
   5  -5   2   53.59    9.80
  -5   5   2   62.99    9.60
   5  -5   2   85.49    9.00
  -5   5   2   62.39    8.40
  -5  -5  -2   68.39    6.90
  -5   5   2   68.49   10.90
   5  -5   2   73.59   10.20
  -5   5   2   56.99   10.40
   5   5  -2   62.49    4.80
   5   5  -2   52.79   13.20
   5   5  -2   64.59    6.60
   5   5  -2   55.89    5.60
   5  -5   2   78.49   11.60
   5  -5   2   58.49    8.10
   5  -5  -2   84.19    9.30
   5   5   2   58.29    6.10
   5   5   2   66.29    5.80
   5   5   2   70.09    6.90
  -5   5  -2   76.89   10.90
   5  -5  -2   64.89    8.90
  -5   5  -2   76.39   11.30
   5  -5  -2   71.09   11.40
   5  -5  -2   49.99   10.20
  -5  -5   2   69.89    7.60
  -5   5  -2   75.09    9.80
   5  -5  -2   78.69   10.80
  -5   5  -2   65.89   11.40
  -5  -5   2   57.29    7.30
   5  -5  -2   77.79   11.10
   5  -5  -2   89.29    9.40
   6   5  -2  392.46   28.30
  -6   5   2  368.86   31.90
  -6   5   2  434.86   32.00
   6  -5   2  421.86   30.20
   6   5  -2  379.66   28.70
   6   5  -2  347.57   28.40
  -6   5   2  389.66   32.10
  -6  -5  -2  343.47   29.70
   6   5  -2  346.07   36.30
   6  -5   2  405.46   30.40
  -6  -5  -2  396.76   29.60
   6   5  -2  394.76   28.40
   6  -5   2  429.16   31.40
   6  -5   2  395.66   32.10
  -6   5   2  449.46   31.40
   6   5   2  352.66   26.30
   6  -5  -2  369.06   28.90
  -6  -5   2  366.16   27.60
  -6  -5   2  323.97   27.40
   6  -5  -2  392.66   30.60
  -6   5  -2  295.87   29.00
   6  -5  -2  369.66   28.20
   6   5   2  337.97   25.90
   6   5   2  373.36   26.10
   6   5   2  356.86   26.00
  -6   5  -2  344.07   29.70
   6  -5  -2  379.86   28.40
  -6   5  -2  357.46   28.90
  -6   5  -2  400.96   30.30
   7   5  -2   13.50    4.50
   7   5  -2   15.30    4.00
  -7  -5  -2    5.20    6.50
   7  -5   2    6.50    8.50
   7   5  -2   -5.70   12.40
  -7   5   2   21.80   10.10
  -7  -5  -2    5.30    5.90
  -7  -5   2   -0.20    5.70
  -7  -5   2    2.20    6.60
   7  -5  -2   12.30    9.00
   7   5   2   -1.30   12.70
   7   5   2    7.50    4.40
   7   5   2   -2.20    3.80
   0   6   2  102.39    8.30
   0  -6  -2  104.49    9.70
   0   6   2  102.79    9.50
   0   6  -2   98.89    8.50
   0  -6   2   87.39   10.10
   0   6  -2   95.99    8.50
   0   6  -2  120.79    8.20
   0   6  -2   97.69    8.60
   0  -6  -2   96.99   11.00
   0   6   2  105.99    8.60
   0  -6  -2  103.39   10.30
   0   6  -2   90.49    8.60
   0   6  -2  121.69    8.30
   0   6   2  108.39    8.70
   0  -6   2   99.09   11.00
   0  -6   2  107.29   10.10
   0  -6   2  126.49    8.50
   0   6  -2   90.69    9.40
   0   6   2   96.99    8.90
   0   6   2  120.89    8.90
   0   6  -2  118.39    9.00
   0   6  -2  100.99    9.00
   0  -6   2   85.89   10.90
   0   6   2  106.79    9.20
   0  -6  -2  110.49   10.10
   0   6  -2  101.99    9.70
   0   6  -2  101.59    8.40
   0   6   2  113.79   10.00
   0   6   2  121.79    8.40
   0  -6   2   96.39    9.90
   0  -6  -2   90.29   10.50
   0  -6   2  100.89    8.40
   0   6  -2  121.59   10.50
   0   6  -2  109.39    9.40
   0   6   2   94.99    8.50
   0   6   2  104.09    9.60
   0  -6  -2  113.69    8.50
   0   6   2  112.69    9.00
   1  -6   2  287.37   18.70
  -1   6   2  281.37   19.20
   1   6  -2  247.78   18.50
   1   6  -2  252.97   19.60
  -1  -6  -2  256.37   18.90
   1   6  -2  278.67   18.90
  -1   6   2  238.98   19.90
  -1   6   2  243.08   19.30
   1  -6   2  210.98   21.10
   1  -6   2  244.98   20.70
   1  -6   2  240.58   21.40
   1  -6   2  265.27   20.80
  -1   6   2  247.58   19.10
   1   6  -2  245.78   18.20
  -1  -6  -2  267.57   18.50
  -1   6   2  272.87   19.00
   1   6  -2  239.08   18.90
  -1  -6  -2  234.98   19.80
   1   6  -2  231.48   18.30
   1   6  -2  240.68   18.40
   1  -6   2  271.67   19.30
   1   6  -2  272.27   18.00
  -1   6   2  272.27   19.20
   1  -6   2  269.17   20.60
   1   6  -2  283.97   19.00
   1   6  -2  237.98   18.70
   1   6  -2  266.77   18.30
  -1   6   2  234.38   19.00
  -1   6   2  289.47   20.70
  -1  -6  -2  252.17   18.40
  -1   6   2  279.67   19.80
  -1   6   2  247.08   19.90
  -1   6   2  232.68   18.80
   1   6  -2  241.68   18.20
  -1  -6  -2  217.88   19.50
  -1   6   2  235.28   19.20
  -1   6   2  254.17   19.80
   1   6  -2  269.97   19.60
  -1   6   2  240.78   18.80
   1   6   2  248.38   18.80
   1   6   2  236.18   20.30
  -1   6  -2  276.37   19.60
   1  -6  -2  265.07   19.90
   1  -6  -2  256.07   21.30
  -1  -6   2  269.97   18.90
  -1  -6   2  244.88   19.20
   1  -6  -2  251.37   21.20
   1   6   2  259.57   19.00
   1   6   2  279.27   20.80
  -1   6  -2  254.27   19.60
  -1   6  -2  278.77   19.80
   1   6   2  254.97   18.80
  -1   6  -2  255.57   19.60
   1   6   2  262.27   18.80
   1   6   2  293.67   18.80
   1  -6  -2  275.47   19.30
  -1   6  -2  293.57   20.40
   1   6   2  249.58   19.00
  -1   6  -2  281.67   21.30
   1   6   2  283.47   19.40
   1   6   2  278.57   19.30
   1   6   2  265.97   20.20
   1  -6  -2  253.37   19.50
  -1   6  -2  259.97   19.40
  -1  -6   2  301.97   19.40
  -1   6  -2  277.37   19.90
   1  -6  -2  253.07   22.10
  -1   6  -2  275.47   20.60
   1   6   2  255.57   19.40
   1   6   2  247.48   19.30
  -1  -6   2  220.28   20.20
  -1  -6   2  254.67   20.30
   1  -6  -2  265.07   21.00
  -1   6  -2  239.48   20.30
  -1   6  -2  240.98   19.30
  -1   6  -2  262.27   19.90
   1  -6  -2  227.78   21.60
  -1   6  -2  267.97   19.60
  -1   6  -2  244.08   20.40
   2  -6   2  351.96   32.90
   2   6  -2  445.66   29.60
  -2   6   2  437.56   31.20
   2   6  -2  407.86   29.60
   2   6  -2  430.06   29.50
   2  -6   2  456.65   30.20
   2   6  -2  373.86   29.40
  -2   6   2  399.76   30.10
  -2  -6  -2  358.26   29.80
   2  -6   2  408.56   33.10
  -2   6   2  426.36   30.10
  -2   6   2  407.06   30.40
   2   6  -2  386.86   29.20
  -2   6   2  396.46   31.40
  -2   6   2  428.96   30.80
  -2   6   2  409.36   30.80
   2   6  -2  379.96   31.80
   2   6  -2  431.06   29.10
   2  -6   2  425.56   32.30
   2  -6   2  429.16   32.40
   2   6  -2  367.06   29.10
  -2   6   2  430.76   30.30
   2  -6   2  461.75   30.50
   2  -6   2  415.16   30.20
   2  -6   2  451.35   29.50
   2   6  -2  410.76   29.40
   2   6  -2  438.06   29.30
  -2   6   2  398.36   30.60
   2  -6   2  410.76   30.80
  -2  -6  -2  382.16   29.70
  -2   6   2  374.86   30.20
   2   6  -2  441.46   30.60
   2   6  -2  373.86   29.20
  -2   6   2  438.06   30.90
   2   6  -2  445.76   29.80
  -2   6   2  426.96   31.40
   2  -6   2  406.56   32.00
   2   6   2  360.96   24.80
   2  -6  -2  342.77   27.50
   2  -6  -2  352.06   25.70
   2  -6  -2  332.37   28.60
  -2   6  -2  328.37   25.70
   2  -6  -2  339.57   26.30
  -2   6  -2  333.07   25.50
  -2  -6   2  347.07   25.20
   2   6   2  326.47   24.40
   2   6   2  369.16   24.40
   2  -6  -2  308.47   28.30
   2  -6  -2  379.66   24.80
   2  -6  -2  359.16   27.90
   2  -6  -2  332.47   27.70
   2  -6  -2  342.47   25.60
  -2   6  -2  329.57   26.40
   2   6   2  371.16   24.80
  -2   6  -2  348.57   25.70
   2   6   2  361.06   24.80
   2   6   2  357.16   25.10
   2   6   2  311.67   24.50
  -2   6  -2  329.77   26.70
  -2   6  -2  342.37   26.20
   2   6   2  329.57   24.70
   2   6   2  351.06   24.70
  -2   6  -2  352.46   26.40
  -2   6  -2  365.96   25.50
  -2   6  -2  319.57   25.60
   2   6   2  364.96   24.50
  -2   6  -2  346.07   26.10
  -2   6  -2  365.36   26.70
   3  -6   2  570.14   43.60
   3  -6   2  570.14   51.79
  -3   6   2  588.74   42.70
  -3   6   2  589.74   44.10
   3  -6   2  520.75   45.80
   3  -6   2  574.24   43.00
  -3   6   2  531.35   42.80
   3  -6   2  623.54   42.30
   3  -6   2  601.54   43.10
   3   6  -2  637.34   42.00
   3  -6   2  596.74   45.20
   3  -6   2  623.64   42.70
   3  -6   2  615.14   43.30
  -3   6   2  589.54   43.20
   3   6  -2  623.44   42.80
  -3   6   2  547.45   43.70
   3   6  -2  600.74   41.50
   3  -6   2  607.14   45.20
  -3   6   2  590.84   43.20
  -3   6   2  591.94   43.90
   3  -6   2  614.84   42.40
   3   6  -2  540.05   45.20
  -3   6   2  572.64   44.10
  -3   6   2  549.35   43.10
  -3   6   2  637.24   44.10
   3  -6  -2  708.33   45.00
   3  -6  -2  583.94   46.50
  -3   6  -2  633.94   44.80
  -3   6  -2  589.74   44.70
  -3   6  -2  549.65   44.20
   3  -6  -2  545.05   47.10
   3  -6  -2  621.74   46.50
   3   6   2  602.24   43.30
   3  -6  -2  615.54   44.60
  -3   6  -2  593.54   44.10
  -3   6  -2  566.24   45.20
   3  -6  -2  568.44   44.50
  -3   6  -2  627.34   45.50
   3  -6  -2  665.23   44.10
  -3   6  -2  573.44   44.50
   3  -6  -2  654.53   43.80
   3  -6  -2  640.64   43.80
   3  -6  -2  607.24   45.30
  -3   6  -2  660.63   45.60
   3  -6  -2  583.34   52.59
  -3   6  -2  603.84   45.50
  -4   6   2   59.49   10.50
   4  -6   2   59.29    6.40
   4  -6   2   43.80    8.20
   4   6  -2   41.90    3.50
  -4   6   2   55.89    9.70
   4  -6   2   62.59    9.00
   4  -6   2   42.30    5.80
   4  -6   2   42.50   10.60
  -4   6   2   48.70    7.30
   4  -6   2   41.50   11.00
  -4   6   2   46.00    8.40
   4   6  -2   40.00   10.40
   4   6  -2   46.70    4.20
   4  -6   2   46.00    6.20
   4   6  -2   47.20    5.90
  -4   6   2   43.30    8.90
   4  -6  -2   52.59    7.00
  -4   6  -2   52.79    9.90
   4  -6  -2   44.10   11.30
   4  -6  -2   47.40    8.80
  -4   6  -2   54.09    9.60
   4  -6  -2   46.30    7.50
   4  -6  -2   50.19    6.40
   4  -6  -2   60.79    6.50
   4  -6  -2   48.80   10.90
   4   6   2   45.80    4.10
  -4   6  -2   37.90    9.20
   4  -6  -2   67.59    6.80
  -4   6  -2   43.00    7.80
  -4   6  -2   48.00    8.80
   5  -6   2   46.40    9.30
   5  -6   2   67.09    8.20
   5   6  -2   44.50    4.40
   5   6  -2   47.40    5.30
   5   6  -2   30.80   12.00
  -5   6   2   45.10    7.90
  -5   6   2   58.99    9.80
   5   6  -2   40.40    4.40
   5  -6   2   54.19    8.50
   5   6   2   37.00   13.30
  -5   6  -2   66.39   10.30
  -5   6  -2   53.39    9.00
   5   6   2   47.70    4.40
   5   6   2   44.40    4.70
  -5   6  -2   46.60   10.60
   5  -6  -2   52.79    7.00
   5   6   2   49.00    5.40
  -6   6   2   32.70   10.00
   6  -6   2   20.10    7.90
   6  -6   2   16.60    7.70
   6   6  -2   12.70    3.30
   6   6  -2   14.20    3.10
  -6   6   2   -1.70    7.70
   6   6  -2    5.90    2.80
  -6   6   2   17.50   10.60
  -6   6   2    7.70    8.40
   6   6  -2    7.50   13.30
  -6  -6  -2   15.40    3.50
  -6   6  -2   14.80   10.40
   6  -6  -2   13.60    7.50
   6   6   2    2.50    2.80
   6   6   2    9.40    3.40
   6   6   2   -1.50   11.20
   6   6   2    9.40    3.10
   6   6   2   12.10    3.00
  -6  -6   2   14.30    4.30
   6  -6  -2   18.60    7.80
  -6   6  -2   25.10    9.30
  -6   6  -2   21.40    9.10
  -6  -6   2    9.90    3.30
   0   7  -2  540.85   39.70
   0   7   2  531.65   39.90
   0   7   2  616.74   40.00
   0   7   2  552.74   39.70
   0  -7  -2  527.25   40.40
   0  -7  -2  525.15   40.10
   0   7  -2  553.34   39.50
   0   7   2  623.84   40.50
   0   7  -2  525.85   39.50
   0  -7  -2  512.25   41.70
   0  -7   2  528.45   41.70
   0  -7  -2  547.65   40.70
   0   7   2  522.05   39.50
   0   7  -2  568.64   40.60
   0   7   2  519.65   40.40
   0  -7   2  603.84   39.40
   0  -7   2  467.25   41.50
   0   7  -2  538.55   39.90
   0  -7   2  575.54   40.50
   0   7  -2  556.44   39.70
   0  -7   2  546.15   40.40
   0   7   2  527.75   39.60
   0  -7   2  520.35   40.30
   0   7  -2  547.95   40.80
   0   7  -2  543.35   40.60
   0  -7  -2  492.25   41.50
   0   7  -2  614.94   39.70
   0   7  -2  555.44   39.70
   0   7   2  550.84   39.60
   0   7   2  577.74   40.90
   0   7   2  553.24   40.80
   0   7  -2  606.74   40.50
   0   7   2  504.65   39.80
   0  -7  -2  632.54   39.40
   0   7  -2  603.94   40.00
  -1   7   2   39.70    5.70
   1   7  -2   35.80    4.30
  -1   7   2   34.70    4.80
   1   7  -2   30.30    3.80
  -1   7   2   42.30    6.20
  -1   7   2   39.30    6.70
   1   7  -2   43.00    6.30
   1  -7   2   37.60    8.00
   1   7  -2   28.60    5.90
   1  -7   2   50.49    7.80
   1   7  -2   35.60    5.50
  -1  -7  -2   45.90    5.20
  -1   7   2   34.70    5.20
   1   7  -2   35.10    4.30
   1  -7   2   25.40    7.70
   1  -7   2   41.90    7.10
   1   7  -2   28.70    3.70
   1   7  -2   32.40    3.80
   1  -7   2   36.40    7.60
   1   7  -2   30.30    5.00
  -1  -7  -2   39.00    7.20
   1   7  -2   31.30    4.10
  -1   7   2   49.99    6.70
   1  -7   2   51.79    6.00
   1   7  -2   39.50    6.20
  -1   7   2   40.90    5.30
  -1   7   2   35.50    4.90
  -1   7   2   43.70    6.20
   1   7  -2   41.20    4.70
  -1  -7  -2   24.80    5.70
  -1   7   2   35.50    6.10
   1   7   2   34.30    4.10
   1   7   2   27.20    3.50
   1   7   2   29.90    4.10
   1  -7  -2   35.10    7.40
   1   7   2   35.70    5.50
  -1   7  -2   34.10    6.10
  -1   7  -2   36.70    4.90
   1  -7  -2   40.40    7.20
  -1  -7   2   34.40    7.10
  -1   7  -2   43.30    6.90
  -1   7  -2   36.10    4.70
   1   7   2   28.10    5.60
   1   7   2   38.90    4.60
   1   7   2   35.00    6.10
  -1  -7   2   20.70    5.70
   1   7   2   31.70    4.00
   1   7   2   30.10    4.70
   1  -7  -2   34.00    6.80
   1  -7  -2   35.00    7.90
   1  -7  -2   40.20    4.20
  -1   7  -2   35.50    6.10
  -1   7  -2   28.20    5.40
   1  -7  -2   45.30    4.50
  -1   7  -2   29.60    4.50
  -1   7  -2   37.20    6.30
  -1   7  -2   29.70    4.90
   1  -7  -2   38.60    5.90
   1  -7  -2   39.30    5.30
   1   7   2   30.20    3.70
   1  -7  -2   24.90    7.40
   2   7  -2  111.59    8.90
  -2   7   2  122.49   11.40
   2  -7   2  121.39   11.00
  -2   7   2  108.59   10.90
  -2   7   2  110.99   12.50
  -2   7   2  110.69   10.00
   2   7  -2   99.79    8.40
   2   7  -2  105.29    8.60
   2   7  -2  102.29    8.50
   2   7  -2  105.69    8.90
   2  -7   2   94.09   13.80
   2   7  -2  105.09    9.20
   2  -7   2  132.69   13.70
  -2   7   2  112.09   11.40
   2  -7   2  130.49    9.90
   2  -7   2  114.89   14.50
   2  -7   2  119.39   14.00
   2   7  -2  102.89    8.30
  -2   7   2  126.09   11.60
   2   7  -2  122.19    9.60
  -2   7   2  109.89   10.10
   2   7  -2  106.99   11.80
  -2   7   2  113.39   10.90
   2  -7   2   88.49   13.60
  -2   7   2  131.89   11.20
  -2  -7  -2  101.69    9.70
  -2  -7  -2   99.59    9.30
   2   7  -2  119.09   10.70
  -2   7  -2   77.09    9.50
   2   7   2   72.69    6.50
  -2   7  -2  102.19    9.80
   2   7   2   85.09    7.30
   2  -7  -2   85.79   13.20
   2   7   2   91.09    7.80
   2   7   2   80.39    6.70
   2   7   2   76.79   10.70
  -2   7  -2   78.69    9.30
   2  -7  -2   75.49   12.10
  -2   7  -2   90.39    8.70
  -2  -7   2   93.49    8.10
   2  -7  -2   99.19    8.60
   2  -7  -2   86.99    9.50
  -2   7  -2   88.49    8.60
   2  -7  -2   92.99   12.70
   2   7   2   89.29   10.00
  -2   7  -2   95.39   10.70
   2  -7  -2   71.99   12.20
   2   7   2   84.79    7.50
   2   7   2   70.99    6.80
  -2   7  -2   90.59   10.40
  -2   7  -2   96.69   10.20
   2  -7  -2  105.29   12.50
   2   7   2   77.19    6.90
  -3   7   2  240.08   20.70
  -3   7   2  258.57   20.90
   3   7  -2  251.37   18.10
  -3   7   2  248.78   21.60
   3  -7   2  278.07   24.00
   3   7  -2  257.27   18.20
   3  -7   2  271.47   21.30
  -3   7   2  241.68   19.90
   3   7  -2  267.47   20.40
  -3   7   2  284.87   21.80
   3  -7   2  254.97   23.30
  -3   7   2  276.57   21.70
   3  -7   2  271.77   20.20
  -3   7   2  246.68   21.90
   3   7  -2  270.87   18.40
   3  -7   2  235.08   24.20
   3   7  -2  227.78   22.60
   3   7  -2  229.28   18.10
  -3   7  -2  241.68   19.70
  -3   7  -2  268.57   21.30
  -3   7  -2  242.48   20.50
   3   7   2  261.07   17.90
   3  -7  -2  267.27   21.50
   3  -7  -2  251.67   20.20
   3  -7  -2  275.27   24.30
   3   7   2  258.37   18.20
   3  -7  -2  259.67   23.30
   3   7   2  218.48   22.60
  -3   7  -2  276.87   21.80
   3  -7  -2  238.88   24.40
  -3   7  -2  277.37   21.90
   3   7   2  245.08   18.00
  -3   7  -2  251.77   21.70
   3   7   2  242.08   18.30
   4  -7   2  499.15   33.50
   4   7  -2  462.85   33.80
  -4   7   2  480.15   36.00
  -4   7   2  466.55   35.60
   4  -7   2  453.75   34.10
   4   7  -2  397.56   37.30
  -4   7   2  442.66   34.50
   4  -7   2  462.15   35.90
  -4   7   2  403.96   35.40
   4  -7  -2  434.66   33.30
   4  -7  -2  488.55   32.40
  -4   7  -2  489.85   35.10
  -4   7  -2  402.76   34.70
  -4   7  -2  446.26   35.00
   4  -7  -2  436.56   35.00
  -4   7  -2  444.36   33.70
   4   7   2  364.96   36.60
   5   7  -2   17.50    3.00
  -5   7   2   22.00    9.30
  -5   7   2   23.50    8.70
   5   7  -2   20.30    2.70
  -5   7   2   10.60    9.90
   5   7  -2   12.70    2.20
   5   7  -2    3.00   11.30
   5   7   2   17.00    2.20
   5   7   2   18.10    2.50
  -5   7  -2   26.50    9.10
   5   7   2   18.00    2.20
  -5   7  -2   19.50   10.50
   5   7   2    9.30   11.00
  -5   7  -2   40.70   10.40
   5   7   2   22.10    3.50
   6   7  -2  241.38   27.70
  -6   7   2  268.87   25.40
   6   7   2  230.38   28.60
  -6   7  -2  283.17   25.40
   0  -8   2   17.00    2.60
   0  -8  -2   22.30    5.10
   0   8   2   14.90    4.30
   0   8   2   11.70    5.70
   0  -8   2   16.30    5.20
   0  -8  -2   17.60    5.50
   0   8  -2   13.20    6.10
   0   8  -2   12.70    3.70
   0   8   2   12.90    3.70
   0   8  -2   12.70    3.80
   0  -8  -2   16.50    5.20
   0  -8   2   16.80    5.30
   0   8   2   15.00    5.50
   0  -8   2   11.80    6.70
   0   8   2   17.60    3.90
   0   8  -2    6.00    4.30
   0   8  -2   11.20    3.60
   0  -8  -2   14.60    6.70
   0  -8  -2    3.70    6.40
   0  -8   2    2.10    6.50
   0   8   2    9.20    4.50
   0  -8   2   17.30    5.40
  -1   8   2  390.56   30.40
   1   8  -2  378.26   28.50
  -1   8   2  389.56   29.20
   1  -8   2  421.56   30.80
  -1  -8  -2  367.06   30.30
   1   8  -2  405.46   29.30
   1   8  -2  379.66   28.20
   1  -8   2  335.07   27.80
   1  -8   2  337.27   32.00
   1   8  -2  391.46   28.20
   1  -8   2  387.16   32.30
  -1  -8  -2  437.16   28.40
  -1  -8  -2  354.36   29.90
  -1   8   2  410.56   30.10
   1   8  -2  384.46   28.20
   1  -8   2  378.06   30.40
   1   8  -2  407.06   29.80
   1  -8   2  409.46   30.60
  -1   8   2  381.46   29.30
  -1   8   2  387.06   28.70
   1  -8   2  440.86   28.90
  -1   8   2  399.66   29.40
   1  -8  -2  419.86   32.00
  -1   8  -2  431.06   31.40
   1   8   2  430.16   29.90
   1  -8  -2  428.26   30.60
   1   8   2  411.86   31.00
   1   8   2  404.26   30.30
  -1  -8   2  422.06   32.00
   1  -8  -2  429.46   32.60
   1   8   2  403.96   30.00
   1  -8  -2  370.76   33.70
   1  -8  -2  422.16   32.40
   1  -8  -2  394.06   34.00
   1   8   2  445.56   31.80
   1   8   2  423.16   30.40
  -1  -8   2  356.16   31.80
  -1   8  -2  410.06   30.50
  -1   8  -2  446.36   31.90
  -1   8  -2  382.96   30.80
   1  -8  -2  469.75   29.60
  -1   8  -2  389.36   31.10
   2  -8   2  151.58   16.20
  -2   8   2  150.08   14.40
   2   8  -2  150.28   13.30
   2   8  -2  133.19   10.90
   2   8  -2  129.19   10.90
   2   8  -2  142.19   10.50
   2  -8   2  170.58   12.20
  -2  -8  -2  136.09   11.90
   2   8  -2  158.98   14.10
  -2   8   2  139.49   12.60
   2  -8   2  158.28   14.90
  -2  -8  -2  143.29   12.30
  -2   8   2  134.69   14.80
   2   8  -2  124.89   11.10
   2  -8   2  171.18   16.70
  -2   8   2  136.19   14.00
  -2   8   2  137.59   13.60
   2  -8   2  127.99   17.60
   2   8   2  125.59   13.00
   2  -8  -2  121.49   14.30
  -2   8  -2  132.39   11.50
   2   8   2  119.89   10.60
  -2   8  -2  120.89   13.50
   2  -8  -2  136.29   11.00
   2   8   2  118.39    9.90
  -2  -8   2  141.69   11.20
   2  -8  -2  141.19   15.60
  -2   8  -2  127.49   13.10
   2  -8  -2  124.69   14.80
   2  -8  -2  111.39   16.30
   2   8   2  108.19    9.50
   2   8   2  115.59   10.00
  -2   8  -2  106.49   12.50
   3   8  -2  328.77   24.30
   3   8  -2  363.36   26.60
  -3   8   2  347.87   28.00
   3  -8   2  331.57   31.30
   3  -8   2  368.06   26.20
   3  -8   2  336.57   30.00
   3   8  -2  331.37   24.30
   3  -8   2  367.06   30.10
   3   8  -2  314.47   24.40
   3   8   2  314.67   23.20
   3   8   2  291.07   22.70
   3   8   2  339.07   25.50
  -3   8  -2  353.46   27.00
   3   8   2  317.67   22.90
   3  -8  -2  341.37   24.70
   3  -8  -2  295.47   29.00
   3   8   2  303.47   22.80
   3  -8  -2  309.07   27.70
   3  -8  -2  347.17   28.90
   4   8  -2    0.60    1.30
   4   8  -2   -2.00   12.90
  -4   8   2    5.40    9.60
  -4   8   2   23.60   13.00
  -4   8  -2    9.70    9.80
   4   8   2    8.80    1.30
  -4   8  -2   31.60   11.90
   4   8   2    0.90   13.10
   4   8   2    7.30    5.80
   5   8  -2   10.80   11.80
   5   8   2    9.60   11.20
   0   9  -2  472.15   36.00
   0  -9  -2  503.15   36.50
   0  -9  -2  470.35   38.70
   0  -9  -2  475.45   36.10
   0  -9   2  485.55   35.80
   0  -9  -2  434.96   38.10
   0   9  -2  594.74   41.20
   0  -9   2  433.36   38.40
   0   9   2  480.15   35.90
   0   9  -2  484.25   35.50
   0   9   2  468.75   35.40
   0  -9   2  473.55   38.60
   0  -9   2  528.05   36.30
   0  -9  -2  550.44   36.00
   0  -9   2  475.45   36.20
  -1  -9  -2   90.19   12.20
   1   9  -2   95.09    9.80
   1  -9   2   98.99   12.70
   1   9  -2   89.09   11.80
  -1   9   2  119.19   11.80
   1  -9   2  107.49   13.00
  -1   9   2   90.49   11.20
  -1  -9  -2   79.89   11.60
   1   9  -2  102.59    9.00
   1  -9   2   94.49   15.80
   1  -9   2   80.89   14.90
  -1  -9  -2  113.99    8.50
  -1   9   2   98.99    9.90
   1   9  -2  105.89    9.10
   1   9   2  127.99   11.30
  -1  -9   2  125.89   13.70
   1  -9  -2  128.59   14.40
  -1   9  -2  120.79   11.50
   1   9   2  136.09   14.90
   1  -9  -2  108.89   16.50
  -1   9  -2  125.09   12.80
   1   9   2  119.39   11.40
   1   9   2  125.79   10.70
   1  -9  -2  113.19   16.70
   1  -9  -2  128.49   13.90
  -1   9  -2  145.99   13.60
   2  -9   2   18.30    9.30
   2  -9   2   30.20    9.50
  -2   9   2   24.70    7.60
   2  -9   2   22.10   10.20
   2   9  -2   13.40    3.40
   2  -9   2   18.00    4.60
  -2  -9  -2   22.00    4.90
   2   9  -2   16.60    3.40
  -2   9   2   31.10    8.50
  -2  -9  -2   16.40    4.70
   2   9  -2   14.40    6.80
  -2   9  -2   27.30    8.70
   2  -9  -2   13.10    9.30
   2  -9  -2   26.90    9.40
  -2  -9   2    8.00    4.40
   2   9   2   19.70    3.90
   2  -9  -2   12.50    4.20
   2   9   2   14.20    3.30
  -2  -9   2   21.00    5.20
  -2   9  -2   16.00    7.80
   2   9   2   17.40    9.90
   2  -9  -2   18.70    9.50
   3  -9   2   85.79   17.00
   3   9  -2   65.99    6.70
   3  -9   2   77.89    9.60
   3   9  -2   75.89    6.10
  -3   9   2   94.89   14.00
   3  -9   2   81.89   13.80
   3  -9  -2   85.89   14.10
   3  -9  -2   70.29    9.80
   3  -9  -2   92.79   17.40
  -3   9  -2   78.69   13.00
  -4   9   2  338.57   30.20
  -4   9  -2  345.77   30.50
   0 -10   2   28.00    6.90
   0 -10  -2   28.10    6.80
   0 -10  -2   28.10    9.00
   0 -10  -2   30.70    5.50
   0  10   2   36.30    5.50
   0  10  -2   37.50    5.50
   0 -10   2   28.00    9.30
   0 -10   2   14.70    5.60
   0 -10  -2   27.00    9.40
   0 -10   2   26.30    9.70
   1 -10   2  129.99   14.30
  -1 -10  -2  108.69   14.20
  -1 -10  -2  115.89   13.70
  -1  10   2  146.39   18.70
   1 -10   2  130.79   14.80
  -1  10   2  132.29   11.90
   1 -10   2  124.99   17.80
   1 -10  -2  171.38   15.50
  -1  10  -2  155.08   18.50
   1 -10  -2  145.99   16.00
  -1 -10   2  143.59   15.80
  -1 -10   2  124.09   15.10
   1 -10  -2  147.79   18.90
  -1  10  -2  151.88   13.50
  -2 -10  -2   67.99    9.10
   2 -10   2   96.59   14.80
  -2 -10  -2   83.19    9.30
   2 -10   2   65.89   12.80
  -2  10   2   89.39   13.40
   2 -10   2   88.59   17.10
   2 -10  -2   68.59   12.10
  -2  10  -2   82.69   13.40
  -2 -10   2   50.49    8.00
   2 -10  -2   81.99   16.70
  -2 -10   2   55.99    9.30
   2 -10  -2   79.49   12.40
   0   0   3   -1.10    0.60
   0   0  -3   -1.00    0.50
   0   0  -3    0.40    0.30
   0   0  -3   -0.60    0.50
   0   0   3    0.20    0.90
   0   0   3    0.50    5.90
   0   0  -3   -0.90    0.80
   0   0   3   -0.60    0.50
   0   0   3    0.40    0.40
   0   0   3   -0.50    0.60
   0   0  -3   -0.30    0.80
   0   0   3   -0.70    0.50
   0   0   3    0.20    0.50
   0   0  -3    0.10    0.40
   0   0   3   -0.10    0.80
   0   0   3   -0.20    0.70
   0   0   3    0.20    0.40
   0   0   3    2.30    3.60
   0   0  -3    0.40    0.30
   0   0  -3   -0.30    0.70
   0   0   3   -0.40    0.70
   0   0   3   -0.30    0.50
   0   0  -3    2.00    5.30
   0   0  -3    0.20    0.80
   0   0   3    0.60    0.40
   0   0  -3   -0.90    0.50
   0   0   3    0.30    0.40
   0   0   3   -0.30    0.40
   0   0  -3    1.20    0.80
   0   0  -3    0.90    7.10
   0   0  -3    0.10    0.50
   1   0   3  672.23   42.80
   1   0  -3  582.74   43.00
   1   0  -3  613.14   42.90
   1   0   3  534.35   42.70
  -1   0   3  615.14   43.00
  -1   0   3  609.44   42.70
  -1   0  -3  551.94   42.80
  -1   0  -3  614.84   42.60
   1   0  -3  582.24   42.60
   1   0  -3  659.43   42.80
  -1   0  -3  561.74   42.80
   1   0  -3  604.94   42.60
  -1   0   3  576.34   42.90
  -1   0  -3  614.54   42.70
   1   0   3  672.03   42.90
   1   0   3  618.14   42.70
  -1   0   3  659.13   42.80
   1   0   3  570.94   43.10
  -1   0   3  567.14   42.80
   1   0   3  543.95   42.90
  -1   0   3  587.34   42.90
  -1   0   3  574.64   42.50
  -1   0   3  551.94   42.80
  -1   0  -3  639.34   43.00
   1   0   3  608.04   42.80
   1   0  -3  613.64   42.80
   1   0  -3  572.24   42.80
  -1   0  -3  537.75   42.90
  -1   0  -3  581.84   42.90
   1   0  -3  666.23   43.00
   1   0   3  599.44   42.70
  -1   0   3  566.74   42.60
  -1   0   3  552.54   43.20
   1   0  -3  651.03   42.80
  -1   0   3  575.64   43.00
   1   0  -3  599.74   43.00
   1   0  -3  603.84   42.70
   1   0   3  618.74   42.90
   1   0   3  621.04   42.90
   1   0  -3  655.63   42.60
  -1   0  -3  693.43   43.00
   1   0  -3  574.64   42.60
  -1   0  -3  618.34   43.10
   1   0   3  658.03   43.10
   1   0   3  608.84   42.90
  -1   0   3  568.44   42.60
  -1   0   3  636.84   42.90
   1   0  -3  565.24   43.10
   1   0  -3  555.74   43.20
  -1   0  -3  568.94   43.00
   1   0  -3  598.04   42.90
   1   0  -3  605.34   42.70
   1   0   3  562.54   42.90
  -1   0  -3  622.44   43.00
  -1   0   3  594.64   43.20
   1   0   3  699.63   42.60
   1   0   3  621.24   42.70
  -1   0   3  670.53   42.60
  -1   0   3  565.84   43.10
  -1   0  -3  574.94   43.10
  -1   0   3  695.43   42.90
  -1   0  -3  608.54   42.70
   2   0   3 3464.75  244.18
   2   0   3 3261.67  243.88
   2   0  -3 3512.55  245.28
   2   0   3 3810.82  248.68
   2   0   3 3301.57  244.68
   2   0  -3 3361.06  243.78
   2   0  -3 3467.05  244.38
   2   0  -3 3154.38  243.78
  -2   0  -3 3212.88  246.28
   2   0  -3 3417.86  245.98
  -2   0   3 3165.08  243.28
   2   0  -3 3184.48  244.58
  -2   0  -3 3747.12  246.88
  -2   0   3 3955.10  245.48
  -2   0  -3 3368.86  243.68
   2   0   3 3425.86  244.48
  -2   0  -3 3878.71  244.18
   2   0   3 3809.82  245.38
   2   0  -3 3376.16  245.48
   2   0   3 3974.70  246.68
  -2   0  -3 3464.65  245.78
  -2   0   3 3583.14  245.38
   2   0  -3 3585.74  244.38
  -2   0   3 3430.46  246.28
   2   0   3 3730.93  246.58
   2   0   3 3227.38  243.28
   2   0  -3 3621.64  246.08
  -2   0   3 2977.60  243.48
  -2   0   3 3236.78  243.58
  -2   0  -3 3554.74  243.98
  -2   0  -3 3442.16  245.18
  -2   0   3 3433.76  244.38
   2   0   3 3306.37  244.28
   2   0   3 3118.19  244.58
   2   0  -3 3493.35  243.58
  -2   0   3 2984.90  245.98
  -2   0   3 3296.57  244.18
   2   0   3 3623.54  245.08
  -2   0   3 3231.68  245.58
   2   0  -3 3627.34  245.68
  -2   0  -3 3463.35  245.08
  -2   0  -3 3295.17  247.28
   2   0   3 3890.91  245.98
  -2   0  -3 3318.77  243.28
   2   0  -3 3439.76  243.68
  -2   0   3 3126.29  244.98
   2   0  -3 3708.03  245.68
   2   0  -3 3667.43  245.48
   2   0  -3 3360.06  244.58
   2   0   3 3449.05  245.28
  -2   0   3 3980.70  244.08
  -2   0  -3 2938.61  246.68
  -2   0  -3 3430.46  244.48
   2   0   3 3748.53  245.68
  -2   0   3 3268.67  244.68
  -2   0   3 3779.52  244.28
   2   0   3 3496.25  243.98
   2   0  -3 3368.36  247.08
  -2   0  -3 3461.35  244.78
  -2   0   3 3118.89  246.88
   2   0  -3 3575.34  247.98
   2   0  -3 3600.74  244.78
   2   0  -3 3572.14  245.38
  -2   0  -3 3300.97  245.38
  -2   0   3 3589.94  244.48
   3   0   3   35.00    3.70
   3   0  -3   35.30    3.30
   3   0   3   27.30    4.70
   3   0  -3   33.90    5.40
   3   0  -3   36.40    4.00
   3   0   3   36.40    3.90
  -3   0  -3   35.40    4.30
  -3   0  -3   31.50    5.60
  -3   0  -3   42.50    3.20
   3   0  -3   31.20    4.40
   3   0   3   31.40    3.90
  -3   0   3   36.10    5.50
   3   0   3   35.60    4.40
  -3   0   3   34.20    5.10
  -3   0  -3   31.70    5.40
  -3   0   3   40.70    3.30
   3   0   3   38.90    4.20
  -3   0  -3   28.30    5.00
   3   0  -3   34.40    3.80
  -3   0   3   33.40    3.10
  -3   0   3   35.00    4.20
  -3   0  -3   42.00    3.60
   3   0   3   32.50    3.70
   3   0  -3   29.40    3.60
  -3   0   3   40.80    4.30
  -3   0   3   32.70    3.30
  -3   0   3   32.90    3.40
  -3   0  -3   39.80    5.10
   3   0  -3   36.90    4.10
   3   0  -3   33.50    4.30
   3   0  -3   33.70    4.10
  -3   0  -3   38.90    4.60
  -3   0   3   35.90    5.30
   3   0  -3   37.10    4.10
  -3   0   3   31.70    5.40
  -3   0  -3   33.40    3.70
  -3   0   3   30.60    5.30
  -3   0  -3   39.70    3.70
   3   0   3   35.50    4.30
   3   0  -3   27.70    6.00
   3   0   3   33.90    5.10
   3   0  -3   37.70    3.20
   3   0   3   35.20    4.60
   3   0   3   34.40    4.20
   3   0  -3   38.50    5.30
  -3   0  -3   33.00    5.10
   3   0   3   35.50    4.10
   3   0   3   30.60    4.00
   3   0   3   35.90    5.40
  -3   0   3   41.50    4.10
   3   0  -3   33.80    4.20
   3   0  -3   36.90    6.20
   3   0   3   31.40    3.70
  -3   0  -3   35.40    2.90
   3   0  -3   30.70    4.60
   3   0  -3   34.40    3.90
  -3   0   3   39.00    3.40
  -3   0  -3   34.30    4.00
   3   0   3   36.70    4.30
   3   0  -3   34.80    4.60
   4   0   3  146.59   11.40
   4   0   3  122.19   12.10
  -4   0   3  144.59   13.20
   4   0  -3  144.69   11.60
  -4   0   3  170.48   11.90
   4   0   3  144.79   11.70
  -4   0  -3  146.39   10.50
  -4   0  -3  115.59   13.20
   4   0  -3  142.99   10.60
  -4   0  -3  148.39   12.20
   4   0   3  142.39   11.40
  -4   0   3  134.59   13.40
  -4   0   3  146.49   12.80
   4   0  -3  149.79   11.70
  -4   0  -3  158.78   12.40
   4   0   3  140.29   11.60
   4   0  -3  140.69   12.30
   4   0   3  136.39   11.60
   4   0   3  151.08   11.70
   4   0   3  158.08   11.60
   4   0  -3  133.39   12.20
   4   0  -3  133.79   11.40
   4   0   3  142.49   11.10
   4   0  -3  151.88   11.30
  -4   0  -3  132.39   13.10
  -4   0  -3  161.48   13.00
  -4   0  -3  146.29   11.80
  -4   0   3  146.89   10.80
  -4   0  -3  147.79   11.60
   4   0  -3  152.18   13.10
   4   0  -3  138.19   11.70
   4   0   3  150.68   13.40
  -4   0   3  149.69   11.80
   4   0  -3  116.19   13.90
   4   0   3  150.38   11.50
   4   0   3  152.58   12.00
  -4   0   3  167.58   10.90
   4   0  -3  143.09   11.80
  -4   0   3  130.99   12.80
   4   0  -3  146.09   10.90
   4   0  -3  145.49   11.50
  -4   0  -3  132.29   13.30
  -4   0   3  120.19   13.10
   4   0  -3  122.09   12.10
   4   0   3  145.59   12.20
   4   0   3  154.28   11.30
  -4   0  -3  154.08   11.10
  -4   0   3  163.58   10.80
   4   0  -3  145.79   11.60
  -4   0  -3  128.29   12.90
  -4   0  -3  167.18   10.70
  -5   0  -3 1144.99   84.99
   5   0  -3 1171.78   83.69
   5   0  -3 1169.68   83.69
  -5   0  -3 1111.69   85.59
   5   0  -3 1256.47   83.49
   5   0  -3 1157.58   84.39
   5   0   3 1200.98   84.09
  -5   0  -3 1266.07   83.19
  -5   0   3 1202.28   84.79
   5   0   3 1247.98   83.49
   5   0   3 1199.08   83.79
   5   0   3 1257.57   83.59
   5   0   3 1141.49   83.89
   5   0  -3 1107.79   83.69
  -5   0   3 1043.60   85.49
   5   0  -3 1175.68   84.09
   5   0  -3 1200.98   83.69
  -5   0   3 1130.59   84.79
  -5   0  -3 1203.48   82.79
   5   0   3 1231.88   84.39
   5   0  -3  989.50   86.29
   5   0   3 1120.19   83.59
   5   0  -3 1045.10   84.19
   5   0  -3 1141.09   83.69
   5   0  -3 1212.18   83.89
   5   0   3 1155.08   84.49
   5   0   3 1150.58   83.39
  -5   0   3 1189.78   83.99
  -5   0  -3 1351.86   84.59
  -5   0   3 1099.39   85.69
   5   0  -3 1166.68   84.39
   5   0   3 1064.69   84.09
  -5   0  -3 1115.89   84.99
  -5   0   3 1059.79   84.69
  -5   0   3 1343.87   83.09
  -5   0   3 1162.68   82.89
   5   0   3 1182.48   83.69
   5   0  -3 1187.38   82.89
   5   0  -3 1262.57   83.19
   5   0   3 1212.28   83.79
  -5   0  -3 1209.98   84.89
  -5   0  -3 1100.79   85.89
  -5   0  -3 1307.57   83.89
   5   0   3 1166.38   83.69
  -5   0  -3 1217.38   82.79
  -5   0  -3 1193.68   84.19
  -6   0   3  380.36   32.90
  -6   0   3  354.46   31.20
   6   0   3  404.56   30.10
  -6   0  -3  384.86   32.30
  -6   0  -3  371.36   31.10
   6   0   3  354.56   30.20
   6   0   3  396.06   29.30
  -6   0  -3  431.56   30.70
   6   0  -3  410.06   29.80
  -6   0   3  414.86   30.10
   6   0  -3  360.46   30.40
   6   0   3  389.56   29.60
   6   0   3  406.26   30.20
   6   0  -3  440.36   29.80
   6   0  -3  344.67   33.50
  -6   0   3  372.26   32.40
   6   0   3  394.36   29.20
   6   0   3  391.96   29.90
   6   0   3  405.46   29.90
   6   0  -3  415.16   30.30
   6   0  -3  396.26   30.00
  -6   0   3  407.66   31.20
   6   0  -3  388.86   29.80
   6   0  -3  400.46   29.60
   6   0   3  441.66   29.40
  -6   0   3  382.56   31.70
  -6   0  -3  393.96   30.30
   6   0   3  440.16   29.80
  -6   0  -3  429.46   31.50
   6   0   3  403.16   29.60
   6   0  -3  416.86   29.30
   6   0  -3  373.86   29.50
  -6   0  -3  395.26   31.70
  -6   0  -3  377.86   31.90
  -6   0  -3  369.16   33.00
  -7   0   3  133.59   17.90
  -7   0   3  113.49   32.60
   7   0   3  148.99   13.90
   7   0  -3  164.48   13.90
  -7   0   3  132.49   17.10
  -7   0   3  161.68   14.40
   7   0   3  171.18   20.90
   7   0  -3  153.98   17.90
  -7   0  -3  145.59   16.40
  -7   0  -3  240.98   49.60
  -7   0  -3  139.79   18.90
  -7   0  -3  157.08   14.60
   7   0  -3  166.18   14.90
  -7   0  -3  117.69   16.50
   7   0   3  156.28   14.40
  -7   0   3  141.19   16.60
   7   0  -3  130.09   19.70
  -7   0  -3  130.29   17.60
   7   0   3  170.18   14.60
   7   0  -3  124.39   13.10
   7   0   3  145.69   13.10
   7   0  -3  171.88   14.80
  -7   0   3  126.89   16.30
   8   0  -3   12.40    6.50
  -8   0  -3    3.70    9.90
  -8   0   3   11.70   13.10
  -8   0   3    1.20    9.90
   8   0   3    7.30    8.10
   8   0   3   17.00    6.90
  -8   0   3   16.30   11.40
  -8   0   3    9.80    9.60
  -8   0  -3    6.40   10.70
   8   0   3   -9.30   12.30
  -8   0  -3   10.00    9.90
  -8   0  -3   31.40    6.40
  -8   0  -3   19.90   11.50
   8   0  -3    7.90    8.30
   8   0  -3   -2.70   14.10
  -8   0   3   21.20    6.60
   0   1  -3    0.40    1.00
   0  -1  -3    0.60    0.80
   0   1  -3    0.20    0.80
   0  -1  -3    0.50    0.70
   0   1  -3    0.30    0.70
   0   1  -3    0.90    1.00
   0   1   3    0.40    0.60
   0  -1   3    0.10    0.50
   0   1  -3    0.60    0.90
   0   1   3    0.00    0.80
   0   1   3    0.50    0.50
   0  -1  -3    0.30    0.90
   0  -1  -3   -0.20    0.90
   0  -1  -3    2.00    1.30
   0   1   3    0.40    0.80
   0   1   3    0.10    0.80
   0   1  -3    1.30    5.50
   0  -1   3    0.40    0.70
   0   1  -3    0.40    0.90
   0  -1  -3   -0.10    0.40
   0  -1   3    0.30    0.60
   0   1   3    0.20    0.60
   0   1   3    1.30    1.30
   0  -1   3    0.20    1.00
   0   1  -3    0.90    0.60
   0  -1  -3    0.40    0.60
   0  -1   3    0.30    0.40
   0   1   3    1.30    0.80
   0   1  -3    0.50    0.50
   0  -1  -3   -0.10    0.70
   0  -1  -3    0.70    0.90
   0   1  -3    0.80    0.60
   0  -1   3    0.10    0.50
   0  -1  -3    0.70    0.50
   0   1  -3   -0.10    0.60
   0   1  -3   -0.50    0.80
   0   1   3    1.20    0.90
   0  -1   3    0.10    0.70
   0   1   3    0.20    0.60
   0  -1   3   -0.40    0.50
   0   1  -3    0.50    0.80
   0   1   3    0.40    0.80
   0  -1   3    0.80    0.70
   0  -1   3    1.30    1.00
   0   1   3    0.70    0.70
   0   1  -3   -0.10    0.50
   0  -1   3    0.80    1.10
   0   1   3    0.60    0.50
   0  -1  -3    0.40    0.50
   0   1  -3    0.70    0.50
   0   1  -3    0.40    0.60
   0  -1   3    0.30    0.90
   0  -1  -3    0.30    0.60
   0  -1   3    1.10    0.80
   0  -1  -3    1.20    0.60
   0  -1  -3    0.20    0.60
   0  -1  -3    0.80    0.90
   0   1   3    0.00    0.50
   0   1   3    0.40    0.50
   0   1   3   -0.40    0.60
   0  -1  -3    0.40    0.70
   0   1   3    0.70    0.90
   0  -1   3    0.20    0.60
   0  -1   3    0.00    0.50
   0   1  -3    0.80    0.60
   0  -1   3    0.40    1.00
   0   1   3    1.00    0.80
   0   1  -3    1.30    0.70
   0   1  -3    0.70    0.70
   0   1   3    0.10    0.70
   0   1   3    0.50    0.90
   0   1  -3    0.80    0.90
   0  -1   3    1.10    1.00
   0   1  -3    0.00    1.00
   0  -1   3    1.10    0.70
   0  -1  -3    0.60    0.50
   0   1   3    1.30    0.90
   0   1  -3   -0.10    0.90
   0   1  -3    0.60    0.50
   0   1  -3    0.20    0.70
   0  -1  -3    0.50    0.70
   0  -1   3    1.10    0.70
   1  -1   3  620.54   41.80
  -1   1   3  578.74   42.20
  -1   1   3  530.95   41.90
  -1   1   3  596.14   42.40
   1  -1   3  605.24   41.80
   1   1  -3  558.24   41.90
   1   1  -3  525.05   42.40
   1  -1   3  619.34   42.00
  -1   1   3  671.53   42.30
  -1   1   3  651.63   42.00
   1  -1   3  588.04   42.40
  -1  -1  -3  590.64   41.70
   1  -1   3  689.53   42.30
  -1  -1  -3  568.34   41.70
  -1   1   3  630.44   42.20
   1   1  -3  556.74   41.70
   1   1  -3  602.34   41.80
   1   1  -3  572.74   41.60
   1  -1   3  604.54   41.80
  -1   1   3  520.55   41.70
  -1  -1  -3  568.74   41.90
  -1   1   3  549.15   41.80
  -1  -1  -3  642.94   41.90
  -1   1   3  550.74   41.90
   1  -1   3  589.94   41.70
  -1   1   3  541.75   42.40
  -1   1   3  567.74   42.40
  -1   1   3  528.15   42.10
  -1   1   3  620.04   42.10
  -1   1   3  624.04   42.00
  -1   1   3  542.95   41.70
  -1   1   3  657.53   41.80
   1   1  -3  611.14   41.60
   1  -1   3  595.24   41.90
  -1  -1  -3  601.84   41.80
  -1   1   3  585.24   41.60
   1   1  -3  561.74   41.50
  -1  -1  -3  614.34   41.90
   1  -1   3  606.04   41.70
   1   1  -3  578.24   41.60
   1   1  -3  558.14   41.90
   1  -1   3  624.94   42.10
   1   1  -3  564.34   41.60
  -1   1   3  606.64   41.80
   1  -1   3  616.74   42.30
   1  -1   3  617.04   41.90
   1  -1   3  574.84   41.90
  -1  -1  -3  648.34   41.80
   1  -1   3  584.84   42.00
   1  -1   3  589.44   41.80
   1  -1   3  552.04   42.40
   1  -1   3  586.94   42.00
   1  -1   3  582.84   42.20
  -1   1   3  564.84   41.70
   1   1  -3  585.94   41.70
   1   1  -3  591.64   48.40
   1  -1  -3  666.93   43.80
  -1   1  -3  634.34   43.90
   1  -1  -3  658.83   43.80
   1   1   3  635.44   43.70
   1  -1  -3  550.64   43.90
  -1   1  -3  683.73   44.10
   1  -1  -3  683.63   44.30
  -1   1  -3  601.74   44.40
  -1   1  -3  556.84   44.10
  -1   1  -3  664.33   43.80
  -1   1  -3  571.04   44.00
  -1   1  -3  567.14   44.10
  -1   1  -3  687.93   43.90
   1  -1  -3  599.34   44.20
  -1   1  -3  596.04   43.80
  -1   1  -3  566.44   44.00
  -1   1  -3  625.74   43.70
   1  -1  -3  594.04   44.20
   1  -1  -3  704.03   44.00
  -1   1  -3  653.93   43.90
  -1   1  -3  611.54   44.00
   1   1   3  675.23   43.90
   1  -1  -3  588.94   43.80
  -1  -1   3  607.84   43.70
  -1   1  -3  669.53   43.90
   1   1   3  722.63   43.90
  -1   1  -3  620.44   44.30
   1  -1  -3  666.73   44.30
   1   1   3  579.34   43.90
   1  -1  -3  587.94   43.90
   1   1   3  559.94   43.90
   1  -1  -3  603.54   43.70
  -1   1  -3  636.64   43.90
   1  -1  -3  606.44   43.80
  -1   1  -3  682.03   44.40
   1  -1  -3  630.54   44.10
   1   1   3  612.14   43.90
   1   1   3  671.93   43.90
   1   1   3  589.74   43.60
  -1  -1   3  556.54   44.50
  -1  -1   3  613.64   44.30
   1  -1  -3  590.64   43.80
  -1  -1   3  567.54   43.80
  -1   1  -3  546.85   44.40
   1  -1  -3  566.74   44.00
   1  -1  -3  538.45   44.30
   1  -1  -3  574.44   44.40
   1  -1  -3  668.63   43.80
   1   1   3  621.94   43.90
   1   1   3  675.83   43.80
   1  -1  -3  636.14   43.70
  -1   1  -3  590.24   43.90
   1   1   3  624.24   43.60
   1  -1  -3  652.63   43.90
  -2   1   3 1648.04  118.99
   2  -1   3 1763.92  119.09
  -2   1   3 1592.24  118.69
   2  -1   3 1708.03  118.59
  -2   1   3 1752.12  118.29
   2  -1   3 1631.34  119.49
   2  -1   3 1837.02  118.39
   2  -1   3 1735.43  117.99
   2   1  -3 1672.83  118.39
  -2   1   3 1508.65  118.79
  -2   1   3 1491.05  118.39
   2   1  -3 1604.14  117.69
  -2   1   3 1722.63  118.39
  -2   1   3 1619.54  118.39
  -2   1   3 1746.33  118.59
  -2   1   3 1738.33  117.79
  -2  -1  -3 1691.93  119.09
  -2  -1  -3 1581.94  118.59
  -2   1   3 1591.14  118.29
   2  -1   3 1478.05  117.89
  -2  -1  -3 1522.05  118.79
  -2  -1  -3 1718.53  118.59
  -2  -1  -3 1588.44  120.49
  -2   1   3 1732.33  117.99
   2  -1   3 1648.14  118.29
   2  -1   3 1640.24  118.09
  -2  -1  -3 1509.95  118.29
   2  -1   3 1656.73  117.89
   2   1  -3 1606.44  118.29
   2   1  -3 1876.21  118.19
  -2   1   3 1466.95  117.79
   2   1  -3 1621.64  118.29
   2  -1   3 1640.94  117.89
   2   1  -3 1720.63  117.89
   2  -1   3 1523.85  118.29
   2  -1   3 1882.51  119.49
  -2   1   3 1582.44  118.69
  -2   1   3 1905.21  118.29
  -2  -1  -3 1640.84  118.19
   2   1  -3 1723.23  119.49
   2   1  -3 1541.05  117.89
  -2  -1  -3 1763.22  118.19
  -2   1   3 1788.52  118.79
  -2   1   3 1707.03  118.19
   2  -1   3 1692.43  118.99
  -2   1   3 1682.23  117.99
   2   1  -3 1549.84  117.79
  -2   1   3 1652.33  117.99
   2   1  -3 1555.74  118.09
   2  -1   3 1832.12  118.29
   2  -1   3 1817.12  117.89
   2   1  -3 1845.02  118.49
   2  -1   3 1657.53  119.09
  -2   1   3 1588.44  118.09
   2   1  -3 1845.42  119.19
  -2  -1  -3 1625.94  118.79
   2  -1   3 1920.21  118.79
  -2   1  -3 1742.73  112.59
   2  -1  -3 1565.74  111.49
   2  -1  -3 1746.03  113.29
  -2   1  -3 1492.95  112.69
   2  -1  -3 1406.36  111.99
   2  -1  -3 1439.16  112.59
  -2   1  -3 1617.54  112.19
   2   1   3 1551.04  112.19
  -2   1  -3 1567.64  111.89
  -2   1  -3 1567.04  111.79
   2   1   3 1556.24  111.79
  -2  -1   3 1572.64  112.29
  -2   1  -3 1657.13  111.79
  -2   1  -3 1544.75  112.29
   2  -1  -3 1749.53  111.99
  -2   1  -3 1665.73  111.99
  -2  -1   3 1680.33  112.69
   2  -1  -3 1575.24  112.39
   2  -1  -3 1659.33  111.99
   2  -1  -3 1625.34  111.99
   2   1   3 1577.74  112.79
   2  -1  -3 1570.64  112.09
   2  -1  -3 1487.85  111.59
   2  -1  -3 1571.14  111.69
   2  -1  -3 1615.34  112.39
  -2   1  -3 1534.35  112.39
  -2  -1   3 1488.65  113.59
  -2   1  -3 1376.66  111.79
  -2   1  -3 1476.85  111.99
   2   1   3 1720.13  112.39
   2  -1  -3 1624.44  111.89
   2   1   3 1516.45  111.89
   2   1   3 1600.84  111.79
  -2   1  -3 1564.84  111.99
  -2   1  -3 1628.14  113.29
  -2  -1   3 1427.56  112.79
  -2   1  -3 1633.04  111.59
  -2   1  -3 1637.04  111.79
   2  -1  -3 1593.24  111.99
  -2   1  -3 1597.94  111.49
   2  -1  -3 1545.05  111.79
   2  -1  -3 1558.94  112.09
  -2  -1   3 1555.64  111.99
   2  -1  -3 1638.14  112.29
  -2  -1   3 1741.43  111.49
  -2  -1   3 1680.83  112.29
   2  -1  -3 1575.34  112.79
   2   1   3 1437.06  111.99
   2   1   3 1524.75  111.79
  -2   1  -3 1745.83  112.19
  -3   1   3    2.30    2.10
  -3  -1  -3    2.30    2.20
  -3  -1  -3   -2.20   12.70
   3  -1   3    3.70    2.00
  -3  -1  -3    2.00    2.90
  -3  -1  -3    5.10    2.10
  -3   1   3    5.70    3.60
  -3   1   3    6.00    3.40
  -3   1   3    4.50    2.60
   3   1  -3    4.20    1.50
  -3   1   3    2.10    3.70
  -3   1   3    5.10    2.60
  -3   1   3    7.90    2.60
   3  -1   3    4.60    2.60
   3  -1   3    3.20    2.50
   3   1  -3    5.60    1.70
  -3   1   3    2.20    3.50
  -3  -1  -3    3.70    3.00
   3   1  -3    3.30    1.90
   3  -1   3    4.70    2.30
   3   1  -3    4.50    1.80
  -3   1   3    4.80    3.60
   3   1  -3    4.30    1.60
   3  -1   3    5.20    2.50
   3  -1   3    3.80    2.60
  -3  -1  -3    3.80    2.70
   3   1  -3    3.70    2.50
  -3  -1  -3    4.80    2.30
   3  -1   3    4.00    3.50
   3  -1   3    5.30    2.60
   3  -1   3    5.90    2.20
   3   1  -3    4.30    1.90
   3   1  -3    4.70    1.70
  -3  -1  -3    3.80    2.60
   3  -1   3    3.30    2.20
   3   1  -3    8.90    2.80
   3  -1   3    5.10    2.40
  -3   1   3    5.60    1.80
   3  -1   3    5.20    2.90
   3   1  -3    4.50    2.10
   3   1  -3    2.60    2.20
   3   1  -3    5.30    1.80
  -3   1   3    6.20    3.00
  -3  -1  -3    5.90    1.60
   3   1  -3    5.40    1.00
  -3  -1  -3    6.00    2.70
   3  -1   3    3.00    2.80
  -3  -1  -3    3.70    0.80
   3  -1   3    5.20    3.50
  -3   1   3    6.10    1.40
  -3   1   3    6.20    3.00
   3  -1   3    4.80    3.70
   3  -1   3    2.30    2.00
   3   1  -3    2.30    4.00
   3   1  -3    5.10    1.20
  -3  -1  -3    4.00    8.90
   3  -1   3    3.10    3.10
  -3  -1  -3    1.40    3.10
   3  -1   3    4.00    3.50
   3  -1   3    7.20    4.00
  -3   1   3    5.80    2.00
   3   1  -3    6.70    2.10
  -3   1   3    6.00    2.00
  -3   1   3    4.30    2.60
  -3   1   3    5.60    1.90
  -3  -1  -3    6.30    0.90
   3   1   3    5.80    1.90
   3   1   3    4.00    2.30
   3  -1  -3    4.90    2.60
  -3  -1   3    7.70    2.00
  -3  -1   3    6.10    2.80
  -3  -1   3    4.70    3.10
  -3  -1   3    6.90    2.70
   3   1   3    7.20    1.60
   3  -1  -3    7.80    4.00
   3  -1  -3    3.50    3.10
   3   1   3    5.40    2.20
  -3  -1   3    2.30   10.10
  -3  -1   3   10.00    2.40
   3  -1  -3    7.80    2.80
  -3  -1   3    2.90    2.80
  -3  -1   3   11.70   14.20
   3   1   3    5.80    2.20
   3  -1  -3    7.40    2.70
   3  -1  -3    7.10    1.60
  -3   1  -3    4.30    2.30
  -3  -1   3    5.40    2.00
  -3   1  -3    6.70    2.60
  -3  -1   3    6.00    3.00
   3  -1  -3    5.30    3.50
   3  -1  -3    9.80    3.80
  -3   1  -3    3.30    2.90
   3  -1  -3    6.30    2.90
   3  -1  -3    6.70    1.80
   3   1   3    5.20    1.90
  -3   1  -3    5.70    2.90
  -3   1  -3    5.70    3.90
  -3   1  -3    5.70    2.90
   3  -1  -3    6.20    2.50
   3   1   3    9.10    1.60
  -3   1  -3    0.50    2.50
   3  -1  -3    6.60    2.30
   3  -1  -3    7.40    3.00
   3   1   3    6.70    2.10
   3   1   3   18.60   15.20
   3   1   3    4.90    1.90
  -3   1  -3    3.90    3.70
   3  -1  -3    8.70    4.00
   3  -1  -3    8.80    3.70
  -3   1  -3    8.50    2.10
  -3   1  -3    4.10    3.70
   3  -1  -3    8.20    2.60
   3  -1  -3    6.60    3.40
   3  -1  -3    6.20    2.50
  -3   1  -3    5.40    1.80
   3  -1  -3    7.80    2.50
  -3  -1   3   19.30    8.10
  -3   1  -3    2.60    2.30
  -3  -1   3    2.90    1.00
  -3   1  -3    6.00    1.90
   3  -1  -3    5.30    3.00
  -3   1  -3    5.90    3.40
  -3   1  -3    6.30    1.50
   3  -1  -3    2.60    2.10
  -3   1  -3    5.00    3.50
   4  -1   3  676.83   48.50
   4  -1   3  660.13   48.30
   4  -1   3  672.43   48.00
   4  -1   3  699.43   49.99
  -4  -1  -3  604.44   48.30
  -4  -1  -3  668.63   48.00
   4  -1   3  691.63   47.70
   4  -1   3  660.13   47.70
  -4  -1  -3  591.14   49.10
   4  -1   3  665.53   48.60
   4   1  -3  727.13   48.10
  -4   1   3  721.13   47.70
  -4  -1  -3  593.04   47.90
  -4   1   3  703.23   47.30
  -4  -1  -3  636.14   49.00
  -4  -1  -3  639.44   48.40
  -4   1   3  679.03   47.60
   4  -1   3  727.43   47.90
  -4   1   3  683.63   49.10
   4   1  -3  605.04   48.10
   4   1  -3  676.83   47.70
   4   1  -3  647.94   47.70
   4   1  -3  666.33   47.50
   4  -1   3  701.83   48.00
   4  -1   3  767.62   50.89
   4  -1   3  699.43   48.00
   4   1  -3  652.23   47.90
  -4   1   3  614.34   49.70
   4   1  -3  559.74   50.09
   4   1  -3  728.43   47.30
   4   1  -3  677.93   47.10
   4  -1   3  675.93   48.00
   4   1  -3  639.54   47.60
  -4   1   3  657.83   49.30
  -4   1   3  782.22   48.50
  -4   1   3  608.74   47.50
  -4   1   3  603.34   49.60
   4   1  -3  630.54   48.10
  -4  -1  -3  667.53   48.70
  -4   1   3  743.83   48.80
   4  -1   3  668.43   48.20
  -4  -1  -3  731.73   48.20
   4  -1   3  636.64   48.00
   4  -1   3  709.73   49.40
  -4   1   3  610.64   49.00
  -4   1   3  641.04   47.90
  -4  -1  -3  606.04   48.60
   4   1  -3  699.23   47.70
   4   1  -3  654.83   48.20
  -4   1   3  584.84   47.70
  -4   1   3  683.53   48.40
  -4   1   3  769.22   48.40
   4  -1   3  674.13   48.70
   4   1  -3  714.03   47.70
   4  -1  -3  750.62   51.89
   4   1   3  746.43   50.29
  -4  -1   3  706.83   50.49
  -4   1  -3  749.53   50.39
  -4  -1   3  606.94   49.70
  -4   1  -3  648.94   51.69
   4  -1  -3  753.62   49.70
   4  -1  -3  720.13   50.19
  -4   1  -3  596.54   51.69
   4   1   3  686.23   49.80
   4   1   3  638.54   50.19
  -4   1  -3  707.33   51.19
  -4  -1   3  728.33   49.99
   4  -1  -3  594.64   51.89
   4  -1  -3  736.53   51.99
   4  -1  -3  660.23   50.69
  -4   1  -3  657.03   51.29
   4   1   3  599.24   49.99
  -4   1  -3  791.92   49.70
   4   1   3  653.73   49.60
   4   1   3  728.13   49.60
   4   1   3  744.13   49.80
  -4  -1   3  791.02   50.29
   4   1   3  701.13   50.29
   4  -1  -3  720.73   49.80
  -4  -1   3  685.33   50.59
  -4  -1   3  637.74   51.19
   4  -1  -3  714.83   50.49
   4  -1  -3  722.83   50.09
   4  -1  -3  670.83   50.09
  -4   1  -3  740.43   49.90
   4  -1  -3  718.73   50.69
   4  -1  -3  673.13   49.99
  -4   1  -3  709.43   49.60
   4  -1  -3  680.73   50.19
  -4   1  -3  698.53   50.39
   4  -1  -3  697.83   49.50
  -4   1  -3  732.53   50.69
   4  -1  -3  679.93   50.69
   4  -1  -3  743.03   50.69
  -4   1  -3  753.62   49.90
  -4   1  -3  735.23   49.40
  -4   1  -3  706.43   51.39
  -4  -1   3  611.54   51.09
   4  -1  -3  724.43   50.09
  -4  -1   3  663.63   50.59
   4   1   3  730.33   49.70
   4   1   3  691.83   49.99
   4   1   3  742.23   49.90
   4   1   3  683.43   49.80
  -4   1  -3  726.43   50.79
  -4  -1   3  615.24   49.20
   5   1  -3  118.79    8.60
   5   1  -3  100.49   10.00
   5  -1   3  131.49   10.20
  -5   1   3  114.49    9.40
  -5   1   3  129.39   11.20
  -5   1   3  116.49   11.00
  -5   1   3  110.19   13.10
  -5   1   3  108.99   13.00
  -5   1   3  121.19    9.10
  -5  -1  -3  138.89   32.90
  -5  -1  -3   98.89   11.90
   5  -1   3  111.79   11.00
   5  -1   3  139.69   13.30
   5   1  -3  107.89   10.00
  -5  -1  -3  115.29   11.50
   5   1  -3  112.69    9.90
  -5  -1  -3   98.79   10.40
  -5   1   3  112.79   13.50
  -5   1   3   98.19   13.30
  -5  -1  -3  119.89   11.50
  -5  -1  -3   90.99   11.90
   5  -1   3  118.19   10.80
  -5   1   3  128.49    9.70
   5  -1   3  116.09   10.70
   5  -1   3  128.59   10.80
   5  -1   3  120.69   11.80
   5   1  -3  110.19   11.10
   5  -1   3  112.09   10.00
  -5   1   3  110.49   12.80
   5  -1   3  120.69   12.00
  -5  -1  -3  123.79   10.60
  -5  -1  -3  130.19    9.50
   5  -1   3  120.19   10.70
   5  -1   3  115.59   11.80
   5   1  -3  112.59   10.50
   5   1  -3  121.49    9.10
   5  -1   3  113.49   10.20
   5  -1   3  120.69   10.10
   5  -1   3  122.29   10.70
  -5  -1  -3   90.59   12.60
   5   1  -3  116.89   10.60
  -5  -1  -3  123.39   10.90
   5   1  -3  116.19    9.80
  -5   1   3  128.09   11.90
  -5   1   3  117.59    9.40
   5   1  -3  123.19   10.40
   5   1  -3  109.99    9.80
   5   1  -3  114.99   11.00
  -5  -1  -3  107.39   12.10
  -5   1  -3  130.69   11.60
   5   1   3  119.09   11.50
   5  -1  -3  111.19   11.80
   5   1   3  125.99   10.70
   5   1   3  141.49   11.10
   5  -1  -3  125.59   11.30
   5  -1  -3  123.29   11.40
  -5  -1   3  118.59   12.10
  -5   1  -3  115.59   14.80
  -5   1  -3  137.39   10.60
  -5   1  -3  133.99   12.10
   5  -1  -3  120.79   11.10
  -5   1  -3  133.09   10.00
  -5  -1   3  142.89   11.50
   5  -1  -3  104.99   14.10
   5   1   3  132.49   11.60
   5   1   3  128.69   11.00
   5  -1  -3  120.39   12.60
   5   1   3  125.89   10.40
  -5  -1   3  131.29   10.90
  -5   1  -3   99.89   12.80
  -5  -1   3  117.39   13.20
   5  -1  -3  128.99   11.30
   5  -1  -3  147.09   11.60
  -5  -1   3  190.78   36.40
   5  -1  -3  130.59   11.60
  -5  -1   3  113.69   12.70
  -5   1  -3  135.19    9.70
  -5   1  -3  133.09   12.40
   5  -1  -3  122.59   11.90
  -5   1  -3  121.09   13.70
   5  -1  -3  130.69   10.80
   5  -1  -3  125.39   12.20
   5   1   3  133.89   10.90
  -5   1  -3  120.99   13.80
   5  -1  -3  141.19   10.40
   5  -1  -3  123.29   12.10
  -5   1  -3  126.89   14.00
   5   1   3  121.59   10.40
   5   1   3  135.99   11.10
   5   1   3  130.09   10.60
   5   1   3  127.69   10.50
   5  -1  -3  149.19   13.50
  -5  -1   3  109.89   13.50
  -5  -1   3  117.29   12.50
   5  -1  -3  126.99    9.90
  -6  -1  -3  189.68   20.00
   6   1  -3  223.78   17.80
   6   1  -3  242.18   17.60
   6   1  -3  226.68   18.00
  -6  -1  -3  244.98   19.60
   6  -1   3  252.07   18.80
  -6  -1  -3  230.28   34.80
   6   1  -3  232.28   18.30
   6  -1   3  234.38   19.80
   6   1  -3  253.57   18.00
   6   1  -3  212.88   18.90
  -6   1   3  224.48   20.90
  -6  -1  -3  221.08   19.40
   6  -1   3  230.38   19.50
  -6  -1  -3  227.08   20.60
  -6  -1  -3  201.98   19.80
  -6   1   3  207.78   20.50
   6   1  -3  241.08   18.60
   6  -1   3  230.28   18.60
  -6  -1  -3  204.58   21.40
  -6  -1  -3  245.18   18.80
  -6   1   3  229.18   21.10
  -6  -1  -3  233.68   20.80
  -6   1   3  252.87   19.20
   6   1  -3  229.28   17.90
   6  -1   3  229.38   18.30
  -6   1   3  215.98   16.80
  -6   1   3  207.18   22.30
  -6  -1  -3  197.68   18.00
   6  -1   3  241.98   18.90
   6   1  -3  199.78   22.80
   6  -1   3  224.98   17.80
   6  -1   3  224.98   19.00
   6  -1   3  216.88   18.10
   6  -1  -3  215.58   17.40
   6   1   3  204.08   16.60
  -6   1  -3  221.78   18.30
  -6   1  -3  235.78   18.60
  -6  -1   3  188.68   18.30
  -6  -1   3  198.38   18.40
  -6   1  -3  208.68   21.60
   6   1   3  210.88   17.00
   6  -1  -3  221.28   18.10
  -6   1  -3  185.48   19.70
  -6  -1   3  178.88   19.80
  -6  -1   3  225.38   16.90
   6  -1  -3  224.68   17.20
  -6   1  -3  206.48   15.40
  -6   1  -3  206.68   19.30
   6  -1  -3  181.88   21.00
   6   1   3  215.38   16.50
   6  -1  -3  193.68   18.20
  -6  -1   3  207.48   19.90
   6   1   3  198.48   17.00
   6   1   3  206.68   16.80
  -6   1  -3  194.58   20.50
  -6  -1   3  196.98   18.70
   6   1   3  211.08   16.70
   6   1   3  231.28   16.80
   6  -1  -3  216.08   17.10
   6  -1  -3  212.08   17.70
   6   1   3  205.78   16.30
  -6   1  -3  224.88   15.60
   6  -1  -3  218.08   19.20
   6   1   3  223.98   17.20
   6   1   3  210.08   17.70
   6  -1  -3  212.18   18.10
   6  -1  -3  188.98   16.50
  -7  -1  -3    4.80    7.80
  -7  -1  -3    2.40    8.40
  -7  -1  -3   23.10    5.00
  -7  -1  -3   12.70    9.60
   7  -1   3   20.00    7.50
   7  -1   3   25.00    7.60
  -7   1   3   12.00    8.70
  -7  -1  -3   19.90    7.70
   7   1  -3    5.40   12.10
   7   1  -3   11.90    6.90
  -7   1   3   19.70   10.80
  -7   1   3   14.20    9.90
   7  -1   3   14.20    7.00
   7  -1   3   18.70    7.50
   7   1  -3   16.10    5.50
   7   1  -3   17.20    6.20
  -7   1   3   14.00    6.90
   7  -1   3   15.00    5.90
  -7   1  -3   13.50    8.70
  -7   1  -3   -3.00    8.80
  -7  -1   3   13.00    4.90
   7  -1  -3   11.00    6.60
   7  -1  -3    9.00    5.70
  -7  -1   3    1.00    7.10
  -7  -1   3    8.60    7.20
  -7   1  -3   11.60    9.80
  -7   1  -3   -5.50   40.70
   7  -1  -3    5.40   10.30
  -7  -1   3    5.90    9.30
  -7   1  -3   14.90    6.90
   7  -1  -3   11.30    7.30
   7   1   3    0.50    4.40
   7  -1  -3   11.50    7.20
   7  -1  -3   13.20    7.20
  -7  -1   3   -1.70    7.70
   7   1   3    7.30    6.40
   7   1   3    5.00    5.00
   8   1  -3  158.98   15.90
  -8  -1  -3  168.88   21.20
  -8  -1  -3  135.19   17.40
   8  -1   3  124.19   23.00
  -8  -1  -3  137.19   17.30
  -8   1   3  162.08   20.50
  -8  -1  -3  145.29   18.20
   8   1  -3  163.58   14.90
   8  -1   3  168.98   15.30
   8  -1   3  161.38   16.30
   8   1  -3  132.19   24.30
  -8  -1   3  184.48   19.20
  -8  -1   3  147.09   19.20
   8  -1  -3  194.28   18.70
   8   1   3  143.89   26.00
  -8  -1   3  187.98   20.60
   8   1   3  207.58   17.20
  -8  -1   3  198.58   23.20
   8   1   3  197.18   18.10
  -8   1  -3  212.98   22.70
   8  -1  -3  167.28   23.90
   8  -1  -3  220.18   17.70
   0   2   3   36.30    2.60
   0  -2  -3   26.40    2.60
   0  -2   3   25.70    2.30
   0  -2   3   26.90    2.40
   0  -2   3   28.50    3.30
   0  -2   3   28.40    3.00
   0   2  -3   32.40    3.20
   0   2   3   31.80    2.40
   0  -2  -3   28.10    2.30
   0   2  -3   31.40    2.70
   0   2   3   28.80    3.20
   0   2   3   31.30    3.20
   0   2  -3   27.90    3.30
   0   2   3   29.50    3.00
   0   2  -3   28.80    3.00
   0  -2   3   31.80    2.60
   0  -2   3   29.50    3.30
   0   2   3   29.60    2.70
   0   2   3   29.70    3.20
   0   2  -3   29.40    2.60
   0   2  -3   29.30    2.80
   0  -2   3   28.30    3.10
   0  -2  -3   25.90    3.10
   0  -2   3   29.50    2.90
   0   2  -3   37.40    3.30
   0   2   3   25.80    2.50
   0  -2   3   28.30    3.30
   0   2  -3   28.10    2.50
   0   2   3   30.70    2.70
   0   2  -3   27.90    3.30
   0   2   3   33.50    2.80
   0   2  -3   27.50    2.40
   0   2  -3   37.00    2.80
   0  -2  -3   28.60    2.40
   0   2   3   34.60    3.10
   0  -2  -3   26.50    2.50
   0  -2   3   25.50    2.70
   0   2  -3   24.70    2.50
   0   2  -3   33.50    2.90
   0  -2   3   25.90    2.60
   0  -2  -3   26.20    3.20
   0  -2  -3   31.40    3.10
   0   2   3   29.10    2.70
   0  -2  -3   27.40    2.60
   0  -2  -3   23.40    2.30
   0  -2  -3   28.20    2.60
   0   2   3   33.30    3.10
   0  -2  -3   28.80    3.40
   0  -2   3   38.40    3.50
   0  -2  -3   25.30    3.40
  -1   2   3 1552.24  110.89
  -1  -2  -3 1658.53  111.79
  -1  -2  -3 1814.82  111.09
   1  -2   3 1447.06  110.29
  -1   2   3 1661.33  110.89
   1   2  -3 1687.33  110.49
   1  -2   3 1742.83  110.59
  -1   2   3 1541.35  110.19
   1  -2   3 1761.32  111.49
   1   2  -3 1493.25  110.89
   1  -2   3 1671.63  110.49
  -1   2   3 1529.45  110.29
   1   2  -3 1454.85  110.19
  -1   2   3 1495.75  110.89
  -1   2   3 1703.83  111.99
  -1   2   3 1653.53  110.59
  -1   2   3 1717.03  111.99
  -1   2   3 1619.54  110.19
   1  -2   3 1484.05  110.29
   1  -2   3 1383.66  110.99
  -1  -2  -3 1520.05  110.29
  -1  -2  -3 1507.25  110.19
   1  -2   3 1629.34  110.79
  -1   2   3 1521.25  110.49
  -1   2   3 1421.16  110.19
   1  -2   3 1495.65  110.19
   1  -2   3 1575.14  111.19
   1  -2   3 1381.46  110.39
  -1   2   3 1491.35  111.09
   1  -2   3 1625.14  110.69
  -1   2   3 1411.06  110.99
   1  -2   3 1636.34  110.89
  -1   2   3 1505.85  110.09
  -1   2   3 1447.76  111.09
  -1   2   3 1498.45  110.39
  -1   2   3 1450.55  110.59
  -1  -2  -3 1487.55  110.19
  -1   2   3 1502.95  110.29
  -1   2   3 1496.05  110.39
  -1   2   3 1641.64  110.39
   1   2  -3 1500.75  110.59
   1  -2   3 1658.13  110.09
   1  -2   3 1599.64  110.79
  -1  -2  -3 1592.74  110.79
   1  -2   3 1503.95  111.09
   1  -2   3 1725.93  110.99
   1  -2   3 1441.26  110.99
  -1   2   3 1633.94  110.59
   1   2  -3 1541.35  110.39
   1  -2   3 1498.55  110.29
  -1   2   3 1606.94  110.69
   1   2  -3 1557.34  110.59
  -1  -2  -3 1534.65  110.79
   1   2  -3 1379.86  112.69
   1   2  -3 1747.93  110.89
   1  -2   3 1708.73  110.79
  -1  -2  -3 1622.04  110.89
   1  -2  -3 1274.77   80.79
  -1   2  -3 1236.08   81.59
   1  -2  -3 1180.58   80.79
  -1   2  -3 1233.08   81.49
  -1   2  -3 1132.39   80.89
   1  -2  -3 1044.70   80.99
   1  -2  -3 1125.59   81.49
  -1   2  -3 1170.68   80.99
  -1   2  -3 1092.09   81.09
  -1   2  -3 1121.59   80.99
   1  -2  -3 1128.49   80.79
   1  -2  -3 1248.48   81.09
  -1   2  -3 1102.49   81.79
  -1  -2   3 1257.87   81.19
  -1   2  -3 1234.78   81.99
   1   2   3 1224.28   80.99
  -1   2  -3 1098.39   81.19
   1   2   3 1140.89   80.69
   1  -2  -3 1133.29   80.89
   1  -2  -3 1184.88   80.89
  -1   2  -3 1252.57   80.99
   1  -2  -3 1098.29   81.19
  -1   2  -3 1117.19   80.79
  -1   2  -3 1091.29   81.49
  -1   2  -3 1109.79   80.99
   1  -2  -3 1073.09   81.39
  -1   2  -3 1052.79   81.09
   1  -2  -3 1067.39   80.99
  -1   2  -3 1089.89   80.89
   1  -2  -3 1055.99   81.49
   1   2   3 1288.77   81.19
   1  -2  -3 1124.29   81.39
   1  -2  -3 1199.48   80.99
   1   2   3 1060.79   80.79
  -1   2  -3 1224.18   81.79
  -1   2  -3 1178.28   82.49
   1   2   3 1260.27   81.09
   1  -2  -3 1056.19   81.69
   1  -2  -3 1050.89   81.69
  -1   2  -3 1125.69   80.79
   1  -2  -3 1119.49   80.79
  -1   2  -3 1097.49   81.09
  -1   2  -3 1142.99   80.99
   2  -2   3  278.37   19.80
   2   2  -3  258.17   19.60
  -2  -2  -3  307.87   19.80
   2  -2   3  272.97   20.00
  -2   2   3  285.17   19.70
   2   2  -3  302.27   19.80
   2  -2   3  268.67   21.30
   2   2  -3  251.17   19.70
  -2  -2  -3  279.97   19.80
  -2   2   3  273.97   20.00
  -2   2   3  274.97   20.50
  -2   2   3  255.47   19.80
  -2   2   3  264.37   19.90
  -2   2   3  276.67   19.90
   2   2  -3  228.88   21.10
   2  -2   3  259.77   21.30
   2   2  -3  261.17   19.40
  -2   2   3  291.07   20.30
  -2   2   3  266.57   20.80
  -2  -2  -3  250.17   19.80
   2  -2   3  257.57   20.40
   2  -2   3  292.27   21.10
   2  -2   3  292.77   20.00
  -2   2   3  310.27   20.30
  -2   2   3  294.07   20.90
  -2   2   3  260.07   20.20
  -2   2   3  263.57   21.20
   2   2  -3  290.07   19.60
  -2   2   3  251.87   20.40
  -2  -2  -3  304.17   19.50
  -2   2   3  246.98   19.90
  -2  -2  -3  268.07   19.90
   2  -2   3  279.07   20.80
   2  -2   3  268.67   19.90
   2  -2   3  279.37   20.00
   2  -2   3  289.17   20.40
   2  -2   3  244.48   20.20
  -2   2   3  268.67   20.30
   2  -2   3  283.07   19.90
   2  -2   3  293.47   20.40
  -2   2   3  296.47   20.60
  -2  -2  -3  282.47   19.40
  -2   2   3  301.27   20.10
   2   2  -3  289.17   20.10
   2   2  -3  256.27   19.60
  -2   2   3  265.27   19.90
   2  -2   3  289.67   20.30
  -2   2   3  255.97   21.20
   2  -2   3  259.27   20.10
  -2   2   3  280.47   21.00
   2  -2   3  267.97   20.00
  -2  -2  -3  280.97   19.90
   2  -2   3  267.97   20.00
   2   2   3  292.67   20.10
  -2   2  -3  299.27   20.40
  -2  -2   3  292.77   20.40
   2  -2  -3  268.77   20.60
  -2  -2   3  275.17   20.20
  -2   2  -3  251.27   20.70
  -2   2  -3  271.97   20.90
   2  -2  -3  283.97   20.80
   2  -2  -3  276.37   20.30
  -2   2  -3  286.87   20.50
   2  -2  -3  278.97   20.40
  -2   2  -3  275.57   21.60
   2  -2  -3  254.17   21.20
  -2   2  -3  255.87   21.70
   2  -2  -3  304.87   21.40
   2  -2  -3  279.47   20.20
  -2  -2   3  262.47   20.00
   2  -2  -3  247.48   20.80
   2   2   3  311.17   20.20
  -2   2  -3  259.27   21.30
   2   2   3  281.07   20.00
  -2   2  -3  327.27   21.70
   2  -2  -3  300.77   20.50
   2  -2  -3  273.77   20.40
  -2   2  -3  275.97   20.40
   2  -2  -3  307.07   20.50
  -2   2  -3  288.87   20.50
  -2   2  -3  295.47   20.90
   2  -2  -3  306.37   20.70
   2  -2  -3  289.27   20.50
  -2   2  -3  277.47   20.90
  -2   2  -3  286.77   21.30
  -2  -2   3  267.77   20.40
   2  -2  -3  254.27   21.50
   2   2   3  263.67   19.90
   2  -2  -3  269.47   20.60
  -2   2  -3  271.37   20.20
   2  -2  -3  266.87   21.70
   2   2   3  277.77   19.80
  -2   2  -3  304.47   20.70
   2  -2  -3  266.47   21.00
   2  -2  -3  286.37   20.50
  -2   2  -3  261.07   20.30
  -2   2  -3  295.27   20.70
  -2   2  -3  278.97   20.20
   2   2   3  324.27   19.80
  -2   2  -3  295.77   20.30
   2  -2  -3  274.87   21.00
   2  -2  -3  279.67   20.20
  -2   2  -3  252.17   20.80
   3  -2   3   45.40    4.90
  -3   2   3   49.50    6.10
   3  -2   3   51.49    5.90
  -3   2   3   42.10    4.60
  -3  -2  -3   40.90    5.10
   3   2  -3   54.69    4.00
  -3   2   3   45.60    7.00
   3  -2   3   47.10    5.10
   3  -2   3   48.50    7.20
   3  -2   3   48.50    5.40
  -3   2   3   45.30    7.00
  -3  -2  -3   39.20    5.30
  -3   2   3   55.29    4.90
   3   2  -3   51.89    4.40
  -3   2   3   51.19    5.30
   3   2  -3   47.10    3.90
  -3   2   3   45.00    6.90
  -3   2   3   49.50    6.10
  -3   2   3   41.90    7.50
  -3   2   3   47.30    5.70
   3   2  -3   43.90    4.60
  -3   2   3   47.00    5.10
   3   2  -3   52.49    3.70
  -3  -2  -3   45.80    5.30
  -3  -2  -3   40.80    4.90
   3   2  -3   38.30    7.80
  -3  -2  -3   40.80    5.50
  -3   2   3   48.40    5.60
   3  -2   3   58.09    7.40
  -3   2   3   41.20    4.80
   3   2  -3   45.10    4.00
   3  -2   3   50.79    5.70
   3  -2   3   51.09    5.50
   3  -2   3   50.89    5.90
   3  -2   3   52.09    7.40
   3  -2   3   48.70    4.90
   3  -2   3   37.10    6.20
   3  -2   3   50.49    5.30
   3   2  -3   49.60    4.70
   3  -2   3   53.69    7.00
   3   2  -3   52.59    4.40
   3  -2   3   42.10    6.70
   3   2  -3   56.39    4.80
  -3   2   3   47.70    5.70
  -3   2   3   45.30    5.70
   3  -2   3   50.79    5.30
  -3  -2  -3   49.10    4.20
  -3   2   3   41.90    6.00
  -3  -2  -3   43.70    4.30
   3  -2   3   48.20    5.50
  -3   2   3   48.80    7.20
  -3   2   3   47.10    4.70
   3  -2   3   45.20    5.20
   3  -2   3   44.20    5.90
   3  -2   3   41.70    5.10
  -3   2   3   47.60    4.30
  -3  -2   3   44.10    4.30
  -3   2  -3   41.30    5.30
  -3   2  -3   41.80    7.00
   3  -2  -3   43.70    5.10
   3   2   3   43.70    4.30
  -3  -2   3   38.70    5.10
  -3   2  -3   47.20    5.70
  -3   2  -3   51.49    4.70
  -3   2  -3   33.10    4.90
  -3   2  -3   29.60    5.50
  -3   2  -3   36.90    5.60
   3   2   3   49.00    3.50
   3  -2  -3   42.20    4.60
   3  -2  -3   43.00    5.00
   3   2   3   43.10    4.00
   3  -2  -3   43.60    5.30
   3  -2  -3   39.30    5.70
   3  -2  -3   45.40    4.60
   3  -2  -3   44.90    7.10
  -3   2  -3   42.60    6.50
   3  -2  -3   40.50    5.10
  -3   2  -3   45.30    5.00
   3  -2  -3   55.49    6.90
  -3  -2   3   41.60    4.80
  -3  -2   3   43.30    4.80
   3  -2  -3   40.50    6.70
   3   2   3   37.90    4.30
   3  -2  -3   46.60    5.20
   3  -2  -3   39.80    5.70
   3  -2  -3   39.40    6.50
  -3   2  -3   41.20    5.90
  -3   2  -3   36.00    6.40
   3  -2  -3   39.90    5.90
  -3   2  -3   44.50    6.70
  -3   2  -3   38.10    4.40
   3   2   3   44.50    3.70
   3  -2  -3   45.00    4.60
  -3   2  -3   37.30    6.90
  -3   2  -3   39.00    4.90
   3  -2  -3   41.90    4.10
   3   2   3   40.70    4.30
   3  -2  -3   47.10    5.60
  -3   2  -3   43.70    5.90
  -3   2  -3   47.90    4.70
  -3   2  -3   43.00    4.20
   3  -2  -3   47.60    5.30
   3  -2  -3   41.40    6.90
   3  -2  -3   43.10    5.10
  -3  -2   3   46.60    4.30
  -3  -2   3   38.10    5.20
   3  -2  -3   42.40    7.40
   3  -2  -3   49.70    5.10
   3   2   3   38.30    3.90
  -4   2   3  257.87   19.30
   4   2  -3  240.88   17.70
   4  -2   3  245.98   18.20
  -4  -2  -3  237.38   18.10
   4  -2   3  241.18   18.40
   4   2  -3  242.08   17.10
   4  -2   3  240.48   19.20
   4  -2   3  259.87   18.40
   4  -2   3  254.27   20.40
   4  -2   3  242.28   18.70
   4  -2   3  246.58   18.10
  -4   2   3  263.87   17.70
  -4  -2  -3  263.87   17.90
   4  -2   3  253.07   19.60
  -4   2   3  257.17   20.30
   4   2  -3  230.78   17.70
   4   2  -3  231.98   18.30
  -4   2   3  248.28   18.20
   4  -2   3  242.48   20.80
   4  -2   3  238.58   18.50
  -4   2   3  266.97   18.30
  -4   2   3  233.68   18.90
   4   2  -3  251.17   17.60
   4  -2   3  230.28   20.00
   4   2  -3  244.28   18.30
   4  -2   3  252.57   18.90
  -4  -2  -3  231.18   18.50
  -4  -2  -3  204.58   18.70
   4   2  -3  242.38   18.00
  -4   2   3  211.18   20.80
  -4   2   3  234.88   17.90
  -4   2   3  261.37   19.40
   4   2  -3  220.58   18.20
  -4   2   3  224.68   20.00
   4   2  -3  241.28   17.60
  -4  -2  -3  224.48   17.10
  -4   2   3  223.88   20.60
   4  -2   3  235.58   18.40
   4   2  -3  221.58   17.50
   4  -2   3  231.98   20.70
  -4   2   3  239.28   18.20
   4  -2   3  260.67   19.20
   4  -2   3  279.97   18.80
  -4   2   3  234.48   20.30
  -4  -2  -3  268.47   18.50
  -4   2   3  257.07   19.00
  -4  -2  -3  203.88   19.20
  -4  -2  -3  226.98   19.00
   4   2  -3  255.67   18.10
   4  -2   3  238.78   19.30
  -4   2   3  215.88   18.90
   4  -2   3  240.48   18.40
  -4   2   3  265.37   19.00
   4  -2   3  265.67   20.70
  -4  -2   3  201.88   18.20
  -4   2  -3  211.58   20.00
   4  -2  -3  231.18   16.90
   4  -2  -3  202.78   19.50
   4  -2  -3  235.38   17.80
   4  -2  -3  215.48   17.70
   4  -2  -3  247.48   17.70
  -4   2  -3  237.28   16.80
   4  -2  -3  219.48   17.60
  -4  -2   3  211.18   18.20
  -4  -2   3  205.68   16.40
   4   2   3  242.18   16.70
  -4   2  -3  230.88   17.50
   4  -2  -3  238.68   17.20
   4  -2  -3  239.98   19.90
   4   2   3  246.68   17.00
   4   2   3  255.77   17.40
   4  -2  -3  229.98   19.90
  -4   2  -3  252.57   18.50
  -4   2  -3  192.48   18.00
  -4   2  -3  232.38   17.60
  -4   2  -3  229.28   17.10
   4  -2  -3  221.88   18.00
   4  -2  -3  232.88   18.60
  -4   2  -3  243.68   18.00
   4   2   3  231.68   17.10
  -4   2  -3  240.88   17.00
  -4  -2   3  233.88   17.40
   4  -2  -3  225.28   19.40
  -4   2  -3  208.08   19.40
  -4   2  -3  193.18   17.70
   4  -2  -3  225.28   18.00
   4  -2  -3  231.48   18.50
  -4   2  -3  233.38   19.20
   4  -2  -3  228.98   18.50
   4   2   3  204.18   17.30
   4   2   3  230.18   17.00
   4   2   3  232.08   16.80
   4  -2  -3  251.37   19.80
   4   2   3  239.48   16.70
  -4  -2   3  217.88   17.70
  -4   2  -3  227.78   18.50
   4   2   3  233.78   17.40
  -4   2  -3  231.18   18.50
   4  -2  -3  222.68   17.50
   4  -2  -3  245.38   19.50
  -4  -2   3  243.58   17.30
  -4   2  -3  229.68   19.60
  -4  -2   3  229.48   17.70
  -4   2  -3  218.88   19.70
   4  -2  -3  235.68   17.20
   4  -2  -3  249.38   18.00
   4  -2  -3  231.98   17.50
  -5   2   3 1471.25   97.39
   5   2  -3 1408.16   96.89
  -5   2   3 1340.37   99.79
   5  -2   3 1433.66   98.59
   5  -2   3 1430.56  100.99
   5  -2   3 1539.95   97.99
   5   2  -3 1393.76   97.79
  -5  -2  -3 1346.27   98.39
  -5   2   3 1299.47   98.09
  -5   2   3 1319.37   98.39
  -5  -2  -3 1229.08   98.49
  -5  -2  -3 1445.96   98.09
  -5   2   3 1534.25   98.69
  -5   2   3 1479.55   97.89
   5  -2   3 1373.36   98.59
  -5   2   3 1308.37  100.59
  -5   2   3 1517.05   99.19
   5  -2   3 1333.47   99.09
   5   2  -3 1160.38  101.09
   5   2  -3 1350.06   98.29
   5   2  -3 1373.76   98.29
  -5  -2  -3 1448.26   98.29
   5  -2   3 1404.86   98.29
   5   2  -3 1452.35   97.69
  -5   2   3 1291.67  100.69
  -5   2   3 1372.46   98.69
   5  -2   3 1390.96   97.79
  -5  -2  -3 1476.95   97.79
   5  -2   3 1430.06   99.09
   5   2  -3 1363.46   97.59
   5   2  -3 1466.55   97.29
   5   2  -3 1409.26   97.99
   5  -2   3 1326.37   98.89
  -5   2   3 1347.97   97.59
   5  -2   3 1357.86   98.19
   5  -2   3 1473.85   98.39
  -5  -2  -3 1327.17   98.29
   5   2  -3 1292.27   97.59
  -5   2   3 1442.36   99.89
   5   2  -3 1267.07   98.09
   5   2  -3 1340.57   97.49
  -5   2   3 1333.37   99.59
   5  -2   3 1428.36   97.99
   5   2  -3 1376.36   97.69
  -5  -2  -3 1265.87   97.09
  -5   2   3 1292.27   97.69
   5  -2   3 1419.36   98.19
  -5  -2  -3 1285.57   99.19
   5  -2  -3 1413.16   93.29
   5   2   3 1373.06   93.69
   5   2   3 1234.98   93.59
  -5  -2   3 1190.58   94.69
  -5   2  -3 1176.28   95.09
  -5   2  -3 1306.97   93.09
  -5   2  -3 1168.48   96.09
   5  -2  -3 1238.78   93.19
  -5  -2   3 1192.28   94.69
  -5   2  -3 1241.28   94.99
  -5  -2   3 1295.37   93.89
   5  -2  -3 1328.87   94.19
  -5  -2   3 1313.47   93.59
   5  -2  -3 1329.27   94.59
   5   2   3 1323.27   93.39
  -5   2  -3 1398.86   94.69
  -5   2  -3 1258.07   95.99
   5  -2  -3 1171.68   95.69
  -5   2  -3 1297.37   95.39
   5  -2  -3 1191.18   94.29
   5  -2  -3 1401.76   93.69
   5  -2  -3 1305.27   94.09
   5  -2  -3 1362.56   96.19
  -5  -2   3 1432.96   93.49
  -5   2  -3 1366.16   94.39
  -5   2  -3 1397.16   92.79
  -5   2  -3 1371.56   93.39
  -5  -2   3 1170.08   92.69
   5  -2  -3 1348.27   92.89
   5   2   3 1292.47   93.19
  -5   2  -3 1450.25   94.19
   5  -2  -3 1442.26   93.39
  -5   2  -3 1324.07   93.39
   5  -2  -3 1353.36   93.69
   5   2   3 1354.56   92.89
   5  -2  -3 1421.76   93.89
   5   2   3 1269.77   92.89
   5   2   3 1387.26   93.19
   5  -2  -3 1342.77   94.49
   5   2   3 1266.57   93.09
  -5   2  -3 1429.16   93.09
   5  -2  -3 1164.18   93.59
   5   2   3 1390.86   92.99
  -6  -2  -3  145.19   12.20
   6   2  -3  137.79   12.80
   6  -2   3  141.29   13.30
  -6   2   3  128.39   15.70
   6   2  -3  132.19   11.50
  -6   2   3  139.29   13.60
   6   2  -3  137.79   11.60
  -6   2   3  144.29   10.80
  -6  -2  -3  153.08   13.20
  -6  -2  -3  111.39   13.00
  -6   2   3  123.79   16.50
  -6  -2  -3  139.69   14.60
  -6   2   3  118.09   15.70
  -6  -2  -3  147.69   11.90
   6  -2   3  157.58   16.70
  -6   2   3  122.49   11.00
   6   2  -3  124.49   11.60
   6   2  -3  106.19   17.20
  -6  -2  -3  108.09   15.00
   6   2  -3  127.89   11.60
   6  -2   3  126.99   12.40
   6  -2   3  137.19   13.80
   6  -2   3  147.29   13.60
  -6  -2  -3  134.09   13.40
   6   2  -3  135.69   11.20
   6  -2   3  135.49   12.90
  -6  -2  -3  106.49   13.90
   6   2  -3  142.39   12.10
   6  -2   3  144.19   14.10
  -6   2  -3  136.19   17.50
   6  -2  -3  129.29   14.00
   6  -2  -3  136.99   13.60
  -6  -2   3  119.39   12.80
  -6  -2   3  131.89   13.20
   6  -2  -3  134.99   14.30
   6  -2  -3  133.09   12.40
   6   2   3  143.69   11.30
  -6  -2   3  107.69   14.80
  -6  -2   3  123.29   12.70
   6   2   3  132.79   12.40
  -6   2  -3  129.29   10.80
   6   2   3  128.99   11.30
   6  -2  -3  133.89   13.10
   6   2   3  129.39   11.00
  -6  -2   3  130.69   14.50
  -6  -2   3  136.89   11.70
  -6  -2   3  126.59   12.00
   6  -2  -3  111.09   16.60
   6   2   3  131.29   11.00
  -6   2  -3  141.19   14.10
   6  -2  -3  148.49   15.00
   6   2   3  130.39   11.40
  -6   2  -3  129.59   15.20
   6  -2  -3  138.89   13.50
   6   2   3  131.59   11.70
  -6   2  -3  121.79   15.60
   6   2   3  130.29   11.50
  -6   2  -3  128.59   10.30
   7   2  -3   77.29   11.30
   7   2  -3  109.99   11.20
   7  -2   3  115.39   11.60
   7   2  -3   84.69   19.60
   7  -2   3  107.59   12.40
  -7  -2  -3   79.39   15.30
   7  -2   3  119.19   13.10
   7  -2   3  112.29   12.80
  -7  -2  -3  100.99   12.80
  -7  -2  -3   76.79   13.30
   7  -2   3  118.89   14.10
  -7  -2  -3   93.39   14.40
  -7   2   3  105.39   15.50
  -7  -2  -3   66.79   11.80
   7   2  -3  100.09   10.30
  -7   2   3  113.49   13.10
  -7  -2   3   96.89   12.20
   7   2   3   99.09   10.60
  -7   2  -3  127.39   14.10
   7  -2  -3   88.09   18.00
   7  -2  -3  124.39   11.70
   7   2   3   88.89   10.10
  -7  -2   3   87.99   12.40
   7  -2  -3  110.79   12.90
   7   2   3   91.09   11.30
  -7  -2   3   82.89   15.30
  -7  -2   3  102.59   13.30
  -7  -2   3   95.09   14.70
   7  -2  -3  110.19   12.80
  -7   2  -3  124.49   17.90
   7  -2  -3  127.59   13.50
   7  -2  -3  125.99   14.40
   8   2  -3   16.30    8.30
   8  -2   3   22.80   13.50
   8   2  -3    8.70   14.90
  -8  -2  -3   22.20   10.70
  -8   2   3   16.50   11.20
  -8  -2  -3   15.30    6.50
  -8  -2  -3   13.90    8.90
   8  -2   3   11.00   13.50
   8  -2   3   19.30    9.20
  -8  -2  -3   15.30    8.00
   8   2   3   25.90   10.20
  -8   2  -3   18.80   12.20
  -8  -2   3    0.40    8.40
  -8   2  -3    2.90   53.99
   8  -2  -3    6.40    9.10
   8   2   3   11.70    7.60
   8  -2  -3    2.70   13.40
   8  -2  -3    2.10    9.10
  -8  -2   3   14.40    8.10
   8   2   3   -4.70   13.20
  -8  -2   3    7.20   10.30
  -8  -2   3    4.20    7.20
   0   3  -3    4.30    1.50
   0  -3  -3    3.90    1.30
   0   3  -3    5.20    2.00
   0   3  -3    3.70    1.30
   0   3   3    4.60    2.00
   0  -3  -3    4.60    1.20
   0   3   3    3.80    1.30
   0   3   3    4.10    1.40
   0  -3  -3    7.20    1.10
   0  -3   3    2.30    2.00
   0  -3  -3    3.00    2.00
   0  -3  -3    2.40    2.00
   0  -3   3    3.60    2.00
   0   3   3    2.20    1.60
   0   3  -3    3.90    1.80
   0  -3   3    2.60    1.20
   0  -3   3    4.90    1.20
   0   3  -3    5.10    1.50
   0   3  -3    2.90    1.10
   0  -3   3    2.20    1.00
   0  -3   3    1.60    2.10
   0   3   3    4.70    1.40
   0   3   3    1.60    1.50
   0  -3   3    4.90    2.10
   0  -3   3    4.50    0.50
   0   3  -3    2.00    1.50
   0   3   3    2.80    1.00
   0  -3   3    6.40    0.60
   0  -3   3    4.10    2.10
   0  -3  -3    1.90    1.50
   0   3  -3    3.50    2.20
   0   3   3    2.70    1.20
   0   3   3    7.50    2.10
   0   3   3    4.30    1.40
   0  -3  -3    2.90    2.20
   0   3  -3    3.30    1.00
   0   3  -3    4.20    1.10
   0  -3  -3    1.70    1.90
   0   3   3    6.80    1.50
   0   3   3    5.40    1.70
   0   3  -3    4.00    1.90
   0  -3  -3    6.10    1.10
   0   3   3    3.10    1.30
   0   3  -3    3.10    1.30
   0  -3  -3    4.30    1.40
   0   3  -3    5.70    1.70
   1  -3   3   98.59    7.10
  -1  -3  -3   84.99    7.00
  -1   3   3  108.79    7.30
  -1   3   3   85.09    7.60
  -1  -3  -3   91.89    6.80
   1  -3   3   88.79    7.50
   1   3  -3   94.49    7.00
  -1   3   3   91.19    7.40
  -1   3   3   91.29    8.40
   1  -3   3   93.69    7.50
   1  -3   3   96.69    8.30
  -1   3   3   80.49    7.10
  -1   3   3   83.89    7.00
   1   3  -3   91.49    6.40
  -1   3   3   86.09    7.40
   1   3  -3   81.29    6.60
  -1   3   3   84.09    7.60
   1   3  -3   83.89    6.70
   1  -3   3  101.09    6.90
   1  -3   3   91.09    7.20
  -1   3   3   95.69    8.30
   1   3  -3   97.99    6.80
   1  -3   3   86.99    8.00
  -1  -3  -3   90.79    6.90
  -1  -3  -3   86.09    7.10
  -1   3   3   91.09    8.30
   1  -3   3   96.09    8.40
  -1  -3  -3  100.39    7.20
   1  -3   3   77.29    8.40
  -1   3   3   81.89    7.00
   1   3  -3   83.89    8.10
   1   3  -3  101.69    7.00
   1  -3   3   89.99    7.20
  -1   3   3   87.09    7.00
   1   3  -3   83.09    6.50
   1  -3   3   94.19    7.30
   1  -3   3   92.09    7.00
   1   3  -3  101.89    6.80
   1  -3   3   92.89    7.50
   1  -3   3   86.19    6.80
   1  -3   3  104.29    7.00
  -1   3   3   90.69    7.30
  -1   3   3  108.09    9.20
   1  -3   3   93.19    7.00
  -1   3   3   94.09    7.30
  -1   3   3   91.59    7.10
   1   3  -3   98.29    7.30
   1  -3   3   86.89    7.50
  -1   3   3   89.99    7.40
  -1   3   3   99.29    7.50
   1  -3   3   89.49    8.50
  -1   3   3   84.89    7.20
  -1   3   3   81.89    7.70
   1   3   3  115.19    8.40
   1  -3  -3  109.89    9.00
   1   3   3  126.99    8.60
  -1   3  -3  117.69    9.80
  -1   3  -3  114.59    9.10
  -1   3  -3  101.09    9.20
  -1   3  -3  113.79    8.80
   1  -3  -3  110.39    9.70
   1   3   3  114.79    8.40
   1  -3  -3   97.49    9.60
   1  -3  -3  111.29    8.60
  -1   3  -3  122.89   10.10
   1  -3  -3  125.59    9.00
   1  -3  -3  131.79    8.60
   1  -3  -3  112.69    8.90
  -1   3  -3  104.19    8.80
   1  -3  -3  129.79    8.80
   1  -3  -3  120.99    8.50
   1  -3  -3  105.89    9.20
  -1   3  -3  104.79    9.30
   1   3   3  125.99    8.60
   1  -3  -3   98.49    9.90
  -1  -3   3  110.99    8.60
  -1   3  -3  119.19    9.90
   1  -3  -3  133.19    8.30
  -1   3  -3   98.09    8.70
  -1   3  -3  117.09    8.70
  -1   3  -3  113.39    8.80
  -1   3  -3  110.99    8.70
   1  -3  -3  119.29    8.80
   1   3   3  107.69    8.20
  -1  -3   3  131.79    8.90
  -1   3  -3  108.99   10.00
  -1   3  -3  105.09    9.70
  -1   3  -3  116.29    9.00
   1  -3  -3  117.39   10.00
   1  -3  -3  113.29    8.60
  -1  -3   3  113.49    8.80
   1   3   3  120.29    8.40
  -1   3  -3  110.09    9.00
  -1   3  -3  108.09    9.00
   1   3   3  130.69    8.20
   1  -3  -3  112.89    8.80
  -1   3  -3  114.49    9.20
  -1   3  -3  122.39    8.90
  -1   3  -3  111.99    9.00
   1   3   3  116.49    8.50
   1  -3  -3  100.49    9.00
   2  -3   3 1207.78   96.39
   2  -3   3 1413.46   95.49
   2  -3   3 1358.16   95.79
  -2   3   3 1377.66   95.99
  -2   3   3 1439.66   96.09
   2   3  -3 1154.88   96.79
  -2   3   3 1305.07   95.69
  -2   3   3 1296.37   95.69
  -2   3   3 1357.76   95.79
  -2   3   3 1410.56   95.49
   2  -3   3 1386.46   95.59
   2  -3   3 1371.16   95.69
  -2   3   3 1362.36   96.59
  -2  -3  -3 1211.18   95.19
   2  -3   3 1373.36   96.69
   2  -3   3 1499.35   96.29
   2  -3   3 1444.66   96.89
   2   3  -3 1319.17   95.39
  -2   3   3 1252.97   95.49
   2  -3   3 1279.97   97.29
   2  -3   3 1303.57   95.99
  -2   3   3 1258.17   96.19
   2  -3   3 1233.28   96.09
   2  -3   3 1317.57   96.09
  -2   3   3 1461.95   95.79
  -2   3   3 1247.78   95.69
   2  -3   3 1391.16   95.59
  -2   3   3 1329.87   95.69
  -2   3   3 1293.37   96.19
   2  -3   3 1443.36   95.79
  -2   3   3 1388.16   95.99
  -2   3   3 1299.37   96.99
   2  -3   3 1460.85   95.79
  -2  -3  -3 1443.36   95.59
  -2   3   3 1395.06   96.09
   2  -3   3 1300.77   95.79
   2  -3   3 1249.88   95.89
   2  -3   3 1392.76   95.69
  -2   3   3 1324.27   96.19
  -2   3   3 1517.55   96.99
  -2   3   3 1416.26   96.69
   2  -3   3 1212.68   96.99
  -2   3   3 1415.76   96.09
   2   3  -3 1554.14   95.69
   2  -3   3 1373.16   95.69
  -2   3   3 1392.56   97.39
   2  -3  -3 1077.89   84.69
  -2   3  -3 1193.58   84.29
  -2   3  -3 1209.68   84.29
  -2   3  -3 1171.18   84.89
  -2   3  -3 1066.29   85.79
   2  -3  -3 1120.99   84.69
  -2   3  -3 1236.28   84.99
  -2   3  -3 1234.18   84.79
   2  -3  -3 1202.08   84.29
  -2   3  -3 1190.38   84.49
   2  -3  -3 1204.48   85.39
  -2   3  -3 1187.98   84.79
  -2   3  -3 1224.78   85.89
   2  -3  -3 1068.09   85.79
   2   3   3 1166.38   84.19
  -2  -3   3 1259.07   84.19
   2  -3  -3 1326.37   85.59
   2   3   3 1195.48   83.99
  -2   3  -3 1111.59   84.49
   2  -3  -3 1146.79   84.79
  -2   3  -3 1135.09   84.89
   2  -3  -3 1042.10   85.29
   2  -3  -3 1200.88   84.39
  -2   3  -3 1090.99   84.39
   2  -3  -3 1165.98   84.39
   2  -3  -3 1164.78   84.29
   2  -3  -3 1092.89   85.79
  -2   3  -3 1147.29   85.39
  -2   3  -3 1303.67   84.59
   2  -3  -3 1216.38   84.49
  -2   3  -3 1290.27   85.49
   2  -3  -3 1128.49   84.39
  -2   3  -3 1142.99   84.89
   2  -3  -3 1165.18   84.39
  -2   3  -3 1099.59   84.29
   2  -3  -3 1217.68   84.19
  -2   3  -3 1229.48   85.59
   2  -3  -3 1281.57   84.39
   2  -3  -3 1321.97   84.49
   2   3   3 1340.57   84.39
  -2   3  -3 1193.18   84.59
  -2  -3   3 1375.36   85.39
   2   3   3 1219.18   83.89
  -2   3  -3 1190.58   85.09
   2  -3  -3 1247.18   85.59
   2  -3  -3 1175.58   84.99
   2  -3  -3 1281.97   84.79
  -3   3   3  120.69   12.30
  -3   3   3  135.69   11.10
  -3   3   3  113.79   11.20
   3  -3   3   99.69   11.70
   3  -3   3  133.29   10.50
   3  -3   3  122.19   10.50
  -3   3   3  104.59   10.10
   3  -3   3  131.29   10.90
   3   3  -3  119.29    9.70
   3   3  -3  134.99    9.50
   3  -3   3  120.29   10.10
   3  -3   3  145.19   10.80
  -3   3   3  116.99   10.40
   3  -3   3  127.19   10.90
   3  -3   3  111.99   10.10
  -3   3   3  142.19   11.10
   3   3  -3  139.39    9.40
  -3   3   3  129.99   10.20
   3   3  -3  125.19    9.40
  -3   3   3  132.29   11.40
  -3   3   3  103.29    9.90
   3  -3   3  114.59   10.30
   3  -3   3  123.59   12.40
   3   3  -3  113.79    9.40
  -3   3   3  126.79   11.00
  -3   3   3  140.59   10.90
   3   3  -3  134.79    9.60
   3   3  -3  118.89   12.50
   3  -3   3  113.39   11.20
  -3  -3  -3  111.39    9.10
   3  -3   3  130.39   10.50
   3  -3   3  123.89   10.50
  -3  -3  -3  138.19    9.70
   3  -3   3  123.89   10.20
   3  -3   3  131.99   10.20
  -3   3   3  136.29    9.90
   3  -3   3  107.29    9.80
  -3   3   3  133.49   12.70
   3  -3   3  144.79   12.60
  -3   3   3  126.29   11.60
   3  -3   3  124.19   12.80
  -3   3   3  130.49   10.10
  -3   3   3  125.59   12.30
  -3   3   3  114.29   12.00
  -3  -3  -3  103.79    9.60
  -3  -3  -3  130.29    9.10
  -3   3   3  122.49   12.50
   3  -3   3  135.59   11.20
   3   3  -3  112.09    9.00
  -3  -3  -3  137.19   10.10
   3  -3   3  117.59   12.60
   3  -3   3  137.39   10.70
  -3   3   3  130.99   10.60
  -3  -3   3  150.48   12.10
  -3   3  -3  132.99   14.00
   3   3   3  169.98   11.50
   3  -3  -3  151.68   12.40
   3  -3  -3  142.79   11.90
   3  -3  -3  162.98   13.40
   3  -3  -3  149.59   14.50
   3  -3  -3  143.99   12.30
  -3  -3   3  159.48   12.20
   3  -3  -3  159.78   12.40
   3  -3  -3  140.89   12.90
   3  -3  -3  152.58   14.60
   3   3   3  145.29   11.10
   3  -3  -3  158.78   12.50
   3  -3  -3  174.58   12.40
   3  -3  -3  146.49   14.50
   3  -3  -3  163.48   11.80
   3  -3  -3  166.78   12.10
   3  -3  -3  150.78   12.30
   3   3   3  141.79   11.40
  -3   3  -3  154.98   13.80
  -3   3  -3  156.48   14.40
   3  -3  -3  164.28   12.90
  -3   3  -3  171.48   13.40
  -3   3  -3  133.29   12.10
  -3   3  -3  170.28   14.60
   3  -3  -3  159.48   13.30
  -3   3  -3  179.38   12.50
   3   3   3  149.39   11.60
  -3   3  -3  160.78   14.70
  -3   3  -3  147.59   13.20
  -3   3  -3  157.28   12.70
  -3   3  -3  150.18   13.10
  -3   3  -3  173.58   11.80
  -3   3  -3  169.88   12.30
   3  -3  -3  185.38   12.90
   3  -3  -3  154.98   14.10
   3  -3  -3  132.39   13.00
   3   3   3  163.38   11.40
  -3   3  -3  169.18   13.10
  -3   3  -3  154.28   12.00
  -3   3  -3  141.39   13.10
  -3   3  -3  136.59   12.40
  -3   3  -3  161.48   12.80
   3  -3  -3  154.78   12.50
   3  -3  -3  156.58   14.50
  -3   3  -3  147.79   12.50
  -3  -3   3  149.69   11.30
   3  -3  -3  130.79   11.90
  -4   3   3  650.03   51.59
   4  -3   3  676.13   50.39
   4   3  -3  664.93   49.20
  -4   3   3  656.43   51.69
  -4   3   3  694.23   50.09
  -4   3   3  636.84   52.39
  -4   3   3  721.13   51.09
   4  -3   3  710.73   50.19
  -4   3   3  744.93   50.09
   4  -3   3  669.63   51.59
   4  -3   3  699.93   50.09
  -4   3   3  740.03   49.60
  -4  -3  -3  583.14   50.29
   4   3  -3  726.13   49.10
   4  -3   3  690.53   52.59
  -4  -3  -3  768.32   49.40
   4  -3   3  730.63   50.09
   4   3  -3  680.23   49.20
  -4   3   3  748.03   50.09
   4   3  -3  702.53   49.80
   4   3  -3  685.63   49.50
   4   3  -3  742.03   49.60
   4  -3   3  691.63   50.29
   4  -3   3  759.82   50.19
  -4  -3  -3  644.84   50.29
   4  -3   3  766.92   50.79
  -4   3   3  716.93   50.79
   4   3  -3  652.33   49.70
  -4   3   3  668.63   50.69
   4  -3   3  733.13   50.29
   4  -3   3  691.13   49.99
   4  -3   3  654.03   50.89
   4  -3   3  681.93   50.89
   4  -3   3  702.13   50.89
  -4   3   3  787.52   50.79
  -4   3   3  690.33   51.69
   4  -3   3  749.73   49.90
   4  -3   3  680.93   49.99
  -4   3   3  650.23   49.70
  -4   3   3  682.53   50.89
   4   3  -3  692.23   49.00
  -4  -3  -3  609.94   49.70
   4   3  -3  682.53   49.70
   4   3  -3  683.53   49.20
  -4   3   3  651.43   49.90
  -4   3   3  725.13   50.99
  -4  -3  -3  713.43   49.70
   4  -3   3  680.03   52.79
  -4  -3  -3  651.83   49.40
  -4   3   3  670.63   52.59
   4  -3   3  784.62   52.39
   4  -3  -3  781.22   56.89
   4  -3  -3  770.52   56.79
  -4  -3   3  721.33   56.69
  -4   3  -3  836.02   57.09
   4  -3  -3  775.82   57.39
   4  -3  -3  881.71   56.89
   4  -3  -3  860.81   56.69
   4   3   3  735.23   55.69
  -4   3  -3  771.42   57.89
  -4   3  -3  772.82   57.19
   4  -3  -3  823.72   56.69
   4   3   3  777.02   55.89
  -4   3  -3  735.33   58.99
  -4   3  -3  823.02   56.69
  -4  -3   3  867.81   55.79
   4  -3  -3  763.72   57.09
   4  -3  -3  723.63   57.79
  -4   3  -3  735.83   58.59
   4  -3  -3  751.72   57.99
  -4  -3   3  685.43   55.79
  -4   3  -3  766.72   58.19
  -4   3  -3  791.12   56.49
  -4   3  -3  793.02   56.49
   4  -3  -3  855.51   56.19
  -4   3  -3  843.02   57.39
   4   3   3  856.21   55.49
  -4   3  -3  753.92   57.29
   4  -3  -3  829.42   56.29
  -4   3  -3  756.42   56.19
  -4   3  -3  718.73   57.99
   4  -3  -3  770.22   56.39
   4  -3  -3  709.03   56.39
   4  -3  -3  777.12   55.89
   4   3   3  899.51   55.49
   4  -3  -3  732.23   57.09
   4  -3  -3  782.92   58.89
  -4  -3   3  875.01   55.99
   4  -3  -3  775.62   56.29
   4   3   3  813.32   55.99
  -4   3  -3  806.82   55.89
   4  -3  -3  738.43   58.79
  -4  -3   3  676.23   56.59
  -4   3  -3  789.72   57.19
   4   3   3  832.52   56.09
  -4   3  -3  803.72   56.09
   4   3   3  773.02   55.49
   4   3   3  705.73   55.89
   4  -3  -3  821.12   56.39
   4  -3  -3  851.41   58.29
   5   3  -3   62.89    6.50
   5  -3   3   55.69    7.60
   5  -3   3   64.69    8.00
   5  -3   3   65.59    9.80
   5  -3   3   65.39    8.50
  -5   3   3   70.09    9.30
  -5  -3  -3   54.29    6.10
   5  -3   3   58.59    7.80
   5  -3   3   65.89    6.60
   5  -3   3   69.19    8.30
  -5   3   3   65.89    8.90
   5   3  -3   51.09   12.10
  -5   3   3   65.49    9.40
   5  -3   3   70.59    8.70
  -5   3   3   54.59    9.80
   5   3  -3   61.39    6.00
   5   3  -3   52.99    6.10
  -5   3   3   74.39    8.30
   5   3  -3   63.99    5.90
   5   3  -3   60.39    6.30
  -5   3   3   60.19    6.00
   5  -3   3   71.39    8.50
   5   3  -3   58.99    5.70
   5   3  -3   65.59    5.70
   5   3  -3   60.19    7.10
  -5  -3  -3   60.09    7.30
  -5  -3  -3   43.20    6.80
   5   3  -3   59.99    7.10
  -5   3   3   57.29    7.00
  -5   3   3   59.19   10.00
  -5  -3  -3   45.60    6.50
   5  -3   3   65.49    9.10
  -5   3   3   61.59   12.10
   5   3  -3   54.99    7.10
  -5   3   3   56.69    6.50
  -5  -3  -3   61.69    8.40
   5  -3   3   69.59    9.20
   5  -3   3   62.09    8.10
  -5   3   3   63.29    9.60
  -5   3   3   58.19    8.70
  -5  -3   3   60.69    7.30
   5  -3  -3   57.19    7.90
   5  -3  -3   56.29    7.80
  -5   3  -3   59.09    8.00
   5   3   3   55.09    6.80
   5   3   3   45.50    5.80
   5   3   3   55.59    6.20
   5  -3  -3   54.49    7.10
  -5  -3   3   60.09    6.20
  -5  -3   3   51.19    6.60
  -5  -3   3   50.89    8.30
  -5   3  -3   57.89   11.40
  -5   3  -3   48.90    6.90
   5  -3  -3   65.19    7.00
   5  -3  -3   54.79    7.40
   5   3   3   62.79    5.90
   5   3   3   66.49    6.70
  -5   3  -3   58.49    6.10
   5  -3  -3   63.69    8.50
   5  -3  -3   59.79    8.00
  -5   3  -3   49.80    7.30
   5  -3  -3   62.39    8.90
   5  -3  -3   62.09    7.20
  -5   3  -3   68.09    9.10
   5   3   3   61.29    5.50
   5   3   3   52.69    6.10
  -5   3  -3   55.69    6.50
   5  -3  -3   46.10   10.20
  -5   3  -3   56.99    6.50
  -5  -3   3   42.50    8.70
  -5   3  -3   55.49    8.50
   5  -3  -3   56.29    8.40
  -5   3  -3   60.09    9.30
  -5   3  -3   59.79   10.20
   5  -3  -3   61.49    6.30
   5  -3  -3   67.49    9.90
  -5   3  -3   52.79    9.20
   5   3   3   60.59    5.50
   5  -3  -3   50.59    6.40
   5  -3  -3   50.19    8.40
   6  -3   3  214.68   18.90
  -6  -3  -3  208.38   18.60
   6  -3   3  219.38   17.30
   6  -3   3  217.38   17.60
  -6   3   3  219.48   18.10
  -6  -3  -3  190.48   15.90
   6   3  -3  206.78   15.70
  -6  -3  -3  202.78   17.10
  -6  -3  -3  179.58   17.20
  -6   3   3  205.38   15.80
  -6  -3  -3  185.58   16.40
  -6   3   3  202.68   16.30
   6   3  -3  214.88   16.40
   6   3  -3  183.68   23.40
   6  -3   3  212.88   18.60
  -6   3   3  197.38   17.60
  -6   3   3  204.28   21.40
   6   3  -3  204.68   16.90
  -6   3   3  240.58   18.90
   6   3  -3  186.68   16.00
   6   3  -3  192.98   16.00
  -6  -3  -3  161.28   18.70
   6  -3   3  224.38   18.30
   6   3  -3  209.38   15.90
   6  -3   3  231.08   18.10
  -6  -3   3  258.97   19.40
   6   3   3  229.28   18.50
   6   3   3  225.68   17.90
  -6   3  -3  278.17   21.50
  -6   3  -3  213.68   18.30
  -6  -3   3  251.97   18.50
   6   3   3  236.28   18.30
   6  -3  -3  247.68   20.00
  -6   3  -3  237.78   18.00
   6  -3  -3  265.77   21.50
   6   3   3  232.68   19.10
   6  -3  -3  252.17   21.50
  -6  -3   3  217.88   21.10
   6   3   3  224.28   18.30
   6  -3  -3  237.58   20.30
   6  -3  -3  270.57   20.60
   6  -3  -3  267.67   19.60
  -6   3  -3  195.68   22.40
   6  -3  -3  222.08   22.90
  -6  -3   3  217.08   20.80
  -6  -3   3  222.88   18.80
   6   3   3  241.58   18.00
  -7  -3  -3   41.00    7.80
   7  -3   3   29.60   12.20
  -7  -3  -3   29.20    5.90
  -7  -3  -3   35.30    6.60
   7   3  -3   43.20    6.30
   7  -3   3   43.50    9.00
  -7  -3  -3   33.10    7.70
   7  -3   3   43.00    9.50
   7  -3   3   45.70    9.30
   7   3  -3   27.10   13.90
  -7  -3  -3   25.40    9.40
   7   3  -3   40.70    6.70
  -7   3   3   43.30    9.10
  -7  -3  -3   36.80    9.00
   7  -3   3   44.80    8.80
   7   3  -3   47.40    5.90
  -7   3  -3   44.10    9.60
   7  -3  -3   45.60    9.80
  -7  -3   3   23.30    7.30
   7   3   3   51.89    6.00
   7  -3  -3   47.40    9.30
   7  -3  -3   46.50    9.60
  -7  -3   3   37.80    9.10
  -7  -3   3   42.70    7.10
  -7  -3   3   41.20    6.50
   7   3   3   38.10    6.10
   7   3   3   36.00    5.40
   7  -3  -3   33.90    8.90
   7  -3  -3   25.40   12.00
  -7  -3   3   41.10    8.00
  -7  -3   3   27.90    9.70
   8  -3   3  181.78   17.00
  -8  -3  -3  135.69   13.80
   8  -3   3  154.78   22.50
   8  -3   3  172.18   19.80
   8   3  -3  131.99   13.40
  -8  -3  -3  150.58   16.10
   8   3  -3  148.09   24.40
  -8  -3  -3  166.98   19.10
  -8  -3  -3  139.19   14.20
   8  -3  -3  133.89   22.70
  -8  -3   3  153.08   14.80
   8  -3  -3  175.98   20.90
   8   3   3  146.39   14.00
   8   3   3  126.49   25.30
   8  -3  -3  178.58   17.60
  -8  -3   3  184.08   20.60
  -8  -3   3  181.48   16.80
   0   4  -3  149.88   11.60
   0  -4  -3  136.89   12.00
   0  -4  -3  146.39   11.70
   0  -4  -3  155.88   11.30
   0   4   3  148.59   11.10
   0  -4  -3  148.19   11.30
   0  -4   3  151.98   11.90
   0   4  -3  155.18   11.40
   0  -4  -3  136.49   12.20
   0   4  -3  146.09   11.30
   0   4  -3  142.09   11.00
   0   4   3  141.39   10.90
   0  -4  -3  163.08   11.10
   0   4  -3  139.49   11.00
   0  -4   3  150.18   11.80
   0   4  -3  146.69   10.90
   0   4  -3  152.08   11.20
   0   4   3  153.08   11.10
   0  -4   3  174.68   11.00
   0  -4   3  134.89   12.20
   0   4  -3  146.69   11.90
   0   4  -3  134.99   11.50
   0  -4   3  165.68   11.20
   0   4   3  150.88   11.30
   0  -4  -3  150.68   10.90
   0  -4  -3  147.29   12.00
   0   4  -3  156.58   11.20
   0   4   3  146.49   11.00
   0  -4   3  150.38   10.90
   0   4   3  147.69   11.20
   0   4   3  140.49   11.30
   0   4  -3  154.38   11.50
   0   4   3  153.08   11.30
   0  -4   3  139.59   12.20
   0   4   3  138.39   11.40
   0   4  -3  145.39   11.10
   0   4   3  166.38   11.00
   0   4   3  159.98   11.80
   0   4  -3  169.28   11.00
   0   4   3  156.98   11.60
   0  -4  -3  123.49   12.10
   0   4  -3  146.69   10.90
   0  -4   3  152.28   12.00
  -1   4   3  990.60   69.49
   1   4  -3  854.81   68.99
   1   4  -3 1118.59   69.59
  -1   4   3  993.60   70.09
   1   4  -3 1074.19   69.19
  -1   4   3  952.00   69.99
  -1  -4  -3  958.90   69.29
   1   4  -3  932.51   70.19
   1  -4   3 1124.09   69.19
   1   4  -3  990.20   69.69
  -1   4   3 1011.80   70.59
  -1   4   3  974.50   69.39
   1   4  -3 1041.40   69.39
   1   4  -3  924.51   69.09
   1  -4   3 1000.60   69.49
  -1   4   3  925.41   69.49
   1  -4   3 1045.50   69.19
  -1   4   3 1029.60   70.39
   1  -4   3 1004.20   70.49
  -1  -4  -3  898.81   69.69
   1  -4   3  845.22   70.69
  -1   4   3 1078.09   69.69
  -1   4   3  940.11   69.79
   1   4  -3 1039.40   69.19
   1  -4   3 1019.10   70.39
   1  -4   3 1087.49   69.49
   1  -4   3 1002.10   69.19
   1  -4   3  963.20   69.79
  -1   4   3  919.11   69.49
   1  -4   3  965.50   69.79
  -1  -4  -3  888.61   69.29
   1   4  -3 1019.30   69.39
   1  -4   3  931.81   69.59
   1  -4   3  954.30   70.29
  -1   4   3 1014.90   69.59
  -1   4   3 1106.39   69.59
  -1  -4  -3  894.91   69.39
   1  -4   3 1041.40   69.69
  -1  -4  -3  893.31   69.69
   1   4  -3  889.61   69.29
   1   4  -3  976.00   69.39
  -1   4   3  906.01   69.89
  -1   4   3  964.10   69.39
   1  -4   3 1015.80   69.39
   1  -4   3  884.01   70.69
  -1   4   3  983.70   69.59
  -1   4   3  986.10   69.79
  -1   4   3  989.60   69.59
  -1   4   3 1029.20   69.89
  -1   4  -3  753.82   52.69
  -1   4  -3  753.42   52.29
  -1   4  -3  742.53   52.49
  -1  -4   3  668.83   52.59
   1   4   3  756.32   52.19
   1  -4  -3  857.31   52.09
   1  -4  -3  791.32   52.09
   1  -4  -3  710.73   52.59
  -1   4  -3  766.12   52.79
   1   4   3  704.73   51.99
   1  -4  -3  772.52   52.49
   1   4   3  678.13   51.99
  -1  -4   3  726.03   52.69
   1  -4  -3  681.33   53.79
  -1   4  -3  710.03   52.79
   1  -4  -3  724.33   52.49
  -1   4  -3  699.03   53.69
  -1   4  -3  831.92   52.69
  -1   4  -3  736.43   52.59
   1  -4  -3  740.53   53.29
   1  -4  -3  725.93   52.89
   1  -4  -3  686.23   53.29
   1  -4  -3  778.22   52.29
  -1  -4   3  698.93   52.29
  -1  -4   3  835.22   52.29
   1  -4  -3  655.13   53.59
   1   4   3  813.32   52.39
   1  -4  -3  764.02   52.19
  -1  -4   3  621.74   52.29
  -1   4  -3  750.52   52.89
  -1   4  -3  716.43   52.49
   1  -4  -3  715.53   53.39
  -1   4  -3  737.63   52.99
  -1   4  -3  760.62   52.39
  -1   4  -3  743.83   52.69
  -1   4  -3  743.33   52.49
   1   4   3  680.53   52.09
  -1   4  -3  758.92   52.69
  -1   4  -3  693.53   52.29
   1   4   3  761.12   52.19
  -1   4  -3  694.33   53.39
   1   4   3  843.42   52.19
   1  -4  -3  738.23   52.39
   2   4  -3  114.69    7.30
  -2   4   3  104.89    9.00
   2  -4   3   94.99    9.00
   2  -4   3   96.19    8.50
   2   4  -3  104.09    7.70
  -2   4   3   93.49    9.00
   2  -4   3   83.09    8.90
   2  -4   3  105.19    8.40
   2  -4   3   88.39   10.70
  -2   4   3   90.59    9.30
  -2   4   3   88.79    9.30
   2  -4   3   96.49    8.90
   2  -4   3   95.09    8.50
  -2   4   3   99.49    9.10
  -2   4   3   91.89    8.70
  -2   4   3   96.29   10.00
  -2   4   3   95.69    9.00
  -2   4   3   93.69    9.30
   2  -4   3   94.09    8.20
   2  -4   3   90.19    8.50
  -2   4   3   96.29    8.20
   2   4  -3   98.59    8.20
  -2   4   3   85.59    8.60
   2  -4   3  110.89    7.90
  -2   4   3  105.99   10.70
   2  -4   3  101.79    8.10
  -2   4   3  101.49    8.80
   2   4  -3   98.19    7.40
  -2   4   3   98.19    8.00
   2  -4   3   84.19   10.90
   2  -4   3   87.89    7.90
   2  -4   3  112.19    7.90
  -2   4   3   82.69    8.30
   2  -4   3  103.09   10.70
   2   4  -3   86.69   10.10
   2  -4   3  102.69    8.70
  -2   4   3   89.89    8.20
   2  -4   3  106.59    8.10
   2   4  -3  114.29    7.40
  -2  -4  -3  109.29    7.60
  -2   4   3  100.99    8.90
  -2   4   3   91.79    8.80
   2  -4   3   93.89   10.50
   2  -4   3  101.29    7.90
   2  -4   3  105.99    8.10
   2  -4   3  111.09    8.10
  -2   4  -3  120.89   12.60
   2  -4  -3  117.69    9.50
  -2   4  -3  119.79    9.50
   2  -4  -3  107.29   10.10
   2   4   3  126.19    8.50
  -2   4  -3  106.69    9.70
   2  -4  -3  127.79    9.50
   2  -4  -3  126.59    9.10
   2  -4  -3  113.49   10.60
   2  -4  -3  122.49    9.90
   2  -4  -3  108.99    9.30
   2   4   3  135.69    8.50
   2  -4  -3  110.49    9.90
   2  -4  -3  139.49    9.10
   2  -4  -3  131.99    9.20
   2  -4  -3  126.19    9.30
  -2   4  -3  100.29   11.10
   2  -4  -3  114.29   11.80
  -2   4  -3  102.39    9.30
  -2   4  -3  115.39   10.30
   2   4   3  127.79    8.50
   2  -4  -3  100.99   11.60
  -2   4  -3  113.29   10.20
   2  -4  -3  111.59    9.80
   2  -4  -3  117.29    9.30
  -2   4  -3  113.79    9.50
  -2   4  -3  105.29    9.80
   2  -4  -3  118.29    9.20
  -2   4  -3  117.59   10.20
  -2   4  -3  103.89   10.40
  -2   4  -3  101.49   10.40
  -2   4  -3  111.99   10.10
  -2   4  -3  110.69   11.60
  -2   4  -3  128.09   10.00
   2  -4  -3  113.49   11.50
  -2   4  -3  111.49    9.60
   2   4   3  122.09    8.80
   2  -4  -3  126.19    9.20
   2  -4  -3  107.59    9.60
  -2   4  -3  124.59    9.60
  -2   4  -3  103.79   10.20
   2  -4  -3   96.49   11.40
   3  -4   3   75.09    7.00
   3   4  -3   71.49    6.10
  -3   4   3   61.69    8.00
  -3   4   3   71.29    7.00
   3  -4   3   85.49    7.20
  -3   4   3   78.69    8.40
  -3   4   3   68.49   11.20
  -3   4   3   66.09    7.60
   3  -4   3   79.39    8.00
  -3   4   3   73.69    9.00
  -3   4   3   61.69    9.70
   3  -4   3   79.59   10.60
  -3  -4  -3   65.09    6.30
   3  -4   3   68.99   10.30
   3  -4   3   83.89   10.50
   3  -4   3   76.89    7.70
   3  -4   3   80.99    7.70
  -3   4   3   83.49    7.00
   3  -4   3   71.69   10.00
   3   4  -3   60.89    9.60
   3  -4   3   68.99    6.80
  -3   4   3   61.59    9.10
   3  -4   3   89.49    7.30
  -3   4   3   76.29    7.60
   3  -4   3   73.39    8.40
   3  -4   3   69.39    9.40
  -3   4   3   67.79   10.00
   3   4  -3   79.39    6.00
  -3   4   3   67.89    8.20
  -3   4   3   76.19    8.90
   3  -4   3   76.79    7.20
  -3   4   3   70.29    8.00
   3  -4   3   69.89    7.60
   3   4  -3   73.69    5.90
   3   4  -3   85.79    5.80
  -3   4   3   76.09    7.20
   3  -4   3   74.99    7.20
   3  -4   3   73.09    7.60
  -3   4   3   82.39    9.90
   3  -4   3   72.99    8.30
   3  -4   3   78.69    8.70
  -3   4   3   76.29   10.10
   3   4  -3   98.69   16.20
   3  -4   3   64.39    8.20
  -3  -4   3   63.09    6.40
  -3   4  -3   77.89    9.30
   3  -4  -3   67.99    9.90
  -3  -4   3   91.29    6.60
  -3   4  -3   71.99    7.80
   3  -4  -3   74.09    8.80
  -3   4  -3   78.79    7.10
   3  -4  -3   75.49    6.90
   3  -4  -3   83.99    7.10
   3  -4  -3   74.89    7.50
  -3   4  -3   83.39   10.30
   3   4   3   74.89    5.70
   3   4   3   65.69    6.10
  -3   4  -3   74.89    8.80
  -3   4  -3   82.29    7.40
  -3   4  -3   83.19    9.70
  -3   4  -3   75.89    8.70
   3  -4  -3   78.69    8.40
   3  -4  -3   80.29    7.90
   3  -4  -3   78.79   10.20
   3  -4  -3   76.69   10.20
   3  -4  -3   77.09   10.50
   3  -4  -3   74.89    7.70
  -3   4  -3   68.59    8.20
   3  -4  -3   69.29    7.40
   3  -4  -3   85.59    7.20
  -3   4  -3   65.09   10.70
   3  -4  -3   77.89    8.30
   3  -4  -3   60.99    9.90
  -3   4  -3   79.99    8.80
   3  -4  -3   84.19    7.40
  -3   4  -3   62.29    8.70
   3  -4  -3   78.29    7.90
   3  -4  -3   68.79    7.10
  -3   4  -3   81.69   10.70
  -3   4  -3   73.09    9.90
   3  -4  -3   76.79    8.80
  -3   4  -3   81.69    8.30
   3   4   3   84.89    5.80
   3  -4  -3   78.19    7.20
   3  -4  -3   77.79    8.00
   3   4   3   76.29    5.80
  -3   4  -3   71.39    7.30
  -3   4  -3   71.59    8.40
   4  -4   3  279.97   21.40
   4  -4   3  282.97   21.10
  -4   4   3  287.17   21.80
   4   4  -3  300.17   20.10
  -4   4   3  265.57   21.20
   4   4  -3  257.57   20.00
  -4   4   3  261.27   23.20
  -4   4   3  289.77   20.30
  -4   4   3  298.67   22.10
  -4  -4  -3  268.17   20.50
  -4   4   3  273.47   22.20
   4  -4   3  276.37   21.00
   4  -4   3  289.87   23.60
   4  -4   3  284.77   20.70
   4  -4   3  248.88   23.90
   4  -4   3  271.87   20.40
   4   4  -3  269.97   19.30
   4   4  -3  228.78   24.20
   4  -4   3  286.97   20.90
  -4   4   3  264.47   20.60
   4  -4   3  290.97   23.70
  -4   4   3  259.77   22.00
   4  -4   3  299.87   21.20
  -4   4   3  280.87   21.10
   4   4  -3  281.97   20.10
   4  -4   3  257.37   21.60
  -4   4   3  251.77   21.80
  -4   4   3  261.67   21.00
   4   4  -3  277.47   19.50
   4  -4   3  306.37   21.40
   4  -4   3  258.17   24.90
   4  -4   3  261.77   22.20
   4  -4   3  279.27   20.80
  -4   4   3  267.17   23.10
  -4   4   3  231.58   20.60
   4  -4   3  283.97   20.80
   4  -4   3  263.37   23.00
   4  -4   3  272.17   22.00
   4   4  -3  285.27   19.50
  -4   4   3  278.37   22.30
   4  -4   3  265.47   21.00
   4   4  -3  257.37   19.50
   4   4  -3  273.17   19.90
  -4   4  -3  222.68   17.90
   4  -4  -3  239.08   20.80
   4  -4  -3  237.98   18.40
   4  -4  -3  230.18   21.50
   4  -4  -3  242.88   18.10
   4  -4  -3  240.48   18.30
  -4   4  -3  233.38   20.60
  -4   4  -3  234.38   18.30
   4  -4  -3  244.28   18.20
  -4   4  -3  238.88   17.80
  -4   4  -3  222.38   20.90
   4  -4  -3  232.38   18.60
   4   4   3  263.27   17.60
  -4   4  -3  219.98   19.60
  -4  -4   3  203.48   18.10
  -4   4  -3  246.08   19.60
   4  -4  -3  258.27   20.20
   4   4   3  214.58   17.40
   4  -4  -3  227.08   19.00
   4  -4  -3  268.27   18.90
   4  -4  -3  242.38   19.80
  -4  -4   3  220.08   17.00
   4  -4  -3  231.08   18.40
   4  -4  -3  269.87   18.60
   4  -4  -3  247.38   21.30
   4   4   3  250.47   17.40
   4  -4  -3  229.18   19.50
   4   4   3  214.78   17.10
  -4   4  -3  226.78   18.80
   4  -4  -3  230.78   20.90
   4  -4  -3  252.87   18.00
  -4  -4   3  237.28   18.10
   4  -4  -3  227.98   22.30
   4  -4  -3  251.07   18.00
  -4   4  -3  261.47   18.80
  -4   4  -3  231.38   18.80
  -4   4  -3  244.68   20.00
  -4   4  -3  226.08   19.60
  -4   4  -3  229.18   19.60
  -4   4  -3  228.68   21.10
   4  -4  -3  228.48   19.70
   4   4   3  257.17   17.40
   4  -4  -3  240.38   18.70
  -5   4   3  949.51   66.69
  -5   4   3  927.81   68.09
  -5   4   3  846.52   65.29
   5   4  -3  903.61   64.49
   5  -4   3  946.91   66.19
   5   4  -3  871.51   64.99
  -5   4   3 1017.40   65.89
  -5   4   3  858.91   66.69
   5  -4   3  892.01   66.69
   5   4  -3  908.91   65.29
  -5  -4  -3  929.01   64.59
   5   4  -3  963.00   64.49
   5   4  -3  813.12   69.39
  -5   4   3 1044.90   67.39
   5   4  -3  821.12   64.49
  -5   4   3  963.60   64.89
   5  -4   3  936.11   65.69
   5  -4   3  906.61   65.79
  -5  -4  -3  776.52   65.79
  -5   4   3  978.80   66.79
   5  -4   3  883.01   66.39
   5   4  -3  892.31   64.69
  -5  -4  -3  917.51   65.79
   5  -4   3  938.11   65.59
   5  -4   3  917.61   65.59
  -5  -4   3  869.31   65.99
   5   4   3  965.70   66.09
   5   4   3  892.61   66.39
   5   4   3  891.01   65.99
   5  -4  -3  976.50   68.19
   5  -4  -3 1008.60   66.99
   5   4   3  944.91   65.79
  -5   4  -3  960.70   67.29
  -5   4  -3  851.41   67.79
  -5   4  -3  989.00   68.59
  -5   4  -3  920.11   66.69
   5  -4  -3  929.61   67.39
   5  -4  -3  959.90   67.79
   5   4   3  882.11   65.89
  -5  -4   3  920.91   67.19
  -5   4  -3  991.20   66.39
  -5  -4   3  841.22   67.19
   5  -4  -3  972.40   68.59
  -5   4  -3  883.11   69.19
   5  -4  -3  910.61   68.59
  -5   4  -3  996.70   68.29
   5  -4  -3  942.31   67.09
   5  -4  -3  920.41   66.89
  -6  -4  -3   17.90    7.00
   6   4  -3   30.70    5.00
  -6  -4  -3   34.10    5.00
   6  -4   3   24.70    8.10
   6   4  -3   35.20    4.40
   6  -4   3   19.30    9.30
  -6   4   3   36.70    9.20
  -6   4   3   23.30    7.00
  -6  -4  -3   36.30    5.50
   6  -4   3   40.20    8.40
   6   4  -3   26.90    4.50
   6   4  -3   23.10   12.10
  -6   4   3   42.60    8.60
  -6  -4  -3   31.20    6.60
   6  -4   3   45.70    8.00
   6  -4   3   34.50    8.00
   6   4  -3   29.60    4.50
  -6   4   3   43.80    8.70
   6   4  -3   33.60    5.70
  -6   4  -3   31.40    6.90
   6   4   3   26.10    3.90
  -6  -4   3   22.40    4.80
   6  -4  -3   30.00    7.60
  -6   4  -3   35.30    8.70
   6   4   3   24.20    4.30
  -6  -4   3   21.40    6.40
   6  -4  -3   30.80    8.60
   6  -4  -3   38.80    8.20
   6   4   3   32.90    5.40
   6  -4  -3   41.70    8.70
  -6  -4   3   19.70    6.90
   6   4   3   22.50    4.50
   6   4   3   24.30    3.90
   6  -4  -3   20.70    9.60
   6  -4  -3   26.60    7.90
  -7  -4  -3  149.49   16.10
   7   4  -3  158.08   13.90
   7   4  -3  153.58   15.10
  -7  -4  -3  160.78   13.60
   7   4  -3  151.08   13.10
   7  -4   3  171.48   16.30
  -7  -4  -3  164.08   14.10
  -7  -4  -3  122.69   16.50
   7  -4   3  192.18   17.60
   7  -4   3  120.99   19.10
   7   4  -3  132.89   24.00
   7   4  -3  159.18   13.00
  -7  -4   3  108.29   14.70
  -7  -4   3  108.19   11.20
   7   4   3  126.39   10.50
   7   4   3  104.09   10.20
   7   4   3  116.69   11.50
   7  -4  -3  110.99   14.30
   7  -4  -3  113.69   18.40
  -7  -4   3   97.99   13.90
   7  -4  -3  125.49   13.80
   7  -4  -3  128.29   14.60
   7   4   3  104.79   10.60
   0  -5  -3   32.90    6.10
   0   5  -3   44.20    5.20
   0   5   3   45.90    3.30
   0   5   3   42.50    4.60
   0   5   3   42.20    3.40
   0   5   3   31.20    3.70
   0  -5   3   33.50    5.20
   0   5  -3   39.50    3.80
   0  -5   3   36.50    6.20
   0   5   3   35.40    4.40
   0   5   3   37.30    4.60
   0  -5  -3   39.50    5.50
   0   5   3   42.10    4.10
   0   5  -3   40.30    4.70
   0   5   3   44.40    4.30
   0   5  -3   36.50    4.10
   0   5  -3   39.40    4.60
   0  -5   3   28.80    6.00
   0   5   3   37.70    4.20
   0  -5  -3   36.40    6.20
   0   5   3   33.70    4.80
   0   5   3   45.50    5.10
   0  -5   3   47.30    4.30
   0  -5   3   35.50    5.80
   0   5  -3   32.60    4.10
   0   5  -3   38.90    5.20
   0   5  -3   46.10    3.50
   0  -5  -3   35.20    6.30
   0   5  -3   40.30    4.60
   0   5   3   33.40    3.90
   0  -5  -3   48.00    4.10
   0   5  -3   36.70    4.00
   0   5  -3   35.40    4.80
   0   5  -3   33.00    5.20
   0  -5  -3   35.80    5.30
   0   5  -3   31.50    4.10
   0  -5  -3   47.60    3.40
   0   5   3   40.00    4.70
   0   5   3   39.10    4.40
   0   5   3   38.90    5.00
   0   5   3   48.60    7.80
   0   5   3   44.50    3.80
   0   5  -3   45.10    6.10
   0   5   3   33.70    5.00
   0  -5  -3   41.00    4.30
   0   5  -3   43.30    4.20
   0  -5   3   45.20    5.50
   0   5  -3   44.90    4.80
   0  -5  -3   36.20    3.40
   1  -5   3  535.35   38.40
  -1   5   3  489.15   38.20
   1  -5   3  543.55   39.40
  -1   5   3  603.74   38.30
   1   5  -3  520.65   38.90
  -1   5   3  528.05   38.70
   1   5  -3  485.35   38.00
   1  -5   3  477.45   39.80
  -1  -5  -3  476.15   38.50
   1   5  -3  535.35   37.90
   1   5  -3  477.95   37.60
  -1  -5  -3  503.45   38.10
   1  -5   3  558.54   38.30
   1  -5   3  567.84   38.10
   1   5  -3  574.94   37.80
  -1   5   3  555.74   39.30
   1   5  -3  495.45   37.70
   1   5  -3  567.04   38.10
   1   5  -3  542.65   38.40
   1   5  -3  542.45   38.10
   1  -5   3  516.85   39.20
   1  -5   3  467.55   39.90
  -1   5   3  559.34   38.70
  -1   5   3  553.44   38.20
  -1   5   3  501.25   38.10
  -1   5   3  525.75   38.10
  -1  -5  -3  576.54   38.00
  -1  -5  -3  459.95   38.60
   1   5  -3  499.45   37.50
   1   5  -3  563.34   37.60
   1   5  -3  603.54   38.30
  -1   5   3  527.95   38.30
  -1   5   3  558.14   38.90
  -1   5   3  597.14   38.40
  -1   5   3  498.35   38.70
   1   5  -3  565.84   38.10
  -1   5   3  499.75   38.00
  -1   5   3  532.65   38.30
   1   5  -3  565.74   37.90
  -1  -5  -3  537.75   37.90
   1  -5   3  542.35   38.10
   1  -5   3  534.35   39.50
  -1   5   3  505.55   38.80
  -1   5  -3  532.45   38.50
  -1  -5   3  507.25   38.30
   1   5   3  565.74   38.20
   1   5   3  545.55   38.20
  -1   5  -3  516.25   39.00
   1   5   3  571.74   37.90
   1  -5  -3  485.55   40.20
  -1   5  -3  511.85   38.40
  -1   5  -3  531.75   38.60
   1   5   3  566.24   38.20
   1  -5  -3  470.45   40.00
   1  -5  -3  496.65   38.50
  -1  -5   3  459.55   38.80
   1  -5  -3  521.65   38.90
   1   5   3  625.64   38.00
  -1   5  -3  544.75   38.70
  -1   5  -3  539.25   39.70
   1  -5  -3  557.24   39.50
   1  -5  -3  558.04   38.40
   1  -5  -3  522.45   38.40
  -1   5  -3  559.94   39.00
   1  -5  -3  497.05   39.60
   1   5   3  529.35   37.80
   1   5   3  580.04   38.40
  -1   5  -3  571.74   39.10
  -1  -5   3  604.04   38.30
  -1   5  -3  557.94   38.70
  -1   5  -3  517.45   38.30
  -1   5  -3  552.04   39.30
  -1   5  -3  519.15   38.40
  -1  -5   3  512.45   38.90
   1   5   3  554.04   38.20
   1   5   3  523.95   37.90
  -1   5  -3  562.24   38.50
   1  -5  -3  539.05   39.70
  -1   5  -3  507.65   38.30
  -1  -5   3  514.85   38.20
   1   5   3  511.85   38.20
   1  -5  -3  564.04   38.30
   1   5   3  519.75   38.00
   2  -5   3 1016.90   71.39
  -2  -5  -3 1066.09   69.69
   2  -5   3 1114.89   69.39
   2   5  -3 1131.49   69.09
  -2   5   3 1002.30   70.29
   2   5  -3  824.22   69.39
  -2  -5  -3  854.41   69.49
  -2   5   3  997.50   69.59
  -2   5   3  996.60   69.99
  -2   5   3  878.81   69.79
  -2   5   3  973.00   70.59
  -2   5   3  841.92   70.39
   2  -5   3  990.90   70.69
   2  -5   3  992.20   69.89
   2   5  -3  874.61   69.09
  -2   5   3  970.90   70.09
   2  -5   3 1004.00   71.49
   2   5  -3 1101.09   69.19
   2  -5   3 1012.10   70.19
   2  -5   3 1044.50   69.69
   2   5  -3 1061.59   69.39
   2  -5   3 1010.50   69.49
  -2   5   3  918.41   69.89
   2  -5   3  933.71   71.89
  -2   5   3 1086.79   72.19
  -2   5   3 1054.19   70.79
   2  -5   3  864.21   71.79
  -2   5   3  907.91   69.59
   2  -5   3  923.61   70.09
  -2   5   3  954.20   69.89
  -2   5   3  975.80   70.19
  -2   5   3  961.20   69.99
   2   5  -3  840.92   68.89
   2  -5   3 1058.79   69.39
   2  -5   3 1105.59   69.49
   2   5  -3 1013.00   69.29
   2   5  -3 1044.00   69.49
  -2   5   3 1009.20   70.49
  -2   5   3  976.80   71.09
   2  -5   3  940.31   71.09
   2  -5   3  973.50   69.89
   2   5  -3  980.80   69.79
   2   5  -3  910.41   71.19
   2  -5   3  945.81   70.29
  -2   5  -3  919.81   67.59
  -2   5  -3  864.11   67.79
   2   5   3 1034.90   67.19
   2  -5  -3 1030.90   69.29
   2   5   3 1098.39   66.89
   2  -5  -3  904.21   69.19
   2  -5  -3  972.70   67.99
  -2   5  -3  985.50   67.69
  -2   5  -3  961.60   68.79
  -2   5  -3 1017.00   68.59
  -2   5  -3  903.31   67.59
   2  -5  -3  948.81   69.39
  -2   5  -3  969.70   69.99
   2  -5  -3 1046.50   67.59
  -2   5  -3  929.71   68.59
  -2  -5   3  839.72   67.49
   2   5   3  907.81   66.99
   2  -5  -3  883.81   67.99
   2  -5  -3 1088.99   67.49
  -2   5  -3  932.11   67.89
  -2   5  -3  882.91   69.09
   2  -5  -3  992.80   67.39
   2   5   3  900.21   67.19
  -2   5  -3  920.71   67.99
  -2   5  -3  891.51   68.29
  -2   5  -3  963.00   68.19
   2  -5  -3  967.90   67.69
   2  -5  -3  976.50   67.39
   2  -5  -3  890.41   67.89
   2  -5  -3  901.61   69.99
   2  -5  -3  928.31   68.49
  -2   5  -3 1006.00   67.99
   2   5   3  979.80   67.29
   2  -5  -3  854.21   69.59
  -2   5  -3 1000.30   68.49
  -3  -5  -3  188.78   15.60
   3  -5   3  208.98   16.40
  -3   5   3  224.08   18.40
   3  -5   3  215.38   16.80
  -3   5   3  210.88   17.20
   3  -5   3  222.58   17.40
   3  -5   3  257.47   16.60
   3   5  -3  215.28   15.60
  -3   5   3  210.88   18.60
   3  -5   3  212.38   19.10
   3   5  -3  236.38   16.00
   3  -5   3  218.48   16.40
   3  -5   3  218.38   17.00
  -3   5   3  200.28   17.80
   3  -5   3  194.38   20.00
   3  -5   3  252.87   16.50
   3  -5   3  247.08   16.60
  -3   5   3  187.48   17.00
   3  -5   3  201.68   19.80
   3  -5   3  221.48   17.90
  -3   5   3  214.08   19.00
   3   5  -3  247.08   15.60
   3   5  -3  187.98   19.40
   3   5  -3  222.48   16.70
   3  -5   3  228.78   19.70
   3  -5   3  190.88   16.50
  -3   5   3  220.18   17.00
  -3   5   3  218.18   17.90
   3  -5   3  224.18   16.90
   3  -5   3  227.78   16.60
   3  -5   3  206.88   17.30
  -3   5   3  223.38   18.10
  -3   5   3  200.88   16.70
   3  -5   3  223.28   19.50
  -3   5   3  220.88   16.50
  -3   5   3  190.98   18.10
  -3   5   3  211.68   17.30
  -3   5   3  205.78   17.30
  -3   5   3  244.48   19.80
  -3  -5  -3  210.58   15.60
   3  -5   3  211.98   17.50
   3   5  -3  229.38   15.50
   3  -5   3  229.88   16.50
  -3   5  -3  197.38   16.20
  -3   5  -3  200.68   17.40
  -3   5  -3  185.48   15.50
  -3  -5   3  167.88   14.50
  -3   5  -3  196.48   18.50
   3  -5  -3  193.48   16.10
   3  -5  -3  179.98   18.60
   3  -5  -3  206.78   16.40
   3   5   3  190.78   14.40
  -3  -5   3  223.98   14.60
   3  -5  -3  228.48   15.20
  -3   5  -3  176.08   16.10
  -3   5  -3  192.98   15.70
   3  -5  -3  217.38   15.40
  -3   5  -3  183.18   16.20
   3  -5  -3  219.68   15.90
  -3   5  -3  174.38   16.80
  -3   5  -3  214.78   16.90
   3  -5  -3  196.58   15.40
  -3   5  -3  186.88   15.30
  -3   5  -3  180.18   15.70
   3  -5  -3  221.28   15.60
   3  -5  -3  223.38   15.80
   3  -5  -3  195.98   18.50
   3  -5  -3  198.78   17.10
   3  -5  -3  213.18   15.20
   3  -5  -3  213.68   15.20
   3  -5  -3  180.08   16.40
   3  -5  -3  208.88   15.20
  -3   5  -3  177.08   16.90
   3  -5  -3  198.48   15.40
  -3   5  -3  198.78   16.90
   3  -5  -3  203.88   18.50
  -3   5  -3  183.68   17.90
   3  -5  -3  215.08   15.20
   3  -5  -3  196.98   15.30
   3  -5  -3  178.48   18.80
   3   5   3  212.08   14.20
  -4   5   3  345.37   26.70
   4  -5   3  343.07   26.20
   4  -5   3  317.77   28.90
   4  -5   3  334.87   28.20
   4  -5   3  337.67   26.20
   4  -5   3  290.07   25.80
   4  -5   3  358.66   25.50
   4  -5   3  392.06   25.30
   4   5  -3  336.27   24.30
  -4   5   3  292.97   25.20
  -4   5   3  356.36   26.90
   4   5  -3  302.87   23.80
   4  -5   3  353.86   25.20
  -4   5   3  315.77   25.50
   4  -5   3  354.46   25.40
  -4   5   3  317.87   25.60
   4  -5   3  366.76   25.30
   4   5  -3  297.87   28.90
   4  -5   3  339.57   26.70
[truncated: 2,087,468 more chars]
