# Supplementary material for: Asymmetric Synthesis of Chiral 2-Cyclohexenones with Quaternary Stereocenters via Ene-Reductase Catalyzed Desymmetrization of 2,5-Cyclohexadienones
Source: ACS Catal. 2024 Apr 24;14(9):7256–66. doi: 10.1021/acscatal.4c00276 (PMC11075021; doi:10.1021/acscatal.4c00276)
Supplement: Supplementary file 3 — cs4c00276_si_003.cif [file cs4c00276_si_003.cif]

data_rf2845_auto
_audit_creation_date               2024-01-09
_audit_creation_method
;
Olex2 1.5-ac6-012
(compiled 2023.08.24 svn.re1ec1418 for Rigaku Oxford Diffraction, GUI svn.r6817)
;
_shelx_SHELXL_version_number       '2019/3'
_audit_contact_author_address      ?
_audit_contact_author_email        ?
_audit_contact_author_name         ''
_audit_contact_author_phone        ?
_publ_contact_author_id_orcid      ?
_publ_section_references
;
Dolomanov, O.V., Bourhis, L.J., Gildea, R.J, Howard, J.A.K. & Puschmann, H.
 (2009), J. Appl. Cryst. 42, 339-341.

Sheldrick, G.M. (2015). Acta Cryst. C71, 3-8.
;
_chemical_name_common              ?
_chemical_name_systematic          ?
_chemical_formula_moiety           'C14 H16 O'
_chemical_formula_sum              'C14 H16 O'
_chemical_formula_weight           200.27
_chemical_absolute_configuration   ad
_chemical_melting_point            ?
_chemical_oxdiff_formula           C20H30O3
loop_
  _atom_type_symbol
  _atom_type_description
  _atom_type_scat_dispersion_real
  _atom_type_scat_dispersion_imag
  _atom_type_scat_source
 'C' 'C' 0.0181 0.0091 'International Tables Vol C Tables 4.2.6.8 and 6.1.1.4'
 'H' 'H' 0.0000 0.0000 'International Tables Vol C Tables 4.2.6.8 and 6.1.1.4'
 'O' 'O' 0.0492 0.0322 'International Tables Vol C Tables 4.2.6.8 and 6.1.1.4'

_shelx_space_group_comment
;
The symmetry employed for this shelxl refinement is uniquely defined
by the following loop, which should always be used as a source of
symmetry information in preference to the above space-group names.
They are only intended as comments.
;
_space_group_crystal_system        'orthorhombic'
_space_group_IT_number             19
_space_group_name_H-M_alt          'P 21 21 21'
_space_group_name_Hall             'P 2ac 2ab'
loop_
  _space_group_symop_operation_xyz
 'x, y, z'
 '-x+1/2, -y, z+1/2'
 '-x, y+1/2, -z+1/2'
 'x+1/2, -y+1/2, -z'

_cell_length_a                     7.02879(4)
_cell_length_b                     11.82858(6)
_cell_length_c                     26.67886(14)
_cell_angle_alpha                  90
_cell_angle_beta                   90
_cell_angle_gamma                  90
_cell_volume                       2218.10(2)
_cell_formula_units_Z              8
_cell_measurement_reflns_used      78695
_cell_measurement_temperature      100.0(6)
_cell_measurement_theta_max        80.0560
_cell_measurement_theta_min        3.3100
_shelx_estimated_absorpt_T_max     0.972
_shelx_estimated_absorpt_T_min     0.895
_exptl_absorpt_coefficient_mu      0.567
_exptl_absorpt_correction_T_max    1.00000
_exptl_absorpt_correction_T_min    0.41092
_exptl_absorpt_correction_type     multi-scan
_exptl_absorpt_process_details
;
CrysAlisPro 1.171.43.92a (Rigaku Oxford Diffraction, 2023)
Empirical absorption correction using spherical harmonics,
implemented in SCALE3 ABSPACK scaling algorithm.
;
_exptl_absorpt_special_details     ?
_exptl_crystal_colour              'clear colourless'
_exptl_crystal_density_diffrn      1.199
_exptl_crystal_density_meas        ?
_exptl_crystal_density_method      ?
_exptl_crystal_description         block
_exptl_crystal_F_000               864
_exptl_crystal_size_max            0.2
_exptl_crystal_size_mid            0.08
_exptl_crystal_size_min            0.05
_exptl_transmission_factor_max     ?
_exptl_transmission_factor_min     ?
_diffrn_reflns_av_R_equivalents    0.0491
_diffrn_reflns_av_unetI/netI       0.0121
_diffrn_reflns_Laue_measured_fraction_full  1.000
_diffrn_reflns_Laue_measured_fraction_max  0.997
_diffrn_reflns_limit_h_max         7
_diffrn_reflns_limit_h_min         -8
_diffrn_reflns_limit_k_max         15
_diffrn_reflns_limit_k_min         -15
_diffrn_reflns_limit_l_max         34
_diffrn_reflns_limit_l_min         -33
_diffrn_reflns_number              98661
_diffrn_reflns_point_group_measured_fraction_full  1.000
_diffrn_reflns_point_group_measured_fraction_max  0.996
_diffrn_reflns_theta_full          67.684
_diffrn_reflns_theta_max           80.800
_diffrn_reflns_theta_min           3.313
_diffrn_ambient_environment        N~2~
_diffrn_ambient_temperature        100.0(6)
_diffrn_detector                   'Hybrid Pixel Array Detector'
_diffrn_detector_area_resol_mean   10.0000
_diffrn_detector_type              'HyPix-Arc 100'
_diffrn_measured_fraction_theta_full  1.000
_diffrn_measured_fraction_theta_max  0.997
_diffrn_measurement_details
;
List of Runs (angles in degrees, time in seconds):

  # Type    Start    End  Width  t~exp~   \w     \q     \k     \f   Frames
--------------------------------------------------------------------------
  1  \w    -24.00  24.00   0.50    4.50    --  -51.95  15.00 -33.00   96
  2  \w    -84.00 -11.00   0.50    4.50    --  -80.27 119.00  55.00  146
  3  \w   -156.00 -28.00   0.50    4.50    --  -80.27 -15.00 156.00  256
  4  \w   -156.00 -28.00   0.50    4.50    --  -80.27 -15.00 156.00  256
  5  \w    -84.00 -11.00   0.50    4.50    --  -80.27 119.00  55.00  146
  6  \w     37.00 110.00   0.50    4.50    --  106.75-119.00 -29.00  146
  7  \w     54.00 178.00   0.50    4.50    --  106.75  15.00 -33.00  248
  8  \w    100.00 176.00   0.50    4.50    --  106.75 117.00 147.00  152
  9  \w    -43.00  -6.00   0.50    4.50    --    4.00 116.00  -8.36   74
 10  \w    -53.00 -26.00   0.50    4.50    --   16.00 150.00 145.99   54
 11  \w    -17.00  23.00   0.50    4.50    --   20.00  99.00-143.96   80
 12  \w      3.00  41.00   0.50    4.50    --   36.00  92.00 -40.08   76
 13  \w   -111.00 -31.00   0.50    4.50    --  -80.27 162.00 -62.00  160
 14  \w    -35.00  -3.00   0.50    4.50    --  -80.27  30.00 150.00   64
 15  \w     34.00  71.00   0.50    4.50    --  106.75 -61.00  30.00   74
 16  \w     34.00  71.00   0.50    4.50    --  106.75 -61.00-150.00   74
 17  \w     38.00 109.00   0.50    4.50    --  106.75-117.00  60.00  142
 18  \w     48.00 178.00   0.50    4.50    --  110.00  13.00 178.50  260
 19  \w     41.00 108.00   0.50    4.50    --  110.00-112.00  99.02  134
 20  \w     40.00 110.00   0.50    4.50    --  110.00-123.00 166.15  140
 21  \w     48.00 178.00   0.50    4.50    --  110.00  13.00 -61.84  260
 22  \w     40.00 110.00   0.50    4.50    --  110.00-121.00-145.72  140
 23  \w     40.00 110.00   0.50    4.50    --  110.00-122.00-107.16  140
 24  \w     43.00 136.00   0.50    4.50    --  110.00 -80.00 125.75  186
 25  \w     43.00 141.00   0.50    4.50    --  110.00 -88.00  40.71  196
 26  \w     43.00 136.00   0.50    4.50    --  110.00 -80.00 125.75  186
 27  \w     43.00 140.00   0.50    4.50    --  110.00 -86.00-132.58  194
 28  \w     53.00 178.00   0.50    4.50    --  110.00  14.00 -53.68  250
 29  \w     43.00 139.00   0.50    4.50    --  110.00 -84.00 151.14  192
 30  \w     43.00 139.00   0.50    4.50    --  110.00 -84.00 151.14  192
 31  \w     43.00 140.00   0.50    4.50    --  110.00 -86.00-132.58  194
 32  \w     48.00 178.00   0.50    4.50    --  110.00  13.00  72.70  260
 33  \w     43.00 140.00   0.50    4.50    --  110.00 -86.00-177.40  194
 34  \w     43.00 137.00   0.50    4.50    --  110.00 -81.00 -85.94  188
 35  \w     43.00 139.00   0.50    4.50    --  110.00 -85.00-163.82  192
 36  \w     48.00 178.00   0.50    4.50    --  110.00  13.00 -61.84  260
 37  \w     43.00 139.00   0.50    4.50    --  110.00 -85.00 103.58  192
 38  \w     43.00 136.00   0.50    4.50    --  110.00 -80.00-158.91  186
 39  \w     43.00 140.00   0.50    4.50    --  110.00 -86.00 -72.14  194
 40  \w     48.00 178.00   0.50    4.50    --  110.00  13.00  72.70  260
 41  \w     43.00 139.00   0.50    4.50    --  110.00 -85.00 172.78  192
 42  \w     43.00 140.00   0.50    4.50    --  110.00 -87.00  86.62  194
 43  \w     66.00 178.00   0.50    4.50    --  110.00  18.00  51.67  224
 44  \w     43.00 139.00   0.50    4.50    --  110.00 -85.00-100.99  192
 45  \w      0.00  27.00   0.50    4.50    --   36.00  98.00 -79.67   54
 46  \w     32.00 123.00   0.50    4.50    --   56.00  77.00  89.67  182
 47  \w     33.00 124.00   0.50    4.50    --   56.00  75.00 -49.67  182
 48  \w     40.00 131.00   0.50    4.50    --   64.00  77.00   6.03  182
 49  \w   -143.00 -52.00   0.50    4.50    --  -72.00 -66.00-136.17  182
 50  \w   -144.00 -53.00   0.50    4.50    --  -72.00 -64.00-176.09  182
 51  \w   -145.00 -54.00   0.50    4.50    --  -72.00 -61.00 151.22  182
 52  \w   -148.00 -57.00   0.50    4.50    --  -80.00 -75.00 152.19  182
 53  \w   -147.00 -56.00   0.50    4.50    --  -80.27 -77.00  60.00  182
 54  \w   -155.00 -63.00   0.50    4.50    --  -88.00 -77.00 -49.57  184
 55  \w   -162.00 -71.00   0.50    4.50    --  -88.50 -58.00  20.65  182
 56  \w   -158.00 -67.00   0.50    4.50    --  -88.50 -71.00 -93.68  182
 57  \w   -160.00 -69.00   0.50    4.50    --  -88.50 -65.00 109.46  182
 58  \w     82.00 174.00   0.50    4.50    --  106.75  77.00-150.00  184
 59  \w     82.00 174.00   0.50    4.50    --  106.75  77.00-180.00  184
 60  \w     82.00 174.00   0.50    4.50    --  106.75  77.00  60.00  184
 61  \w     82.00 174.00   0.50    4.50    --  106.75  77.00-120.00  184
 62  \w     82.00 174.00   0.50    4.50    --  106.75  77.00   0.00  184
 63  \w     89.00 178.00   0.50    4.50    --  106.75  61.00 150.00  178
 64  \w     34.00  71.00   0.50    4.50    --  106.75 -61.00 -60.00   74
 65  \w     82.00 174.00   0.50    4.50    --  106.75  77.00  30.00  184
 66  \w     89.00 178.00   0.50    4.50    --  106.75  61.00 -60.00  178
 67  \w     34.00  71.00   0.50    4.50    --  106.75 -61.00 -30.00   74
 68  \w     82.00 174.00   0.50    4.50    --  106.75  77.00  90.00  184
 69  \w     82.00 174.00   0.50    4.50    --  106.75  77.00 -30.00  184
;
_diffrn_measurement_device         'four-circle diffractometer'
_diffrn_measurement_device_type    'XtaLAB Synergy, Dualflex, HyPix-Arc 100'
_diffrn_measurement_method         '\w scans'
_diffrn_orient_matrix_type        
 'CrysAlisPro convention (1999,Acta A55,543-557)'
_diffrn_orient_matrix_UB_11        -0.0196993000
_diffrn_orient_matrix_UB_12        -0.0308760000
_diffrn_orient_matrix_UB_13        0.0558539000
_diffrn_orient_matrix_UB_21        -0.0373702000
_diffrn_orient_matrix_UB_22        0.1250965000
_diffrn_orient_matrix_UB_23        0.0126806000
_diffrn_orient_matrix_UB_31        -0.2150930000
_diffrn_orient_matrix_UB_32        -0.0189310000
_diffrn_orient_matrix_UB_33        -0.0073231000
_diffrn_radiation_monochromator    mirror
_diffrn_radiation_probe            x-ray
_diffrn_radiation_type             'Cu K\a'
_diffrn_radiation_wavelength       1.54184
_diffrn_source                     'micro-focus sealed X-ray tube'
_diffrn_source_type                'PhotonJet (Cu) X-ray Source'
_reflns_Friedel_coverage           0.739
_reflns_Friedel_fraction_full      1.000
_reflns_Friedel_fraction_max       0.994
_reflns_number_gt                  4790
_reflns_number_total               4842
_reflns_special_details
;
 Reflections were merged by SHELXL according to the crystal
 class for the calculation of statistics and refinement.
 
 _reflns_Friedel_fraction is defined as the number of unique
 Friedel pairs measured divided by the number that would be
 possible theoretically, ignoring centric projections and
 systematic absences.
;
_reflns_threshold_expression       'I > 2\s(I)'
_computing_cell_refinement         'CrysAlisPro 1.171.43.92a (Rigaku OD, 2023)'
_computing_data_collection         'CrysAlisPro 1.171.43.92a (Rigaku OD, 2023)'
_computing_data_reduction          'CrysAlisPro 1.171.43.92a (Rigaku OD, 2023)'
_computing_molecular_graphics      'Olex2 1.5-ac6-012 (Dolomanov et al., 2009)'
_computing_publication_material    'Olex2 1.5-ac6-012 (Dolomanov et al., 2009)'
_computing_structure_refinement    'SHELXL 2019/3 (Sheldrick, 2015)'
_computing_structure_solution      'XT  (Sheldrick, 2015)'
_refine_diff_density_max           0.125
_refine_diff_density_min           -0.165
_refine_diff_density_rms           0.030
_refine_ls_abs_structure_details
;
 Flack x determined using 2028 quotients [(I+)-(I-)]/[(I+)+(I-)]
 (Parsons, Flack and Wagner, Acta Cryst. B69 (2013) 249-259).
;
_refine_ls_abs_structure_Flack     0.00(4)
_refine_ls_extinction_coef         .
_refine_ls_extinction_method       none
_refine_ls_goodness_of_fit_ref     1.047
_refine_ls_hydrogen_treatment      constr
_refine_ls_matrix_type             full
_refine_ls_number_parameters       356
_refine_ls_number_reflns           4842
_refine_ls_number_restraints       0
_refine_ls_R_factor_all            0.0328
_refine_ls_R_factor_gt             0.0326
_refine_ls_restrained_S_all        1.047
_refine_ls_shift/su_max            0.000
_refine_ls_shift/su_mean           0.000
_refine_ls_structure_factor_coef   Fsqd
_refine_ls_weighting_details      
 'w=1/[\s^2^(Fo^2^)+(0.0517P)^2^+0.3156P] where P=(Fo^2^+2Fc^2^)/3'
_refine_ls_weighting_scheme        calc
_refine_ls_wR_factor_gt            0.0886
_refine_ls_wR_factor_ref           0.0889
_refine_special_details            ?
_olex2_refinement_description
;
1. Fixed Uiso
 At 1.2 times of:
  All C(H) groups, All C(H,H) groups
 At 1.5 times of:
  All C(H,H,H) groups
2. Others
 Sof(C18A)=Sof(H18C)=Sof(H18D)=Sof(C19A)=Sof(H19C)=Sof(H19D)=Sof(C20A)=
 Sof(O2A)=Sof(C21A)=Sof(H21A)=Sof(C22A)=Sof(H22A)=Sof(C23A)=Sof(C24A)=Sof(H24D)=
 Sof(H24E)=Sof(C25A)=Sof(H25A)=Sof(H25B)=Sof(H25C)=1-FVAR(1)
 Sof(C18)=Sof(H18A)=Sof(H18B)=Sof(C19)=Sof(H19A)=Sof(H19B)=Sof(O2)=Sof(C17)=
 Sof(C20)=Sof(C21)=Sof(H21)=Sof(C22)=Sof(H22)=Sof(C23)=Sof(H23A)=Sof(H23B)=
 Sof(C24)=Sof(H24A)=Sof(H24B)=Sof(H24C)=FVAR(1)
3.a Ternary CH refined with riding coordinates:
 C2(H2), C3(H3), C21(H21), C22(H22), C21A(H21A), C22A(H22A)
3.b Secondary CH2 refined with riding coordinates:
 C004(H00A,H00B), C6(H6A,H6B), C7(H7A,H7B), C18(H18A,H18B), C19(H19A,H19B),
 C23(H23A,H23B), C18A(H18C,H18D), C19A(H19C,H19D), C24A(H24D,H24E)
3.c Aromatic/amide H refined with riding coordinates:
 C10(H10), C11(H11), C12(H12), C13(H13), C14(H14), C00H(H00H), C00K(H00K),
 C00L(H00L), C00M(H00M), C00O(H00O)
3.d Idealised Me refined as rotating group:
 C8(H8A,H8B,H8C), C24(H24A,H24B,H24C), C25A(H25A,H25B,H25C)
;
_atom_sites_solution_hydrogens     geom
_atom_sites_solution_primary       ?
_atom_sites_solution_secondary     ?
loop_
  _atom_site_label
  _atom_site_type_symbol
  _atom_site_fract_x
  _atom_site_fract_y
  _atom_site_fract_z
  _atom_site_U_iso_or_equiv
  _atom_site_adp_type
  _atom_site_occupancy
  _atom_site_site_symmetry_order
  _atom_site_calc_flag
  _atom_site_refinement_flags_posn
  _atom_site_refinement_flags_adp
  _atom_site_refinement_flags_occupancy
  _atom_site_disorder_assembly
  _atom_site_disorder_group
 O1 O 0.52047(19) 0.67457(11) 0.44923(5) 0.0460(3) Uani 1 1 d . . . . .
 C1 C 0.6596(2) 0.61308(12) 0.44618(6) 0.0306(3) Uani 1 1 d . . . . .
 C2 C 0.8206(2) 0.62563(13) 0.48065(6) 0.0339(3) Uani 1 1 d . . . . .
 H2 H 0.830538 0.700050 0.498242 0.041 Uiso 1 1 calc R U . . .
 C3 C 1.0082(2) 0.56620(13) 0.46950(6) 0.0300(3) Uani 1 1 d . . . . .
 H3 H 1.124359 0.607687 0.480874 0.036 Uiso 1 1 calc R U . . .
 C4 C 1.02997(19) 0.50324(12) 0.42009(5) 0.0249(3) Uani 1 1 d . . . . .
 C004 C 0.8404(2) 0.44527(13) 0.40623(6) 0.0289(3) Uani 1 1 d . . . . .
 H00A H 0.854176 0.408650 0.373065 0.035 Uiso 1 1 calc R U . . .
 H00B H 0.813277 0.385291 0.431109 0.035 Uiso 1 1 calc R U . . .
 C6 C 0.6719(2) 0.52662(13) 0.40443(6) 0.0314(3) Uani 1 1 d . . . . .
 H6A H 0.676381 0.567621 0.372101 0.038 Uiso 1 1 calc R U . . .
 H6B H 0.553410 0.481379 0.404698 0.038 Uiso 1 1 calc R U . . .
 C7 C 0.8854(3) 0.52239(16) 0.51058(6) 0.0385(4) Uani 1 1 d . . . . .
 H7A H 0.928343 0.534696 0.545492 0.046 Uiso 1 1 calc R U . . .
 H7B H 0.817630 0.450179 0.504808 0.046 Uiso 1 1 calc R U . . .
 C8 C 1.0860(2) 0.59041(14) 0.38012(6) 0.0354(3) Uani 1 1 d . . . . .
 H8A H 1.087012 0.554209 0.347079 0.053 Uiso 1 1 calc R U . . .
 H8B H 1.212957 0.620164 0.387602 0.053 Uiso 1 1 calc R U . . .
 H8C H 0.993699 0.652523 0.380152 0.053 Uiso 1 1 calc R U . . .
 C008 C 0.3235(2) 0.46140(15) 0.15638(6) 0.0344(3) Uani 1 1 d . . . . .
 C9 C 1.1833(2) 0.41160(11) 0.42347(5) 0.0262(3) Uani 1 1 d . . . . .
 C10 C 1.2734(2) 0.38341(14) 0.46808(6) 0.0320(3) Uani 1 1 d . . . . .
 H10 H 1.240195 0.422459 0.497949 0.038 Uiso 1 1 calc R U . . .
 C11 C 1.4117(2) 0.29876(14) 0.46990(7) 0.0383(4) Uani 1 1 d . . . . .
 H11 H 1.471024 0.280634 0.500871 0.046 Uiso 1 1 calc R U . . .
 C12 C 1.4626(2) 0.24124(13) 0.42687(7) 0.0386(4) Uani 1 1 d . . . . .
 H12 H 1.557642 0.184163 0.427993 0.046 Uiso 1 1 calc R U . . .
 C13 C 1.3740(2) 0.26766(14) 0.38226(7) 0.0392(4) Uani 1 1 d . . . . .
 H13 H 1.407849 0.228216 0.352553 0.047 Uiso 1 1 calc R U . . .
 C14 C 1.2354(2) 0.35155(14) 0.38035(6) 0.0333(3) Uani 1 1 d . . . . .
 H14 H 1.175142 0.368338 0.349347 0.040 Uiso 1 1 calc R U . . .
 C00H C 0.0378(2) 0.56384(19) 0.09850(7) 0.0481(5) Uani 1 1 d . . . . .
 H00H H -0.060154 0.597908 0.079168 0.058 Uiso 1 1 calc R U . . .
 C00K C 0.2494(2) 0.56644(16) 0.16898(6) 0.0383(4) Uani 1 1 d . . . . .
 H00K H 0.296384 0.604352 0.197827 0.046 Uiso 1 1 calc R U . . .
 C00L C 0.2527(3) 0.40956(17) 0.11319(7) 0.0453(4) Uani 1 1 d . . . . .
 H00L H 0.302334 0.338422 0.103091 0.054 Uiso 1 1 calc R U . . .
 C00M C 0.1078(2) 0.61750(17) 0.14038(7) 0.0436(4) Uani 1 1 d . . . . .
 H00M H 0.059445 0.689444 0.149779 0.052 Uiso 1 1 calc R U . . .
 C00O C 0.1111(3) 0.4602(2) 0.08483(7) 0.0537(5) Uani 1 1 d . . . . .
 H00O H 0.064196 0.423199 0.055739 0.064 Uiso 1 1 calc R U . . .
 C18 C 0.8318(6) 0.3879(5) 0.19638(18) 0.0426(11) Uani 0.490(3) 1 d . . P A 1
 H18A H 0.920601 0.329680 0.183553 0.051 Uiso 0.490(3) 1 calc R U P A 1
 H18B H 0.888611 0.461422 0.186921 0.051 Uiso 0.490(3) 1 calc R U P A 1
 C19 C 0.6546(5) 0.3771(4) 0.16238(13) 0.0332(8) Uani 0.490(3) 1 d . . P A 1
 H19A H 0.665724 0.427763 0.132992 0.040 Uiso 0.490(3) 1 calc R U P A 1
 H19B H 0.640072 0.298388 0.150336 0.040 Uiso 0.490(3) 1 calc R U P A 1
 O2 O 0.9599(19) 0.3447(12) 0.2734(5) 0.081(4) Uani 0.490(3) 1 d . . P A 1
 C17 C 0.8507(15) 0.3834(10) 0.2432(4) 0.0399(17) Uani 0.490(3) 1 d . . P A 1
 C20 C 0.4855(17) 0.4109(10) 0.1946(4) 0.0300(17) Uani 0.490(3) 1 d . . P A 1
 C21 C 0.5443(5) 0.4966(3) 0.23376(13) 0.0372(8) Uani 0.490(3) 1 d . . P A 1
 H21 H 0.439222 0.525945 0.255431 0.045 Uiso 0.490(3) 1 calc R U P A 1
 C22 C 0.7341(6) 0.4760(4) 0.26040(12) 0.0427(9) Uani 0.490(3) 1 d . . P A 1
 H22 H 0.738461 0.493290 0.297075 0.051 Uiso 0.490(3) 1 calc R U P A 1
 C23 C 0.7051(6) 0.5766(3) 0.22493(14) 0.0438(9) Uani 0.490(3) 1 d . . P A 1
 H23A H 0.696066 0.652911 0.240021 0.053 Uiso 0.490(3) 1 calc R U P A 1
 H23B H 0.769154 0.574043 0.191894 0.053 Uiso 0.490(3) 1 calc R U P A 1
 C24 C 0.3923(6) 0.3108(3) 0.22049(15) 0.0450(9) Uani 0.490(3) 1 d . . P A 1
 H24A H 0.484223 0.274789 0.243038 0.067 Uiso 0.490(3) 1 calc R U P A 1
 H24B H 0.350268 0.256024 0.195253 0.067 Uiso 0.490(3) 1 calc R U P A 1
 H24C H 0.282354 0.336952 0.239869 0.067 Uiso 0.490(3) 1 calc R U P A 1
 C18A C 0.8199(7) 0.3297(4) 0.19364(17) 0.0409(10) Uani 0.510(3) 1 d . . P A
 2
 H18C H 0.769034 0.252566 0.188405 0.049 Uiso 0.510(3) 1 calc R U P A 2
 H18D H 0.951748 0.334193 0.180739 0.049 Uiso 0.510(3) 1 calc R U P A 2
 C19A C 0.6663(5) 0.4381(4) 0.16635(13) 0.0364(8) Uani 0.510(3) 1 d . . P A 2
 H19C H 0.695872 0.513893 0.180028 0.044 Uiso 0.510(3) 1 calc R U P A 2
 H19D H 0.677828 0.439991 0.129381 0.044 Uiso 0.510(3) 1 calc R U P A 2
 C20A C 0.4661(17) 0.3979(11) 0.1828(3) 0.0290(15) Uani 0.510(3) 1 d . . P A
 2
 O2A O 0.9465(17) 0.3338(9) 0.2757(4) 0.059(2) Uani 0.510(3) 1 d . . P A 2
 C21A C 0.4441(4) 0.4111(3) 0.23901(11) 0.0322(7) Uani 0.510(3) 1 d . . P A 2
 H21A H 0.319746 0.383614 0.252534 0.039 Uiso 0.510(3) 1 calc R U P A 2
 C22A C 0.6114(5) 0.3922(3) 0.27350(11) 0.0376(8) Uani 0.510(3) 1 d . . P A 2
 H22A H 0.581977 0.354094 0.306039 0.045 Uiso 0.510(3) 1 calc R U P A 2
 C23A C 0.8049(13) 0.3696(8) 0.2523(3) 0.0356(15) Uani 0.510(3) 1 d . . P A 2
 C24A C 0.5256(6) 0.5081(4) 0.26647(17) 0.0495(10) Uani 0.510(3) 1 d . . P A
 2
 H24D H 0.450618 0.539999 0.294525 0.059 Uiso 0.510(3) 1 calc R U P A 2
 H24E H 0.599448 0.564272 0.247023 0.059 Uiso 0.510(3) 1 calc R U P A 2
 C25A C 0.4604(6) 0.2654(3) 0.17343(14) 0.0444(9) Uani 0.510(3) 1 d . . P A 2
 H25A H 0.555281 0.228295 0.194716 0.067 Uiso 0.510(3) 1 calc R U P A 2
 H25B H 0.488738 0.249750 0.138144 0.067 Uiso 0.510(3) 1 calc R U P A 2
 H25C H 0.333506 0.236414 0.181626 0.067 Uiso 0.510(3) 1 calc R U P A 2

loop_
  _atom_site_aniso_label
  _atom_site_aniso_U_11
  _atom_site_aniso_U_22
  _atom_site_aniso_U_33
  _atom_site_aniso_U_23
  _atom_site_aniso_U_13
  _atom_site_aniso_U_12
 O1 0.0330(6) 0.0495(7) 0.0554(7) -0.0148(6) 0.0001(5) 0.0135(6)
 C1 0.0255(7) 0.0302(6) 0.0362(7) -0.0024(6) 0.0058(6) -0.0001(6)
 C2 0.0326(8) 0.0338(7) 0.0353(7) -0.0106(6) 0.0012(6) 0.0028(6)
 C3 0.0233(7) 0.0337(7) 0.0329(7) -0.0072(6) -0.0025(6) -0.0006(6)
 C4 0.0182(6) 0.0285(6) 0.0278(6) -0.0021(5) 0.0012(5) -0.0023(5)
 C004 0.0196(6) 0.0322(7) 0.0349(7) -0.0094(6) -0.0005(5) -0.0028(6)
 C6 0.0202(7) 0.0363(7) 0.0377(8) -0.0082(6) -0.0009(6) -0.0018(6)
 C7 0.0375(8) 0.0510(10) 0.0271(7) -0.0019(7) 0.0035(6) 0.0094(7)
 C8 0.0259(7) 0.0405(8) 0.0399(8) 0.0090(7) 0.0047(6) 0.0001(6)
 C008 0.0245(7) 0.0448(8) 0.0339(7) 0.0061(6) 0.0081(6) -0.0007(6)
 C9 0.0177(6) 0.0277(6) 0.0332(7) -0.0001(5) 0.0026(5) -0.0043(5)
 C10 0.0263(7) 0.0380(7) 0.0317(7) 0.0065(6) 0.0060(6) 0.0012(6)
 C11 0.0295(8) 0.0408(8) 0.0447(9) 0.0150(7) 0.0059(7) 0.0043(6)
 C12 0.0249(7) 0.0286(7) 0.0622(11) 0.0041(7) 0.0056(7) 0.0012(6)
 C13 0.0252(7) 0.0379(8) 0.0547(10) -0.0161(7) 0.0012(7) -0.0008(6)
 C14 0.0216(7) 0.0394(8) 0.0388(8) -0.0108(6) -0.0017(6) -0.0015(6)
 C00H 0.0258(8) 0.0765(13) 0.0421(9) 0.0178(9) -0.0007(7) -0.0020(9)
 C00K 0.0285(7) 0.0478(9) 0.0385(8) -0.0009(7) -0.0011(6) 0.0002(7)
 C00L 0.0329(8) 0.0528(10) 0.0502(9) -0.0110(8) 0.0101(8) -0.0030(7)
 C00M 0.0287(8) 0.0466(9) 0.0556(10) 0.0104(8) 0.0013(7) 0.0029(7)
 C00O 0.0334(9) 0.0909(15) 0.0369(9) -0.0106(9) 0.0027(7) -0.0101(10)
 C18 0.0241(18) 0.068(3) 0.035(2) 0.017(2) 0.0004(14) 0.000(2)
 C19 0.0294(17) 0.043(2) 0.0276(15) -0.0047(16) -0.0016(12) 0.0015(18)
 O2 0.071(5) 0.112(7) 0.060(5) 0.018(4) -0.039(4) 0.002(4)
 C17 0.040(4) 0.050(4) 0.030(4) 0.010(3) 0.001(2) -0.001(3)
 C20 0.022(3) 0.041(3) 0.026(5) 0.007(3) -0.008(3) 0.003(2)
 C21 0.0352(17) 0.0505(19) 0.0258(17) -0.0084(14) 0.0014(13) 0.0104(16)
 C22 0.043(2) 0.060(2) 0.0245(14) -0.0091(14) -0.0075(14) 0.0044(17)
 C23 0.046(2) 0.0414(17) 0.0437(18) -0.0100(15) -0.0092(15) 0.0030(16)
 C24 0.0356(18) 0.052(2) 0.047(2) 0.0141(17) 0.0037(15) -0.0063(16)
 C18A 0.0276(18) 0.059(3) 0.0363(19) -0.003(2) -0.0013(14) 0.005(2)
 C19A 0.0253(16) 0.055(2) 0.0288(16) 0.0098(17) -0.0014(12) -0.0046(19)
 C20A 0.025(3) 0.045(3) 0.017(3) 0.003(2) -0.005(2) -0.010(2)
 O2A 0.086(6) 0.060(3) 0.032(3) -0.001(2) -0.015(3) 0.030(3)
 C21A 0.0280(14) 0.0438(17) 0.0249(14) 0.0001(12) 0.0025(11) -0.0039(13)
 C22A 0.0381(17) 0.0516(18) 0.0230(13) -0.0006(13) -0.0010(12) -0.0029(15)
 C23A 0.045(5) 0.042(3) 0.020(3) 0.005(2) -0.004(2) -0.008(3)
 C24A 0.053(2) 0.055(2) 0.041(2) -0.0152(16) -0.0086(17) 0.0053(19)
 C25A 0.050(2) 0.0399(17) 0.0429(18) -0.0039(14) -0.0129(16) 0.0002(16)

_geom_special_details
;
 All esds (except the esd in the dihedral angle between two l.s. planes)
 are estimated using the full covariance matrix.  The cell esds are taken
 into account individually in the estimation of esds in distances, angles
 and torsion angles; correlations between esds in cell parameters are only
 used when they are defined by crystal symmetry.  An approximate (isotropic)
 treatment of cell esds is used for estimating esds involving l.s. planes.
;
loop_
  _geom_bond_atom_site_label_1
  _geom_bond_atom_site_label_2
  _geom_bond_distance
  _geom_bond_site_symmetry_2
  _geom_bond_publ_flag
 O1 C1 1.2215(19) . ?
 C1 C2 1.466(2) . ?
 C1 C6 1.515(2) . ?
 C2 H2 1.0000 . ?
 C2 C3 1.523(2) . ?
 C2 C7 1.528(2) . ?
 C3 H3 1.0000 . ?
 C3 C4 1.5216(19) . ?
 C3 C7 1.488(2) . ?
 C4 C004 1.5437(18) . ?
 C4 C8 1.535(2) . ?
 C4 C9 1.5313(19) . ?
 C004 H00A 0.9900 . ?
 C004 H00B 0.9900 . ?
 C004 C6 1.526(2) . ?
 C6 H6A 0.9900 . ?
 C6 H6B 0.9900 . ?
 C7 H7A 0.9900 . ?
 C7 H7B 0.9900 . ?
 C8 H8A 0.9800 . ?
 C8 H8B 0.9800 . ?
 C8 H8C 0.9800 . ?
 C008 C00K 1.389(2) . ?
 C008 C00L 1.397(3) . ?
 C008 C20 1.641(10) . ?
 C008 C20A 1.438(12) . ?
 C9 C10 1.389(2) . ?
 C9 C14 1.401(2) . ?
 C10 H10 0.9500 . ?
 C10 C11 1.397(2) . ?
 C11 H11 0.9500 . ?
 C11 C12 1.382(3) . ?
 C12 H12 0.9500 . ?
 C12 C13 1.379(3) . ?
 C13 H13 0.9500 . ?
 C13 C14 1.392(2) . ?
 C14 H14 0.9500 . ?
 C00H H00H 0.9500 . ?
 C00H C00M 1.376(3) . ?
 C00H C00O 1.379(3) . ?
 C00K H00K 0.9500 . ?
 C00K C00M 1.392(2) . ?
 C00L H00L 0.9500 . ?
 C00L C00O 1.386(3) . ?
 C00M H00M 0.9500 . ?
 C00O H00O 0.9500 . ?
 C18 H18A 0.9900 . ?
 C18 H18B 0.9900 . ?
 C18 C19 1.546(6) . ?
 C18 C17 1.258(12) . ?
 C19 H19A 0.9900 . ?
 C19 H19B 0.9900 . ?
 C19 C20 1.521(13) . ?
 O2 C17 1.203(16) . ?
 C17 C22 1.443(13) . ?
 C20 C21 1.512(9) . ?
 C20 C24 1.519(14) . ?
 C21 H21 1.0000 . ?
 C21 C22 1.531(5) . ?
 C21 C23 1.494(5) . ?
 C22 H22 1.0000 . ?
 C22 C23 1.535(5) . ?
 C23 H23A 0.9900 . ?
 C23 H23B 0.9900 . ?
 C24 H24A 0.9800 . ?
 C24 H24B 0.9800 . ?
 C24 H24C 0.9800 . ?
 C18A H18C 0.9900 . ?
 C18A H18D 0.9900 . ?
 C18A C19A 1.828(7) . ?
 C18A C23A 1.639(10) . ?
 C19A H19C 0.9900 . ?
 C19A H19D 0.9900 . ?
 C19A C20A 1.549(13) . ?
 C20A C21A 1.515(9) . ?
 C20A C25A 1.587(13) . ?
 O2A C23A 1.249(15) . ?
 C21A H21A 1.0000 . ?
 C21A C22A 1.510(4) . ?
 C21A C24A 1.477(5) . ?
 C22A H22A 1.0000 . ?
 C22A C23A 1.497(9) . ?
 C22A C24A 1.509(6) . ?
 C24A H24D 0.9900 . ?
 C24A H24E 0.9900 . ?
 C25A H25A 0.9800 . ?
 C25A H25B 0.9800 . ?
 C25A H25C 0.9800 . ?

loop_
  _geom_angle_atom_site_label_1
  _geom_angle_atom_site_label_2
  _geom_angle_atom_site_label_3
  _geom_angle
  _geom_angle_site_symmetry_1
  _geom_angle_site_symmetry_3
  _geom_angle_publ_flag
 O1 C1 C2 121.05(14) . . ?
 O1 C1 C6 119.80(15) . . ?
 C2 C1 C6 119.06(13) . . ?
 C1 C2 H2 115.9 . . ?
 C1 C2 C3 119.92(12) . . ?
 C1 C2 C7 118.48(14) . . ?
 C3 C2 H2 115.9 . . ?
 C3 C2 C7 58.37(10) . . ?
 C7 C2 H2 115.9 . . ?
 C2 C3 H3 114.9 . . ?
 C4 C3 C2 118.83(12) . . ?
 C4 C3 H3 114.9 . . ?
 C7 C3 C2 60.98(11) . . ?
 C7 C3 H3 114.9 . . ?
 C7 C3 C4 121.73(13) . . ?
 C3 C4 C004 109.75(11) . . ?
 C3 C4 C8 107.39(12) . . ?
 C3 C4 C9 111.49(12) . . ?
 C8 C4 C004 110.70(12) . . ?
 C9 C4 C004 107.90(11) . . ?
 C9 C4 C8 109.63(11) . . ?
 C4 C004 H00A 108.9 . . ?
 C4 C004 H00B 108.9 . . ?
 H00A C004 H00B 107.7 . . ?
 C6 C004 C4 113.41(12) . . ?
 C6 C004 H00A 108.9 . . ?
 C6 C004 H00B 108.9 . . ?
 C1 C6 C004 116.54(13) . . ?
 C1 C6 H6A 108.2 . . ?
 C1 C6 H6B 108.2 . . ?
 C004 C6 H6A 108.2 . . ?
 C004 C6 H6B 108.2 . . ?
 H6A C6 H6B 107.3 . . ?
 C2 C7 H7A 117.7 . . ?
 C2 C7 H7B 117.7 . . ?
 C3 C7 C2 60.65(11) . . ?
 C3 C7 H7A 117.7 . . ?
 C3 C7 H7B 117.7 . . ?
 H7A C7 H7B 114.8 . . ?
 C4 C8 H8A 109.5 . . ?
 C4 C8 H8B 109.5 . . ?
 C4 C8 H8C 109.5 . . ?
 H8A C8 H8B 109.5 . . ?
 H8A C8 H8C 109.5 . . ?
 H8B C8 H8C 109.5 . . ?
 C00K C008 C00L 117.30(17) . . ?
 C00K C008 C20 115.8(4) . . ?
 C00K C008 C20A 127.6(4) . . ?
 C00L C008 C20 126.9(4) . . ?
 C00L C008 C20A 115.1(4) . . ?
 C10 C9 C4 122.77(13) . . ?
 C10 C9 C14 117.60(14) . . ?
 C14 C9 C4 119.63(13) . . ?
 C9 C10 H10 119.4 . . ?
 C9 C10 C11 121.28(15) . . ?
 C11 C10 H10 119.4 . . ?
 C10 C11 H11 119.8 . . ?
 C12 C11 C10 120.31(16) . . ?
 C12 C11 H11 119.8 . . ?
 C11 C12 H12 120.4 . . ?
 C13 C12 C11 119.22(15) . . ?
 C13 C12 H12 120.4 . . ?
 C12 C13 H13 119.7 . . ?
 C12 C13 C14 120.64(16) . . ?
 C14 C13 H13 119.7 . . ?
 C9 C14 H14 119.5 . . ?
 C13 C14 C9 120.95(15) . . ?
 C13 C14 H14 119.5 . . ?
 C00M C00H H00H 120.3 . . ?
 C00M C00H C00O 119.43(17) . . ?
 C00O C00H H00H 120.3 . . ?
 C008 C00K H00K 119.2 . . ?
 C008 C00K C00M 121.59(17) . . ?
 C00M C00K H00K 119.2 . . ?
 C008 C00L H00L 119.5 . . ?
 C00O C00L C008 121.09(19) . . ?
 C00O C00L H00L 119.5 . . ?
 C00H C00M C00K 120.04(18) . . ?
 C00H C00M H00M 120.0 . . ?
 C00K C00M H00M 120.0 . . ?
 C00H C00O C00L 120.53(18) . . ?
 C00H C00O H00O 119.7 . . ?
 C00L C00O H00O 119.7 . . ?
 H18A C18 H18B 105.6 . . ?
 C19 C18 H18A 104.3 . . ?
 C19 C18 H18B 104.3 . . ?
 C17 C18 H18A 104.3 . . ?
 C17 C18 H18B 104.3 . . ?
 C17 C18 C19 131.6(6) . . ?
 C18 C19 H19A 110.5 . . ?
 C18 C19 H19B 110.5 . . ?
 H19A C19 H19B 108.7 . . ?
 C20 C19 C18 106.0(4) . . ?
 C20 C19 H19A 110.5 . . ?
 C20 C19 H19B 110.5 . . ?
 C18 C17 C22 102.9(9) . . ?
 O2 C17 C18 138.4(11) . . ?
 O2 C17 C22 116.1(10) . . ?
 C19 C20 C008 106.6(6) . . ?
 C21 C20 C008 112.0(7) . . ?
 C21 C20 C19 110.7(8) . . ?
 C21 C20 C24 109.1(7) . . ?
 C24 C20 C008 105.5(7) . . ?
 C24 C20 C19 112.9(8) . . ?
 C20 C21 H21 115.5 . . ?
 C20 C21 C22 116.9(5) . . ?
 C22 C21 H21 115.5 . . ?
 C23 C21 C20 121.5(6) . . ?
 C23 C21 H21 115.5 . . ?
 C23 C21 C22 61.0(2) . . ?
 C17 C22 C21 117.9(6) . . ?
 C17 C22 H22 116.7 . . ?
 C17 C22 C23 117.9(4) . . ?
 C21 C22 H22 116.7 . . ?
 C21 C22 C23 58.3(2) . . ?
 C23 C22 H22 116.7 . . ?
 C21 C23 C22 60.7(2) . . ?
 C21 C23 H23A 117.7 . . ?
 C21 C23 H23B 117.7 . . ?
 C22 C23 H23A 117.7 . . ?
 C22 C23 H23B 117.7 . . ?
 H23A C23 H23B 114.8 . . ?
 C20 C24 H24A 109.5 . . ?
 C20 C24 H24B 109.5 . . ?
 C20 C24 H24C 109.5 . . ?
 H24A C24 H24B 109.5 . . ?
 H24A C24 H24C 109.5 . . ?
 H24B C24 H24C 109.5 . . ?
 H18C C18A H18D 109.8 . . ?
 C19A C18A H18C 112.1 . . ?
 C19A C18A H18D 112.1 . . ?
 C23A C18A H18C 112.1 . . ?
 C23A C18A H18D 112.1 . . ?
 C23A C18A C19A 98.1(5) . . ?
 C18A C19A H19C 111.4 . . ?
 C18A C19A H19D 111.4 . . ?
 H19C C19A H19D 109.2 . . ?
 C20A C19A C18A 102.0(5) . . ?
 C20A C19A H19C 111.4 . . ?
 C20A C19A H19D 111.4 . . ?
 C008 C20A C19A 109.5(8) . . ?
 C008 C20A C21A 111.1(8) . . ?
 C008 C20A C25A 114.9(5) . . ?
 C19A C20A C25A 106.3(8) . . ?
 C21A C20A C19A 110.0(5) . . ?
 C21A C20A C25A 104.8(7) . . ?
 C20A C21A H21A 114.4 . . ?
 C22A C21A C20A 120.5(5) . . ?
 C22A C21A H21A 114.4 . . ?
 C24A C21A C20A 122.1(5) . . ?
 C24A C21A H21A 114.4 . . ?
 C24A C21A C22A 60.7(2) . . ?
 C21A C22A H22A 115.8 . . ?
 C23A C22A C21A 120.3(4) . . ?
 C23A C22A H22A 115.8 . . ?
 C23A C22A C24A 118.6(5) . . ?
 C24A C22A C21A 58.6(2) . . ?
 C24A C22A H22A 115.8 . . ?
 O2A C23A C18A 109.2(8) . . ?
 O2A C23A C22A 126.6(8) . . ?
 C22A C23A C18A 118.0(7) . . ?
 C21A C24A C22A 60.7(2) . . ?
 C21A C24A H24D 117.7 . . ?
 C21A C24A H24E 117.7 . . ?
 C22A C24A H24D 117.7 . . ?
 C22A C24A H24E 117.7 . . ?
 H24D C24A H24E 114.8 . . ?
 C20A C25A H25A 109.5 . . ?
 C20A C25A H25B 109.5 . . ?
 C20A C25A H25C 109.5 . . ?
 H25A C25A H25B 109.5 . . ?
 H25A C25A H25C 109.5 . . ?
 H25B C25A H25C 109.5 . . ?

loop_
  _geom_torsion_atom_site_label_1
  _geom_torsion_atom_site_label_2
  _geom_torsion_atom_site_label_3
  _geom_torsion_atom_site_label_4
  _geom_torsion
  _geom_torsion_site_symmetry_1
  _geom_torsion_site_symmetry_2
  _geom_torsion_site_symmetry_3
  _geom_torsion_site_symmetry_4
  _geom_torsion_publ_flag
 O1 C1 C2 C3 -166.96(15) . . . . ?
 O1 C1 C2 C7 125.14(17) . . . . ?
 O1 C1 C6 C004 -174.08(14) . . . . ?
 C1 C2 C3 C4 5.4(2) . . . . ?
 C1 C2 C3 C7 -106.96(17) . . . . ?
 C1 C2 C7 C3 109.40(15) . . . . ?
 C2 C1 C6 C004 9.3(2) . . . . ?
 C2 C3 C4 C004 -37.02(18) . . . . ?
 C2 C3 C4 C8 83.38(16) . . . . ?
 C2 C3 C4 C9 -156.52(13) . . . . ?
 C3 C4 C004 C6 55.15(16) . . . . ?
 C3 C4 C9 C10 6.57(18) . . . . ?
 C3 C4 C9 C14 -174.33(13) . . . . ?
 C4 C3 C7 C2 -107.78(15) . . . . ?
 C4 C004 C6 C1 -42.61(19) . . . . ?
 C4 C9 C10 C11 179.51(14) . . . . ?
 C4 C9 C14 C13 -179.88(14) . . . . ?
 C004 C4 C9 C10 -114.02(14) . . . . ?
 C004 C4 C9 C14 65.08(16) . . . . ?
 C6 C1 C2 C3 9.6(2) . . . . ?
 C6 C1 C2 C7 -58.3(2) . . . . ?
 C7 C2 C3 C4 112.41(16) . . . . ?
 C7 C3 C4 C004 34.88(19) . . . . ?
 C7 C3 C4 C8 155.27(14) . . . . ?
 C7 C3 C4 C9 -84.62(17) . . . . ?
 C8 C4 C004 C6 -63.22(16) . . . . ?
 C8 C4 C9 C10 125.35(15) . . . . ?
 C8 C4 C9 C14 -55.55(17) . . . . ?
 C008 C00K C00M C00H 0.0(3) . . . . ?
 C008 C00L C00O C00H 0.5(3) . . . . ?
 C008 C20 C21 C22 -160.9(5) . . . . ?
 C008 C20 C21 C23 -90.0(8) . . . . ?
 C008 C20A C21A C22A -156.4(5) . . . . ?
 C008 C20A C21A C24A -83.9(8) . . . . ?
 C9 C4 C004 C6 176.82(12) . . . . ?
 C9 C10 C11 C12 0.3(2) . . . . ?
 C10 C9 C14 C13 -0.7(2) . . . . ?
 C10 C11 C12 C13 -0.6(2) . . . . ?
 C11 C12 C13 C14 0.3(2) . . . . ?
 C12 C13 C14 C9 0.4(2) . . . . ?
 C14 C9 C10 C11 0.4(2) . . . . ?
 C00K C008 C00L C00O -1.4(3) . . . . ?
 C00K C008 C20 C19 -128.9(5) . . . . ?
 C00K C008 C20 C21 -7.6(10) . . . . ?
 C00K C008 C20 C24 110.9(5) . . . . ?
 C00K C008 C20A C19A -84.7(7) . . . . ?
 C00K C008 C20A C21A 37.0(10) . . . . ?
 C00K C008 C20A C25A 155.7(4) . . . . ?
 C00L C008 C00K C00M 1.1(3) . . . . ?
 C00L C008 C20 C19 51.7(9) . . . . ?
 C00L C008 C20 C21 172.9(4) . . . . ?
 C00L C008 C20 C24 -68.6(8) . . . . ?
 C00L C008 C20A C19A 95.6(6) . . . . ?
 C00L C008 C20A C21A -142.7(5) . . . . ?
 C00L C008 C20A C25A -23.9(10) . . . . ?
 C00M C00H C00O C00L 0.7(3) . . . . ?
 C00O C00H C00M C00K -0.9(3) . . . . ?
 C18 C19 C20 C008 152.2(5) . . . . ?
 C18 C19 C20 C21 30.1(9) . . . . ?
 C18 C19 C20 C24 -92.5(6) . . . . ?
 C18 C17 C22 C21 39.5(7) . . . . ?
 C18 C17 C22 C23 -27.4(8) . . . . ?
 C19 C18 C17 O2 139.7(15) . . . . ?
 C19 C18 C17 C22 -60.6(11) . . . . ?
 C19 C20 C21 C22 -42.1(9) . . . . ?
 C19 C20 C21 C23 28.8(10) . . . . ?
 O2 C17 C22 C21 -155.4(10) . . . . ?
 O2 C17 C22 C23 137.7(10) . . . . ?
 C17 C18 C19 C20 24.8(12) . . . . ?
 C17 C22 C23 C21 107.2(6) . . . . ?
 C20 C008 C00K C00M -178.4(5) . . . . ?
 C20 C008 C00L C00O 178.1(6) . . . . ?
 C20 C21 C22 C17 5.7(8) . . . . ?
 C20 C21 C22 C23 112.9(7) . . . . ?
 C20 C21 C23 C22 -105.4(6) . . . . ?
 C23 C21 C22 C17 -107.2(5) . . . . ?
 C24 C20 C21 C22 82.7(8) . . . . ?
 C24 C20 C21 C23 153.6(5) . . . . ?
 C18A C19A C20A C008 -168.8(5) . . . . ?
 C18A C19A C20A C21A 68.8(8) . . . . ?
 C18A C19A C20A C25A -44.2(5) . . . . ?
 C19A C18A C23A O2A -157.2(8) . . . . ?
 C19A C18A C23A C22A 48.5(7) . . . . ?
 C19A C20A C21A C22A -35.0(10) . . . . ?
 C19A C20A C21A C24A 37.5(10) . . . . ?
 C20A C008 C00K C00M -178.6(6) . . . . ?
 C20A C008 C00L C00O 178.3(6) . . . . ?
 C20A C21A C22A C23A 5.1(8) . . . . ?
 C20A C21A C22A C24A 112.1(7) . . . . ?
 C20A C21A C24A C22A -109.6(6) . . . . ?
 C21A C22A C23A C18A -17.5(9) . . . . ?
 C21A C22A C23A O2A -166.8(9) . . . . ?
 C23A C18A C19A C20A -73.8(5) . . . . ?
 C23A C22A C24A C21A 109.9(5) . . . . ?
 C24A C21A C22A C23A -107.0(6) . . . . ?
 C24A C22A C23A C18A -85.8(7) . . . . ?
 C24A C22A C23A O2A 124.9(10) . . . . ?
 C25A C20A C21A C22A 78.9(7) . . . . ?
 C25A C20A C21A C24A 151.4(4) . . . . ?

_shelx_res_file
;
TITL rf2845_auto_a.res in P2(1)2(1)2(1)
    rf2845_auto.res
    created by SHELXL-2019/3 at 11:26:43 on 09-Jan-2024
REM Old TITL
REM SHELXT solution in P2(1)2(1)2(1)
REM R1 0.205, Rweak 0.061, Alpha 0.009, Orientation as input
REM Flack x = 0.273 ( 0.102 ) from Parsons' quotients
REM Formula found by SHELXT: C30 O2
CELL 1.54184 7.028789 11.828584 26.678865 90 90 90
ZERR 8 0.000039 0.000063 0.000138 0 0 0
LATT -1
SYMM 0.5-X,-Y,0.5+Z
SYMM -X,0.5+Y,0.5-Z
SYMM 0.5+X,0.5-Y,-Z
SFAC C H O
UNIT 112 128 8

L.S. 10
PLAN  4
SIZE 0.05 0.08 0.2
TEMP -173
CONF
BOND $H
list 4
MORE -1
fmap 2 53
acta
REM <olex2.extras>
REM <HklSrc "%.\\RF2845_auto.hkl">
REM </olex2.extras>

WGHT    0.051700    0.315600
FVAR       6.29283   0.48982
O1    3    0.520468    0.674573    0.449235    11.00000    0.03302    0.04950 =
         0.05535   -0.01475    0.00013    0.01352
C1    1    0.659600    0.613083    0.446175    11.00000    0.02550    0.03021 =
         0.03619   -0.00245    0.00581   -0.00007
C2    1    0.820602    0.625628    0.480654    11.00000    0.03262    0.03382 =
         0.03526   -0.01058    0.00118    0.00282
AFIX  13
H2    2    0.830538    0.700050    0.498242    11.00000   -1.20000
AFIX   0
C3    1    1.008169    0.566196    0.469495    11.00000    0.02331    0.03369 =
         0.03293   -0.00722   -0.00253   -0.00062
AFIX  13
H3    2    1.124359    0.607687    0.480874    11.00000   -1.20000
AFIX   0
C4    1    1.029965    0.503237    0.420092    11.00000    0.01822    0.02849 =
         0.02784   -0.00205    0.00119   -0.00230
C004  1    0.840359    0.445274    0.406233    11.00000    0.01956    0.03220 =
         0.03494   -0.00945   -0.00045   -0.00285
AFIX  23
H00A  2    0.854176    0.408650    0.373065    11.00000   -1.20000
H00B  2    0.813277    0.385291    0.431109    11.00000   -1.20000
AFIX   0
C6    1    0.671906    0.526618    0.404430    11.00000    0.02016    0.03632 =
         0.03766   -0.00823   -0.00089   -0.00181
AFIX  23
H6A   2    0.676381    0.567621    0.372101    11.00000   -1.20000
H6B   2    0.553410    0.481379    0.404698    11.00000   -1.20000
AFIX   0
C7    1    0.885381    0.522393    0.510575    11.00000    0.03746    0.05101 =
         0.02715   -0.00192    0.00352    0.00942
AFIX  23
H7A   2    0.928343    0.534696    0.545492    11.00000   -1.20000
H7B   2    0.817630    0.450179    0.504808    11.00000   -1.20000
AFIX   0
C8    1    1.085969    0.590411    0.380119    11.00000    0.02589    0.04050 =
         0.03987    0.00902    0.00468    0.00010
AFIX 137
H8A   2    1.087012    0.554209    0.347079    11.00000   -1.50000
H8B   2    1.212957    0.620164    0.387602    11.00000   -1.50000
H8C   2    0.993699    0.652523    0.380152    11.00000   -1.50000
AFIX   0

C008  1    0.323513    0.461405    0.156380    11.00000    0.02455    0.04484 =
         0.03386    0.00611    0.00808   -0.00074
C9    1    1.183323    0.411597    0.423471    11.00000    0.01774    0.02768 =
         0.03317   -0.00008    0.00257   -0.00431
C10   1    1.273350    0.383405    0.468085    11.00000    0.02633    0.03797 =
         0.03174    0.00648    0.00604    0.00118
AFIX  43
H10   2    1.240195    0.422459    0.497949    11.00000   -1.20000
AFIX   0
C11   1    1.411683    0.298756    0.469903    11.00000    0.02950    0.04077 =
         0.04473    0.01496    0.00587    0.00427
AFIX  43
H11   2    1.471024    0.280634    0.500871    11.00000   -1.20000
AFIX   0
C12   1    1.462647    0.241237    0.426869    11.00000    0.02491    0.02857 =
         0.06222    0.00406    0.00561    0.00121
AFIX  43
H12   2    1.557642    0.184163    0.427993    11.00000   -1.20000
AFIX   0
C13   1    1.373967    0.267664    0.382258    11.00000    0.02520    0.03785 =
         0.05466   -0.01606    0.00125   -0.00085
AFIX  43
H13   2    1.407849    0.228216    0.352553    11.00000   -1.20000
AFIX   0
C14   1    1.235350    0.351553    0.380347    11.00000    0.02165    0.03937 =
         0.03882   -0.01077   -0.00165   -0.00153
AFIX  43
H14   2    1.175142    0.368338    0.349347    11.00000   -1.20000
AFIX   0

C00H  1    0.037812    0.563843    0.098500    11.00000    0.02581    0.07650 =
         0.04212    0.01781   -0.00067   -0.00198
AFIX  43
H00H  2   -0.060154    0.597908    0.079168    11.00000   -1.20000
AFIX   0
C00K  1    0.249357    0.566435    0.168985    11.00000    0.02854    0.04775 =
         0.03854   -0.00086   -0.00113    0.00018
AFIX  43
H00K  2    0.296384    0.604352    0.197827    11.00000   -1.20000
AFIX   0
C00L  1    0.252666    0.409559    0.113190    11.00000    0.03291    0.05277 =
         0.05018   -0.01098    0.01014   -0.00298
AFIX  43
H00L  2    0.302334    0.338422    0.103091    11.00000   -1.20000
AFIX   0
C00M  1    0.107785    0.617501    0.140380    11.00000    0.02869    0.04660 =
         0.05557    0.01035    0.00134    0.00290
AFIX  43
H00M  2    0.059445    0.689444    0.149779    11.00000   -1.20000
AFIX   0
C00O  1    0.111102    0.460196    0.084829    11.00000    0.03335    0.09088 =
         0.03689   -0.01064    0.00272   -0.01014
AFIX  43
H00O  2    0.064196    0.423199    0.055739    11.00000   -1.20000
AFIX   0
PART 1
C18   1    0.831822    0.387862    0.196379    21.00000    0.02413    0.06847 =
         0.03515    0.01736    0.00043    0.00008
AFIX  23
H18A  2    0.920601    0.329680    0.183553    21.00000   -1.20000
H18B  2    0.888611    0.461422    0.186921    21.00000   -1.20000
AFIX   0
C19   1    0.654556    0.377085    0.162378    21.00000    0.02940    0.04255 =
         0.02759   -0.00473   -0.00159    0.00154
AFIX  23
H19A  2    0.665724    0.427763    0.132992    21.00000   -1.20000
H19B  2    0.640072    0.298388    0.150336    21.00000   -1.20000
AFIX   0
O2    3    0.959897    0.344671    0.273384    21.00000    0.07063    0.11229 =
         0.05981    0.01790   -0.03950    0.00230
C17   1    0.850659    0.383383    0.243234    21.00000    0.03962    0.05015 =
         0.02994    0.00962    0.00131   -0.00112
C20   1    0.485490    0.410919    0.194634    21.00000    0.02238    0.04118 =
         0.02639    0.00732   -0.00837    0.00335
C21   1    0.544262    0.496593    0.233757    21.00000    0.03518    0.05049 =
         0.02585   -0.00843    0.00141    0.01040
AFIX  13
H21   2    0.439222    0.525945    0.255431    21.00000   -1.20000
AFIX   0
C22   1    0.734058    0.475976    0.260405    21.00000    0.04347    0.06022 =
         0.02449   -0.00914   -0.00750    0.00444
AFIX  13
H22   2    0.738461    0.493290    0.297075    21.00000   -1.20000
AFIX   0
C23   1    0.705144    0.576641    0.224929    21.00000    0.04639    0.04142 =
         0.04371   -0.01004   -0.00924    0.00303
AFIX  23
H23A  2    0.696066    0.652911    0.240021    21.00000   -1.20000
H23B  2    0.769154    0.574043    0.191894    21.00000   -1.20000
AFIX   0
C24   1    0.392318    0.310787    0.220493    21.00000    0.03560    0.05183 =
         0.04745    0.01411    0.00366   -0.00630
AFIX 137
H24A  2    0.484223    0.274789    0.243038    21.00000   -1.50000
H24B  2    0.350268    0.256024    0.195253    21.00000   -1.50000
H24C  2    0.282354    0.336952    0.239869    21.00000   -1.50000
AFIX   0
PART 2
C18A  1    0.819907    0.329712    0.193644   -21.00000    0.02763    0.05886 =
         0.03630   -0.00281   -0.00134    0.00521
AFIX  23
H18C  2    0.769034    0.252566    0.188405   -21.00000   -1.20000
H18D  2    0.951748    0.334193    0.180739   -21.00000   -1.20000
AFIX   0
C19A  1    0.666275    0.438101    0.166354   -21.00000    0.02527    0.05499 =
         0.02880    0.00981   -0.00141   -0.00459
AFIX  23
H19C  2    0.695872    0.513893    0.180028   -21.00000   -1.20000
H19D  2    0.677828    0.439991    0.129381   -21.00000   -1.20000
AFIX   0
C20A  1    0.466090    0.397888    0.182839   -21.00000    0.02515    0.04491 =
         0.01704    0.00310   -0.00454   -0.00973
O2A   3    0.946465    0.333764    0.275743   -21.00000    0.08617    0.05982 =
         0.03170   -0.00085   -0.01525    0.02989
C21A  1    0.444092    0.411122    0.239007   -21.00000    0.02797    0.04383 =
         0.02492    0.00015    0.00252   -0.00386
AFIX  13
H21A  2    0.319746    0.383614    0.252534   -21.00000   -1.20000
AFIX   0
C22A  1    0.611413    0.392221    0.273496   -21.00000    0.03810    0.05157 =
         0.02304   -0.00061   -0.00100   -0.00295
AFIX  13
H22A  2    0.581977    0.354094    0.306039   -21.00000   -1.20000
AFIX   0
C23A  1    0.804947    0.369581    0.252338   -21.00000    0.04526    0.04173 =
         0.01974    0.00545   -0.00373   -0.00832
C24A  1    0.525561    0.508110    0.266466   -21.00000    0.05329    0.05465 =
         0.04066   -0.01515   -0.00861    0.00531
AFIX  23
H24D  2    0.450618    0.539999    0.294525   -21.00000   -1.20000
H24E  2    0.599448    0.564272    0.247023   -21.00000   -1.20000
AFIX   0
C25A  1    0.460355    0.265413    0.173431   -21.00000    0.05031    0.03991 =
         0.04285   -0.00392   -0.01287    0.00025
AFIX 137
H25A  2    0.555281    0.228295    0.194716   -21.00000   -1.50000
H25B  2    0.488738    0.249750    0.138144   -21.00000   -1.50000
H25C  2    0.333506    0.236414    0.181626   -21.00000   -1.50000
AFIX   0
HKLF 4


REM  rf2845_auto_a.res in P2(1)2(1)2(1)
REM wR2 = 0.0889, GooF = S = 1.047, Restrained GooF = 1.047 for all data
REM R1 = 0.0326 for 4790 Fo > 4sig(Fo) and 0.0328 for all 4842 data
REM 356 parameters refined using 0 restraints

END

WGHT      0.0517      0.3156

REM Highest difference peak  0.125,  deepest hole -0.165,  1-sigma level  0.030
Q1    1   0.6323  0.3312  0.1272  11.00000  0.05    0.12
Q2    1   0.6649  0.5441  0.1615  11.00000  0.05    0.12
Q3    1   0.9375  0.4783  0.4164  11.00000  0.05    0.12
Q4    1   0.7568  0.6173  0.4599  11.00000  0.05    0.12
;
_shelx_res_checksum                26902
_shelx_hkl_file
;
   0   0   2 26513.2 249.362  11
   0   0  -2 24319.6 254.356  47
   0   0  -3 6.85190 5.13600  11
   0   0   3 28.9778 5.65029  11
   0   0  -3 9.00481 9.34575  47
   0   0  -4 11816.2 134.399  11
   0   0  -4 11284.5 143.302  47
   0   0  -5 10.1995 9.93346  11
   0   0  -5-0.23226 16.5100  47
   0   0  -5 5.43638 12.9207  48
   0   0  -6 241864. 2539.59  11
   0   0  -6 249015. 2553.98  47
   0   0  -6 249738. 2545.30  48
   0   0   7 17.0826 36.3509  50
   0   0   7 6.77251 33.2907  49
   0   0  -7 0.78769 21.7254  48
   0   0  -7-14.4540 27.7218  47
   0   0   8 45591.2 535.510  49
   0   0   8 46582.7 545.617  50
   0   0   9 47.2307 36.9287   4
   0   0   9 47.7100 36.2225   3
   0   0  -9 119.332 27.3376  47
   0   0   9 31.0371 31.6343  49
   0   0  -9 1.81387 15.3093  11
   0   0  -9 1.50523 22.0725  53
   0   0   9 45.0174 35.7285  50
   0   0  10 102.681 42.1962   3
   0   0  10 123.205 43.5630   4
   0   0  10 34.0972 36.8607  49
   0   0 -10 93.8302 30.0217  47
   0   0 -10 178.843 25.8277  48
   0   0 -10 95.0302 20.5444  11
   0   0 -10 83.2306 25.8438  53
   0   0  10 45.1812 40.9134  50
   0   0  11 31.2207 39.8356   3
   0   0  11 9.37653 39.0425   4
   0   0 -11 7.24741 23.6037  48
   0   0  11 12.5342 35.3461  49
   0   0 -11 10.9812 26.7668  47
   0   0 -11 13.5249 17.6622  11
   0   0 -11 39.9138 24.7210  53
   0   0  11 21.5993 40.4278  50
   0   0  12 35743.5 499.759   3
   0   0  12 35273.2 485.475  49
   0   0 -12 40139.3 449.805  48
   0   0 -12 37702.4 462.854  47
   0   0  12 37657.9 503.116  50
   0   0 -12 33997.4 448.118  53
   0   0 -12 37759.3 448.996  55
   0   0  12 35157.1 500.023   4
   0   0  13 35.7064 54.5603  50
   0   0  13-5.79184 45.0968   3
   0   0  13 5.91412 46.8072   4
   0   0 -13 30.1318 31.6584  53
   0   0 -13 31.4289 29.1484  55
   0   0 -13 23.1041 34.0213  47
   0   0 -13 1.68224 28.5657  48
   0   0  13 18.3220 48.5039  49
   0   0  14 47263.8 585.925  56
   0   0  14 46710.8 652.115   3
   0   0  14 53073.3 651.067  49
   0   0 -14 51775.4 585.823  48
   0   0 -14 48892.1 601.194  47
   0   0  14 49439.2 657.059  50
   0   0 -14 47793.6 590.028  55
   0   0 -14 44928.0 581.595  53
   0   0  14 47476.9 656.685   4
   0   0  15 20.9022 52.6700   4
   0   0  15 23.4371 53.6689   3
   0   0  15 15.4944 49.8047  49
   0   0 -15 22.6398 30.4910  48
   0   0 -15-0.89578 34.4570  47
   0   0  15 16.9303 55.5334  50
   0   0 -15 30.3749 31.9028  55
   0   0  15 17.7606 31.2885  56
   0   0  16 9598.46 191.813  56
   0   0  16 9869.62 250.439   4
   0   0  16 9956.62 249.443   3
   0   0 -16 10925.1 209.146  47
   0   0 -16 10268.5 190.315  48
   0   0  16 9858.84 235.887  49
   0   0 -16 11861.4 211.308  53
   0   0 -16 11172.8 199.871  55
   0   0  16 10861.9 255.918  50
   0   0 -17 64.8325 42.4513  62
   0   0  17-12.0817 61.9629  63
   0   0  17 20.9007 68.2435  50
   0   0  17 5.42719 61.6274   3
   0   0  17 18.4555 64.6629   4
   0   0 -17 17.2400 44.4082   7
   0   0 -17-3.49559 37.7701  48
   0   0  17 53.2455 58.6188  49
   0   0 -17 1.01017 40.7176  53
   0   0 -17 15.3497 38.4357  55
   0   0 -17 1.26173 50.2408  69
   0   0  18 65.5108 77.1306  50
   0   0  18 24.1958 66.5053   4
   0   0  18 47.4346 68.2998   3
   0   0 -18 116.911 42.2989  48
   0   0  18 138.738 69.3779  49
   0   0 -18 69.6307 46.5067  43
   0   0 -18 83.2534 46.5731  53
   0   0 -18 40.6891 40.4362  55
   0   0 -18 93.4513 53.5568  69
   0   0 -18 73.3316 49.4100  40
   0   0 -18 63.6194 52.0803  66
   0   0  18 143.048 66.2406  63
   0   0  18 71.8805 55.4374  18
   0   0 -18 60.2278 53.8928   7
   0   0 -18 59.9852 45.4313  62
   0   0 -18 52.8268 46.9066  32
   0   0  19 128.897 91.8428  59
   0   0 -19-10.2023 50.4658  53
   0   0 -19 10.1533 41.4605  55
   0   0  19 2.11638 85.5986  50
   0   0  19 25.7394 70.8346   3
   0   0  19 2.18824 72.0788   4
   0   0  19 37.3126 73.0636  49
   0   0 -19-11.2813 47.5734  43
   0   0 -19 8.92603 55.6273  69
   0   0 -19 2.03866 36.9278  42
   0   0 -19 18.5967 47.1199  40
   0   0  19 35.5177 57.4602  18
   0   0 -19-4.25088 46.1898  32
   0   0 -19 40.0677 57.9112   7
   0   0 -19 4.07463 49.1869  66
   0   0  19 33.1544 64.7553  63
   0   0 -19 13.1864 47.1830  62
   0   0  20 17977.7 367.767  51
   0   0  20 16953.0 384.400   3
   0   0 -20 19340.2 350.959  69
   0   0 -20 18193.5 328.645  66
   0   0 -20 18771.9 306.933  48
   0   0 -20 17256.5 325.751  43
   0   0 -20 18202.6 334.318  40
   0   0  20 17596.4 347.842  18
   0   0  20 20159.8 423.467  59
   0   0  20 19787.6 386.737  63
   0   0 -20 17344.5 311.994  62
   0   0 -20 17181.1 307.270  55
   0   0 -20 15471.5 305.734  53
   0   0  20 16543.9 383.730   4
   0   0 -20 17892.7 345.434   7
   0   0 -20 18462.4 334.985  32
   0   0  21 59.0891 107.403  59
   0   0 -21 36.5992 46.1618  48
   0   0  21-2.26940 79.0591  49
   0   0  21-9.95441 81.9723   3
   0   0  21 10.1357 78.9325   4
   0   0 -21-9.51562 54.6735  43
   0   0 -21 27.8373 58.2311  53
   0   0 -21-4.04812 52.2410  55
   0   0 -21-17.0836 60.6014  69
   0   0  21 18.8875 63.6406  18
   0   0 -21 25.7134 56.3718  40
   0   0  21 56.1364 79.5130  63
   0   0 -21 12.0789 53.6788  66
   0   0 -21 24.4464 58.4001   7
   0   0  21 14.7334 90.3377  50
   0   0 -21-2.76890 49.7617  62
   0   0 -21 1.59507 53.8112  32
   0   0  22 110.120 117.821  59
   0   0 -22 9.35892 48.2641  48
   0   0  22 24.1984 76.3503  49
   0   0  22 15.6296 94.3368  50
   0   0 -22 11.5752 55.3046  43
   0   0 -22 129.314 53.7175  55
   0   0 -22 1.79723 60.3335  69
   0   0 -22 61.9983 54.7661  40
   0   0  22 65.1053 77.5767  63
   0   0 -22 21.8940 56.7556  66
   0   0  22 11.8663 60.8027  18
   0   0 -22-1.82549 61.2060   7
   0   0 -22 30.5606 53.9793  62
   0   0 -22-6.65235 49.6722  32
   0   0  23 89.6257 109.716  59
   0   0  23 10.0108 82.9658  49
   0   0 -23 60.9948 49.6642  48
   0   0  23 14.0045 81.2602   4
   0   0  23 5.50417 82.3252   3
   0   0  23 48.5228 94.2345  50
   0   0 -23 3.40682 51.1145  43
   0   0 -23-27.7507 57.9926  55
   0   0 -23 30.6419 57.3591  53
   0   0 -23 26.3520 64.4301  69
   0   0 -23 3.44641 52.5842  40
   0   0 -23-1.59072 51.0978  66
   0   0  23 4.76433 75.2664  63
   0   0  23 36.7667 65.0777  18
   0   0 -23-3.77513 61.5303   7
   0   0 -23 4.52970 52.1135  62
   0   0 -23-1.71390 53.7717  32
   0   0 -24 308.388 57.5494  48
   0   0  24 243.727 87.1693  49
   0   0  24 337.139 93.6644   3
   0   0  24 311.684 92.6532   4
   0   0  24 367.616 103.815  50
   0   0 -24 270.434 63.2546  43
   0   0 -24 339.566 71.9290  53
   0   0 -24 307.347 72.6133  69
   0   0 -24 315.513 65.2600  40
   0   0 -24 314.791 62.3758  66
   0   0  24 281.326 82.7342  63
   0   0 -24 373.037 63.5296  62
   0   0  24 387.827 119.356  59
   0   0 -24 301.032 70.5396   7
   0   0  24 325.886 75.6140  18
   0   0 -24 310.339 65.6802  32
   0   0  25-79.1302 111.386  59
   0   0 -25 59.7729 59.6626  53
   0   0 -25 54.4367 52.9892  55
   0   0  25-8.25579 92.0372  50
   0   0  25 56.3176 78.2284   3
   0   0  25 17.1971 78.0228   4
   0   0 -25-16.1986 51.3602  48
   0   0  25-58.9689 79.9798  49
   0   0 -25 13.6958 49.0872  43
   0   0 -25-1.95187 64.8701  69
   0   0 -25 38.0618 52.2362  40
   0   0  25 10.6961 62.2692  18
   0   0 -25 27.5311 52.9785  32
   0   0 -25-1.91325 59.9407   7
   0   0  25 13.9898 75.4036  63
   0   0 -25-11.0047 47.8290  62
   0   0  26 7821.30 275.352  50
   0   0  26 7433.28 270.241   3
   0   0 -26 8517.70 240.892  69
   0   0 -26 7246.52 196.986  48
   0   0  26 8027.39 263.378  49
   0   0 -26 7893.80 217.894  43
   0   0 -26 8124.93 219.625  40
   0   0 -26 7582.42 227.553   7
   0   0 -26 7538.69 210.656  55
   0   0 -26 7236.70 220.772  53
   0   0  26 8380.75 301.402  59
   0   0  26 7662.25 275.483   4
   0   0  26 7995.70 246.394  18
   0   0 -26 8767.25 222.363  62
   0   0  26 8264.39 259.328  63
   0   0 -26 8178.13 220.292  32
   0   0 -27-14.1768 50.3458  48
   0   0  27 86.2753 77.7094  49
   0   0 -27 20.1363 59.1996  69
   0   0 -27 39.3877 51.5604  43
   0   0  27-2.66593 74.5973   3
   0   0 -27 14.0850 53.1583  53
   0   0  27 43.6490 88.9302  50
   0   0  27-36.1902 75.4329  63
   0   0 -27 1.59206 48.3630  40
   0   0  27-20.4916 108.250  59
   0   0 -27-3.17014 48.8748  32
   0   0  27 51.5242 63.6421  18
   0   0 -27 23.2982 47.2543  55
   0   0 -27 1.50810 50.0583  62
   0   0  28 12146.1 329.360   3
   0   0 -28 11219.6 266.829  53
   0   0 -28 10964.3 251.902  55
   0   0 -28 11222.3 241.476  48
   0   0  28 11664.1 303.826  49
   0   0  28 10647.4 305.371  50
   0   0  28 11697.0 289.846  63
   0   0  28 11980.5 328.628   4
   0   0  29 49.8903 65.7338  49
   0   0 -29 21.9231 44.7702  43
   0   0  29 58.9237 77.7596  13
   0   0  29 32.6976 58.9069  63
   0   0 -29 9.15530 42.9144  40
   0   0 -29 15.3727 47.9510  55
   0   0 -29-15.6175 42.5363  32
   0   0 -29-3.12822 51.9174  69
   0   0  29 12.5395 72.3859  50
   0   0 -29 28.7382 50.3963  53
   0   0  29 7.16794 54.2711  18
   0   0  29-18.3955 72.0398   4
   0   0  29-20.6061 72.5431   3
   0   0 -29 28.3971 45.8900  62
   0   0  29 97.7903 91.4810  59
   0   0  30 218.693 75.3906  13
   0   0  30 179.488 58.9711  63
   0   0 -30 114.289 45.4632  40
   0   0 -30 165.160 51.0887  55
   0   0 -30 146.570 53.0810  53
   0   0  30 164.904 59.3756  18
   0   0  30 123.492 73.1758   3
   0   0  30 101.418 72.8444   4
   0   0  30 305.433 91.9468  59
   0   0 -30 183.002 50.6012  62
   0   0 -30 129.097 45.1561  32
   0   0 -30 175.180 56.3514  69
   0   0  31 6.82933 47.1974  18
   0   0 -31 4.16995 38.3917  55
   0   0  31 17.4154 56.7703   4
   0   0  31-3.47572 57.3909   3
   0   0  31 13.5752 57.8062  13
   0   0 -31 4.73040 43.5068  69
   0   0  31 40.6557 69.5823  59
   0   0  31 4.23566 42.1274  63
   0   0  32 142.742 61.7979   8
   0   0 -32 134.132 42.0186  69
   0   0  32 103.683 45.4544  18
   0   0  32 110.243 62.1474  59
   0   0  33-10.1800 45.6147  59
   0   0  33 22.6615 41.7331   8
   0   0  33-10.7046 39.4602  36
   0   0 -33-3.34645 28.2031  69
   0   0  33 0.97765 38.6878  21
   0   0  33 4.83902 32.5918  18
   0   0  34 80.9216 25.4627  21
   0   0  34 101.064 26.3659  36
   0   1   0 0.75043 5.42933  12
   0  -1  -1 1198.57 27.8739   1
   0   1  -1 1196.77 26.1129  12
   0  -1   1 1244.97 26.6927  12
   0  -1  -1 1233.41 21.1246  46
   0   1   1 1236.65 24.1045  45
   0   1  -1 1295.74 29.0192  47
   0  -1  -2 174.001 13.6848   1
   0  -1   2 212.783 15.6126  12
   0  -1   2 182.795 11.1148  46
   0  -1  -2 189.718 8.37068  46
   0  -1   3 267.481 17.8730  46
   0  -1  -3 310.361 12.2217  46
   0  -1  -3 303.598 21.4154   1
   0  -1   4 999999. 10176.3  11
   0  -1   4 989297. 10185.3  46
   0  -1  -5 126826. 1337.05  11
   0  -1   5 124975. 1336.07  46
   0   1  -5 126858. 1336.03  48
   0  -1   6 52518.9 526.729  11
   0  -1   6 50226.1 540.297  46
   0   1  -6 50865.4 539.296  48
   0   1   6 52616.3 559.284  49
   0  -1   7 867.299 64.0855  50
   0  -1  -7 792.709 32.8847  11
   0  -1   7 927.113 23.8177  11
   0  -1   7 963.543 53.0109  49
   0   1  -7 823.444 35.9158  48
   0  -1   7 1629.15 44.3729  46
   0   1  -7 898.973 46.8951  47
   0  -1  -7 11.5776 15.7983  48
   0   1   7 808.454 47.0484  49
   0  -1   8 39532.5 494.606  50
   0  -1   8 42695.8 485.822  49
   0   1   8 41594.5 477.646  49
   0  -1  -8 38981.7 456.476  48
   0   1  -8 39540.5 466.871  47
   0   1  -8 41707.5 450.921  48
   0  -1  -8 38314.2 448.116  11
   0  -1  -9 77844.7 843.947  11
   0  -1   9 76590.2 901.000   3
   0   1   9 77065.4 884.075   3
   0  -1  -9 78924.5 852.880  48
   0   1   9 76250.7 872.961  49
   0   1  -9 82782.0 867.856  47
   0  -1   9 82487.8 888.699  49
   0   1  -9 77785.0 841.347  48
   0  -1   9 75238.8 896.203  50
   0  -1   9 75401.4 901.223   4
   0   1   9 75937.4 883.883   4
   0   1  -9 72105.3 848.588  53
   0  -1  -9 84675.1 852.067  53
   0  -1 -10 119381. 1357.73  11
   0   1  10 126343. 1407.47   3
   0  -1  10 125859. 1424.76   3
   0   1 -10 128179. 1357.08  48
   0   1  10 132110. 1400.73  49
   0  -1  10 127226. 1405.63  49
   0  -1 -10 123327. 1366.03  48
   0   1 -10 137470. 1385.38  47
   0  -1  10 124244. 1419.32  50
   0   1  10 123162. 1405.93   4
   0  -1  10 126705. 1427.70   4
   0   1 -10 136995. 1377.18  53
   0  -1 -10 132488. 1366.18  53
   0  -1 -11 13434.7 204.856  11
   0  -1 -11 15377.0 218.531  48
   0  -1  11 14888.8 247.869  49
   0   1  11 14928.8 242.412  49
   0   1 -11 15418.1 209.206  48
   0   1 -11 16195.0 233.125  47
   0   1  11 14623.7 249.490   3
   0  -1  11 14671.4 263.765   3
   0  -1  11 15195.1 264.033  50
   0  -1  11 14378.2 263.964   4
   0   1  11 15322.2 254.195   4
   0   1 -11 16671.5 227.604  53
   0   1 -11 15641.0 223.554  55
   0  -1 -11 17073.0 223.220  53
   0  -1  12 410.490 50.6067  49
   0  -1 -12 396.439 37.5582  48
   0   1 -12 302.329 40.0471  47
   0   1  12 323.664 52.5502  49
   0   1 -12 358.765 33.9027  48
   0  -1  12 403.685 58.1354   3
   0   1  12 375.982 51.9779   3
   0   1  12 387.641 54.4092  50
   0  -1  12 344.971 60.2721  50
   0   1  12 359.853 52.0505   4
   0  -1  12 399.184 58.7397   4
   0  -1 -12 467.047 35.9991  55
   0   1 -12 449.829 38.8846  55
   0   1 -12 443.629 39.5396  53
   0  -1 -12 403.431 40.9529  53
   0  -1 -13 43881.7 578.667  53
   0   1 -13 50037.6 593.256  55
   0   1 -13 48377.9 590.534  53
   0  -1 -13 52600.9 587.152  55
   0   1 -13 50812.7 604.113  47
   0  -1  13 52399.6 645.627  49
   0  -1 -13 49484.6 586.811  48
   0   1  13 49589.1 632.388  49
   0   1 -13 47484.4 576.296  48
   0  -1  13 50392.2 662.661   3
   0   1  13 50521.4 648.284   3
   0   1  13 51674.9 644.731  50
   0  -1  13 50422.8 660.235  50
   0   1  13 50286.1 650.476   4
   0  -1  13 49971.7 664.211   4
   0  -1 -13 47216.8 594.807  57
   0   1  13 49816.1 597.500  56
   0  -1 -14 1894.66 74.3144  53
   0  -1 -14 1694.37 70.0608  55
   0   1 -14 1937.07 75.9904  55
   0   1 -14 1935.10 78.2266  47
   0   1  14 1815.64 95.4322  49
   0   1 -14 1796.97 67.0319  48
   0  -1  14 1914.61 98.2267  49
   0  -1 -14 2067.77 76.4746  48
   0   1  14 1913.81 97.6237   3
   0  -1  14 1968.84 103.712   3
   0   1  14 1700.46 96.8620  50
   0  -1  14 1737.76 104.756  50
   0  -1  14 1907.45 103.435   4
   0   1  14 1820.53 96.5243   4
   0   1  14 1864.75 74.1141  56
   0  -1 -14 1783.00 72.8760  57
   0  -1 -15 2372.73 85.2551  53
   0  -1 -15 2272.59 78.4361  55
   0   1 -15 2642.88 91.3959  53
   0   1 -15 2156.36 82.3888  55
   0  -1  15 2359.23 109.618  49
   0   1  15 2199.43 107.050  49
   0   1 -15 2439.92 79.0087  48
   0   1 -15 2404.96 89.8373  47
   0  -1 -15 2403.32 83.4418  48
   0  -1  15 2228.27 116.140   3
   0   1  15 2140.43 109.746   3
   0  -1  15 2483.27 123.555  50
   0   1  15 2371.09 112.342  50
   0   1  15 2174.06 111.825   4
   0  -1  15 2194.48 118.387   4
   0   1  15 2303.02 85.3105  56
   0  -1  16 160.106 69.6135  50
   0   1  16 131.522 61.7364  50
   0   1  16 91.3288 38.6614  56
   0   1  16 45.5330 58.2933  49
   0  -1 -16 136.874 38.4516  48
   0  -1  16 85.0819 58.6009  49
   0   1 -16 73.9202 38.9604  47
   0   1 -16 116.674 34.8784  48
   0  -1  16 29.2084 59.8642   3
   0  -1  16 33.2381 60.2459   4
   0   1  16 27.1209 57.7226   4
   0   1  16 59.3699 57.1303   3
   0   1 -16 125.684 39.9887  53
   0  -1 -16 135.013 38.5073  55
   0  -1 -16 184.847 41.2342  53
   0   1 -16 92.6275 38.4160  55
   0  -1  17 7505.26 217.963  51
   0  -1  17 8485.84 237.855  50
   0   1  17 7113.23 213.019  50
   0  -1 -17 8349.59 176.616  48
   0  -1  17 8521.51 223.811  49
   0   1 -17 7432.94 158.971  48
   0   1  17 8342.42 220.893  49
   0  -1  17 7957.67 231.587   3
   0   1  17 7942.58 223.637   3
   0   1 -17 8121.56 178.969  62
   0  -1 -17 8280.29 185.682  62
   0  -1 -17 7794.91 200.224   7
   0   1 -17 8221.11 201.394   7
   0   1 -17 8366.01 199.624  69
   0  -1 -17 8709.36 202.526  69
   0  -1  17 8102.32 236.237   4
   0   1  17 7603.45 222.760   4
   0  -1 -17 8929.43 187.181  53
   0  -1 -17 6521.69 156.788  55
   0   1 -17 7195.64 175.165  53
   0   1 -17 7591.87 174.030  55
   0  -1  17 7480.72 209.263  63
   0   1 -17 7832.30 214.571  28
   0   1  17 7359.67 172.410  56
   0  -1 -18 247.194 53.7722  62
   0   1 -18 313.463 51.8673  62
   0   1  18 280.292 52.8698  56
   0   1  18 332.506 100.219  59
   0   1 -18 361.582 60.0479  53
   0  -1 -18 310.188 50.6809  55
   0  -1 -18 273.232 52.5169  53
   0   1 -18 270.079 53.4265  55
   0  -1  18 257.001 84.2605  51
   0  -1  18 282.424 81.4294  52
   0  -1  18 294.812 93.2871  50
   0   1  18 383.305 85.3450  50
   0   1 -18 359.655 70.8203  28
   0  -1 -18 243.515 56.1111  43
   0   1 -18 300.992 59.7261  43
   0   1 -18 345.011 64.7854  66
   0   1 -18 400.631 67.5465  69
   0  -1 -18 306.117 65.8543  69
   0  -1  18 311.183 81.4406   4
   0  -1  18 311.780 83.0198   3
   0   1  18 262.171 78.3094   4
   0   1  18 255.298 74.1017   3
   0   1 -18 278.127 59.2579  40
   0  -1 -18 296.758 58.5125  40
   0   1  18 349.775 77.8203  63
   0  -1  18 439.833 82.1203  63
   0  -1 -18 274.807 57.7788  66
   0  -1  18 294.580 60.9475  18
   0   1  18 251.870 62.7938  18
   0   1  18 346.314 78.9407  49
   0  -1 -18 328.220 54.2814  48
   0   1 -18 283.341 53.0858  47
   0   1 -18 345.662 47.5950  48
   0  -1  18 295.773 75.1582  49
   0  -1 -18 317.521 63.8220   7
   0   1 -18 296.110 62.5524   7
   0   1 -18 292.717 58.1528  32
   0  -1 -18 319.975 57.3377  32
   0  -1 -19 11712.2 255.630  53
   0  -1 -19 12779.8 252.847  55
   0   1 -19 13972.5 271.148  55
   0   1 -19 13640.1 275.311  53
   0   1  19 13784.8 330.636  50
   0  -1  19 13936.6 328.434  51
   0  -1  19 14106.9 346.011  50
   0  -1 -19 14565.5 300.299   7
   0   1 -19 14623.6 300.599   7
   0  -1 -19 13875.6 278.747  66
   0  -1 -19 14991.2 299.669  69
   0   1 -19 14883.5 289.121  66
   0   1 -19 14876.1 300.562  69
   0   1  19 14978.7 332.369  49
   0  -1  19 14786.9 333.091  49
   0   1 -19 14202.6 276.321  47
   0  -1 -19 11907.4 220.575  42
   0   1 -19 14849.8 292.000  43
   0  -1 -19 14733.7 293.645  43
   0  -1 -19 14585.2 291.595  40
   0   1 -19 14854.7 292.813  40
   0  -1  19 13644.2 336.121   3
   0   1  19 13745.0 329.511   3
   0   1  19 13727.2 331.882   4
   0  -1  19 14240.5 344.490   4
   0   1 -19 15896.0 276.935  62
   0   1  19 14658.8 363.757  59
   0  -1 -19 14285.8 277.324  62
   0  -1 -19 14357.2 243.600  65
   0   1  19 16344.9 333.932  63
   0  -1  19 16180.7 334.965  63
   0   1 -19 14410.2 315.924  28
   0   1  19 13573.1 298.908  18
   0  -1  19 14846.7 308.044  18
   0  -1 -19 14112.8 288.685  32
   0   1 -19 15100.6 293.378  32
   0   1 -20 8284.40 210.210  53
   0  -1 -20 7411.96 200.580  53
   0  -1 -20 8521.81 194.515  55
   0   1 -20 8192.68 201.325  55
   0  -1  20 8037.94 247.250  51
   0  -1 -20 8127.47 221.408   7
   0   1 -20 7885.33 218.235   7
   0  -1 -20 8111.77 206.121  66
   0  -1 -20 8367.02 223.558  69
   0   1 -20 7480.02 212.363  69
   0   1 -20 7913.68 211.564  66
   0   1 -20 8496.18 184.761  48
   0  -1 -20 8650.54 199.150  48
   0   1 -20 7995.13 210.049  43
   0  -1 -20 8024.19 211.413  43
   0  -1 -20 6916.46 155.738  42
   0   1 -20 8283.50 215.471  40
   0  -1 -20 7644.20 208.615  40
   0   1  20 7321.48 248.426   3
   0  -1  20 7616.69 258.669   3
   0  -1  20 7832.00 263.544   4
   0   1  20 7405.37 250.335   4
   0  -1  20 8333.51 265.204  59
   0   1  20 8738.27 289.551  59
   0   1 -20 8642.63 202.836  62
   0   1  20 8678.43 246.608  63
   0  -1  20 9413.99 263.595  63
   0  -1 -20 8076.08 204.550  62
   0   1 -20 8025.84 238.658  28
   0   1 -20 8539.25 216.581  32
   0  -1 -20 8258.42 214.607  32
   0  -1  20 8232.21 226.579  18
   0   1  20 7722.31 221.417  18
   0   1  21 10512.6 306.772  50
   0  -1  21 10828.1 318.400  50
   0   1 -21 10650.9 263.252   7
   0  -1 -21 10350.9 263.516   7
   0  -1  21 12391.4 310.459  63
   0  -1 -21 10849.3 247.048  62
   0   1 -21 11193.8 241.223  62
   0   1  21 11726.3 301.786  63
   0  -1  21 11222.8 299.547  49
   0   1 -21 11600.3 229.479  48
   0  -1 -21 10232.0 233.674  48
   0   1  21 10798.7 299.967  49
   0   1 -21 11585.8 261.958  43
   0  -1 -21 10855.4 254.597  43
   0  -1 -21 8414.88 183.455  42
   0  -1 -21 11298.3 258.946  40
   0   1 -21 10627.6 253.164  40
   0   1  21 9801.22 295.820   3
   0  -1  21 10004.1 303.153   3
   0  -1 -21 11528.5 270.279  69
   0   1 -21 10242.2 258.341  69
   0   1 -21 10701.0 249.311  66
   0  -1 -21 10774.7 247.863  66
   0   1  21 10056.7 301.552   4
   0  -1  21 9868.07 304.697   4
   0  -1 -21 10859.7 255.082  32
   0   1 -21 11021.3 255.992  32
   0  -1 -21 10335.3 243.476  53
   0   1 -21 11364.7 249.459  55
   0   1 -21 9421.51 236.338  53
   0  -1 -21 11515.8 243.523  55
   0  -1  21 10970.4 274.182  18
   0   1  21 10046.1 268.945  18
   0   1  21 11043.6 336.456  59
   0  -1  21 11568.1 324.233  59
   0  -1  22 15027.2 362.845  49
   0  -1 -22 15019.8 296.731  48
   0   1 -22 15264.1 282.369  48
   0   1  22 15604.3 375.367  49
   0   1 -22 15229.2 330.314   7
   0  -1 -22 13797.0 317.440   7
   0   1 -22 15662.6 319.570  43
   0  -1 -22 14943.6 314.269  43
   0   1  22 16406.5 362.377  63
   0  -1  22 17066.7 377.722  63
   0   1 -22 14563.5 294.494  62
   0  -1 -22 14385.7 302.276  62
   0  -1 -22 15142.3 315.784  40
   0   1 -22 14712.6 313.058  40
   0  -1 -22 14636.9 302.045  66
   0   1 -22 16092.1 335.398  69
   0   1 -22 14688.5 309.584  66
   0  -1 -22 15929.5 333.736  69
   0   1  22 16512.1 423.250  59
   0  -1  22 16707.1 400.204  59
   0  -1  22 15664.1 364.681  51
   0  -1  22 15617.6 394.779  50
   0   1  22 14439.2 371.384  50
   0  -1 -22 13537.2 283.775  55
   0   1 -22 13691.5 294.919  55
   0   1 -22 15515.1 318.727  32
   0  -1 -22 14677.2 312.996  32
   0   1  22 14510.6 336.053  18
   0  -1  22 14820.5 335.187  18
   0   1  23 1213.01 130.631  50
   0  -1  23 1131.96 135.055  50
   0   1 -23 1062.15 98.8084   7
   0  -1 -23 1143.06 99.0826   7
   0   1 -23 1044.04 85.3640  62
   0  -1 -23 1194.79 91.8500  62
   0  -1  23 1253.66 124.391  63
   0   1  23 1135.91 113.301  63
   0   1  23 1316.59 127.462  49
   0  -1  23 1004.81 111.434  49
   0  -1 -23 1089.24 83.5102  48
   0   1 -23 1036.52 77.0910  48
   0   1 -23 1055.20 88.4377  43
   0  -1 -23 1091.31 89.5335  43
   0   1 -23 1141.55 93.4164  40
   0  -1 -23 1152.95 91.8786  40
   0  -1  23 1081.99 125.963   3
   0   1  23 1156.74 124.372   3
   0  -1 -23 1158.62 89.8218  66
   0  -1 -23 1099.38 101.366  69
   0   1 -23 1238.36 102.587  69
   0   1 -23 1048.18 90.3441  66
   0  -1  23 1071.25 125.923   4
   0   1  23 1125.62 125.874   4
   0   1 -23 1150.12 94.5637  32
   0  -1 -23 1187.74 91.8531  32
   0   1 -23 1230.74 91.6968  55
   0  -1 -23 1058.92 95.0360  53
   0  -1 -23 937.827 80.3326  55
   0   1 -23 1064.14 90.5454  53
   0   1  23 1139.76 155.743  59
   0  -1  23 1232.04 140.091  59
   0  -1  23 1139.89 103.312  18
   0   1  23 1034.92 102.953  18
   0   1 -24 646.475 82.0292  53
   0  -1 -24 721.604 81.1363  53
   0  -1  24 771.423 119.728  50
   0   1  24 753.631 116.532  50
   0   1 -24 711.491 88.7544   7
   0  -1 -24 691.529 84.3677   7
   0  -1  24 589.231 99.3467  49
   0   1  24 815.294 112.199  49
   0   1 -24 595.134 67.0315  48
   0  -1 -24 729.077 76.6175  48
   0   1 -24 621.040 71.8989  62
   0  -1  24 868.589 109.843  63
   0   1  24 676.326 98.5736  63
   0  -1 -24 637.602 76.6926  62
   0   1 -24 641.424 77.8830  43
   0  -1 -24 777.257 83.1317  43
   0   1 -24 750.050 81.0731  40
   0  -1 -24 719.239 81.4560  40
   0   1 -24 718.829 78.2762  66
   0   1 -24 869.194 91.7705  69
   0  -1 -24 678.881 89.4738  69
   0   1  24 736.803 96.2318  18
   0  -1  24 759.482 93.5570  18
   0   1  24 828.585 142.136  59
   0  -1  24 826.961 134.394  59
   0  -1  24 644.127 110.414   4
   0   1  24 708.596 111.108   4
   0   1  24 898.159 132.125  58
   0  -1  24 645.633 110.348   3
   0   1  24 778.663 109.115   3
   0  -1 -24 695.172 80.2609  32
   0   1 -24 649.422 77.7271  32
   0   1  25 60.2147 115.503  59
   0  -1  25 34.6742 103.859  59
   0   1  25 76.8266 105.231  58
   0  -1 -25 47.9986 58.8988  53
   0  -1 -25 60.6475 49.8137  55
   0   1 -25 23.8216 52.8512  55
   0   1  25-2.66505 84.0867  50
   0   1 -25 32.6640 55.7073  53
   0  -1  25 36.8282 87.2238  50
   0   1  25-2.58886 79.9435  49
   0  -1  25 7.51455 72.0653  49
   0   1 -25 45.4058 48.4286  48
   0  -1 -25 1.55663 52.1266  48
   0   1 -25 50.7362 51.8404  43
   0  -1 -25 50.2637 53.3652  43
   0   1 -25 51.1133 53.7543  66
   0  -1  25 29.5844 79.5155  63
   0   1  25 4.40345 68.7820  63
   0  -1  25 48.8191 83.4531   4
   0  -1  25 14.2010 81.5749   3
   0   1  25 42.3066 80.1796   4
   0   1  25-27.6944 77.0778   3
   0  -1 -25 24.3365 52.0816  40
   0   1 -25 12.0627 51.9506  40
   0  -1 -25-17.3958 61.9206  69
   0   1 -25 26.9097 63.3134  69
   0  -1  25 6.27813 59.6974  18
   0   1  25 28.2852 61.5318  18
   0   1 -25 24.8139 59.4590   7
   0  -1 -25 61.8912 57.3944  62
   0   1 -25 49.1953 51.8747  62
   0   1 -25 35.9913 51.8268  32
   0  -1 -25-10.3848 48.3448  32
   0   1 -26 3149.03 137.146  55
   0   1 -26 3252.01 143.469  53
   0  -1 -26 3078.25 143.182  53
   0  -1 -26 2902.15 127.508  55
   0   1  26 3282.75 179.876  50
   0  -1  26 3242.68 183.284  50
   0   1 -26 2786.95 138.711   7
   0  -1  26 3044.55 187.032  59
   0   1  26 3314.79 208.204  59
   0  -1  26 3049.56 161.746  49
   0  -1 -26 2920.22 129.456  48
   0   1 -26 2936.87 118.737  48
   0   1  26 3007.69 170.256  49
   0  -1 -26 2748.25 130.053  43
   0   1 -26 3047.95 135.239  43
   0  -1 -26 2671.06 128.574  40
   0   1 -26 2709.95 127.441  40
   0  -1  26 2759.53 171.855   3
   0   1  26 2777.38 172.824   3
   0  -1  26 2899.52 151.512  18
   0   1  26 2671.49 146.177  18
   0  -1 -26 2852.67 141.329  69
   0   1 -26 3178.56 149.055  69
   0   1 -26 2750.54 125.065  66
   0  -1  26 2745.39 172.014   4
   0   1  26 2639.66 169.422   4
   0   1  26 3277.42 188.474  58
   0  -1  26 3278.29 168.271  63
   0   1  26 2961.57 153.923  63
   0   1 -26 2952.91 125.379  62
   0  -1 -26 3196.93 137.896  62
   0  -1 -26 2720.39 128.269  32
   0   1 -26 2929.27 131.793  32
   0  -1  27 10053.9 305.468  50
   0   1  27 9913.27 298.935  50
   0   1 -27 10983.7 268.167   7
   0   1  27 10235.0 312.131   4
   0  -1  27 10433.0 312.306   4
   0   1  27 10564.7 302.911  49
   0  -1  27 10066.9 283.837  49
   0  -1 -27 9944.16 237.461  48
   0   1 -27 9910.15 241.317  43
   0  -1 -27 10806.8 252.888  43
   0  -1  27 9848.58 268.858  18
   0   1  27 10130.9 278.747  18
   0   1 -27 10303.4 265.488  69
   0  -1 -27 10018.7 259.500  69
   0   1 -27 11100.5 253.870  32
   0  -1 -27 10228.8 247.061  32
   0  -1 -27 9005.98 226.394  55
   0  -1 -27 10675.9 262.865  53
   0   1 -27 9461.09 246.616  53
   0   1 -27 10358.0 252.652  55
   0   1  27 11564.5 349.964  59
   0  -1  27 11613.8 340.231  59
   0  -1 -27 9848.14 242.985  62
   0  -1  27 10998.8 298.656  63
   0  -1 -27 10761.3 253.243  40
   0   1 -27 10853.0 251.224  40
   0  -1  27 10169.2 308.965   3
   0   1  27 10222.7 308.942   3
   0  -1  28 127.297 72.2824  63
   0   1  28 106.052 63.6885  63
   0   1 -28 203.892 52.4794  62
   0  -1  28 115.506 78.1486  50
   0   1  28 151.208 80.6054  50
   0  -1 -28 179.854 61.0877  53
   0   1 -28 146.789 56.5702  53
   0  -1  28 215.410 87.3853  13
   0   1  28 263.129 88.7541  13
   0   1 -28 148.933 56.2657  55
   0  -1 -28 162.287 53.9400  55
   0   1  28 140.917 72.2571  49
   0  -1  28 173.926 70.1889  49
   0  -1 -28 166.903 52.9132  48
   0   1  28 193.697 88.0516   4
   0  -1  28 132.420 77.0560   4
   0   1  28 144.263 84.2353   3
   0  -1  28 92.0566 74.6754   3
   0  -1 -29 2163.46 101.029  55
   0  -1 -29 2288.61 115.870  53
   0   1 -29 2414.69 112.359  55
   0   1 -29 2138.34 108.531  53
   0   1  29 2155.53 132.713  49
   0  -1  29 2142.30 124.125  49
   0  -1  29 2802.52 154.516  13
   0   1  29 2791.50 156.769  13
   0  -1 -29 2288.79 105.341  43
   0   1 -29 2224.55 102.740  43
   0  -1 -29 2461.08 108.541  40
   0   1 -29 2490.96 109.283  40
   0  -1 -29 2120.46 105.126  62
   0  -1  29 2318.72 129.104  63
   0   1  29 2383.05 128.201  18
   0  -1  29 2522.86 127.524  18
   0  -1 -29 2242.00 115.757  69
   0   1 -29 2541.37 122.164  69
   0   1  29 2419.83 144.655   3
   0  -1  29 2287.55 142.772   3
   0   1  29 2502.77 148.377   4
   0  -1  29 2456.49 146.274   4
   0  -1  29 2285.36 139.548  50
   0   1 -29 2491.40 108.339  32
   0  -1 -29 2140.93 102.158  32
   0   1  29 2550.37 165.510  59
   0  -1  29 2401.55 158.521  59
   0   1  30 2584.95 132.726  49
   0  -1 -30 2770.65 117.841  53
   0   1 -30 2677.81 111.623  55
   0   1 -30 2849.97 107.627  40
   0   1  30 2802.85 128.397  18
   0  -1  30 2869.61 128.889  18
   0   1 -30 2927.95 123.761  69
   0  -1 -30 3051.05 123.112  69
   0   1 -30 3098.70 110.643  32
   0  -1  30 2914.07 154.131  59
   0   1  30 3125.28 166.053  59
   0  -1  30 3411.92 156.876  13
   0   1  30 3241.53 154.438  13
   0  -1  30 2692.61 142.014   3
   0   1  30 2919.93 148.650   3
   0  -1  30 2987.20 148.932   4
   0   1  30 2882.11 149.092   4
   0  -1  30 2740.75 126.388  63
   0  -1 -30 3049.72 115.366  62
   0  -1  31 2210.78 104.828  18
   0   1  31 2197.28 107.022  18
   0  -1  31 2156.78 99.7386  63
   0  -1 -31 2132.04 90.5040  62
   0   1  31 2238.21 133.443  59
   0  -1  31 2497.92 129.881  59
   0   1 -31 2295.44 101.545  69
   0  -1 -31 2095.82 95.5321  69
   0  -1  31 2529.31 134.054   8
   0   1  31 2368.94 131.546   8
   0   1  31 2610.94 127.732  13
   0  -1  31 2404.72 120.977  13
   0  -1  31 2230.98 120.081   3
   0   1  31 2235.33 122.924   3
   0  -1  31 2325.86 121.579   4
   0   1  31 2174.21 120.800   4
   0  -1 -31 2069.52 95.9980  53
   0   1 -31 2229.55 95.3362  55
   0  -1 -32 3250.46 104.167  69
   0   1 -32 3842.69 116.473  69
   0  -1  32 3901.87 141.037   8
   0   1  32 4120.99 145.285   8
   0  -1  32 3020.58 98.4810  63
   0   1  32 3915.07 134.467  36
   0  -1  32 3740.69 121.257  18
   0   1  32 3314.37 115.316  18
   0   1  32 4011.00 137.414  21
   0   1  32 3722.24 146.446  59
   0  -1  33-1.93711 40.1336   8
   0   1  33-1.93362 39.6351   8
   0   1  33 7.61899 45.9016  59
   0   1  33 16.3124 39.2721  36
   0   1  33 17.3521 38.6221  21
   0   1  33 33.2758 32.8085  18
   0  -1  33 25.1578 32.7357  18
   0   1 -33 17.5626 30.6118  69
   0  -1 -33 24.6084 25.5281  69
   0  -1 -33 33.0763 29.7491  23
   0  -1  34 87.5906 23.9534  36
   0   1  34 114.427 25.9244  36
   0   1  34 59.5402 23.7810  21
   0  -1  34 65.4222 22.8540  21
   0   2   0 659930. 6854.95  12
   0  -2   0 677984. 6842.22  10
   0  -2   0 654699. 6865.62  45
   0  -2   0 671433. 6849.65  46
   0  -2  -1 427343. 4219.77  45
   0  -2  -1 407713. 4206.63  46
   0   2  -1 420989. 4220.59  12
   0  -2   1 411515. 4217.98  12
   0  -2  -1 405740. 4229.44   1
   0  -2  -2 342.880 22.8201  48
   0   2  -2 293.618 29.5583  47
   0   2   2 276.265 20.3579  45
   0  -2  -2 246.182 18.0107  45
   0   2  -2 366.701 26.0243  12
   0  -2   2 382.124 26.5878  12
   0  -2  -2 398.906 26.7304   1
   0  -2  -3 206885. 2279.80  48
   0   2  -3 234381. 2298.01  47
   0  -2   3 230045. 2276.15  46
   0   2   3 228027. 2274.93  45
   0  -2  -3 204460. 2263.98  46
   0  -2   3 222595. 2257.77   9
   0  -2  -3 229466. 2295.22   1
   0  -2  -4 20457.4 243.925  48
   0  -2  -4 20695.4 226.470  46
   0   2   4 20357.8 234.101  45
   0  -2   4 20052.4 224.541   9
   0  -2  -5 8468.57 124.897  48
   0  -2   5 8715.15 120.171  46
   0   2   5 8613.00 113.644  45
   0  -2  -5 7944.80 103.894  46
   0  -2   5 8200.27 149.998  50
   0  -2   5 8798.36 153.136  51
   0  -2  -5 8889.64 134.664   1
   0  -2  -6 49389.6 143.944  46
   0  -2   6 54241.7 219.328  46
   0  -2   6 58285.5 288.169  49
   0  -2  -6 54031.7 237.330  48
   0   2  -6 54072.3 201.516  48
   0  -2  -6 56921.3 225.928  11
   0   2   6 58798.7 261.889  49
   0  -2   6 54653.2 318.750  51
   0  -2   6 53241.1 316.953  50
   0  -2  -7 75116.7 756.950  46
   0  -2   7 71459.1 810.487  49
   0  -2   7 70683.6 782.301  46
   0   2   7 74299.3 800.936  49
   0  -2  -7 68661.2 785.937  48
   0   2  -7 69956.3 773.453  48
   0   2  -7 71730.4 803.092  47
   0  -2   7 73968.4 755.650  11
   0  -2  -7 66482.4 778.501  11
   0  -2   7 76388.5 836.451  50
   0  -2   7 71390.5 827.727  51
   0   2   8 19336.2 275.950   4
   0  -2   8 19383.3 298.013   4
   0  -2   8 20079.9 297.892  51
   0  -2   8 20272.2 298.316  50
   0  -2  -8 18146.1 247.012  11
   0  -2   8 20965.4 221.452  11
   0  -2  -8 22634.1 254.907  53
   0  -2  -8 18269.9 221.316  46
   0  -2  -8 20414.9 259.453  48
   0  -2   8 19957.4 280.193  49
   0   2  -8 20187.7 243.344  48
   0  -2   8 21766.6 257.146  46
   0   2   8 19706.5 268.490  49
   0   2  -8 20463.5 271.304  47
   0   2   8 19453.7 276.171   3
   0  -2   8 19133.3 295.978   3
   0  -2   9 19480.5 309.935   4
   0   2   9 19978.1 287.131   4
   0  -2   9 19639.7 307.239  50
   0  -2   9 20631.2 306.419  51
   0  -2  -9 18719.6 254.955  11
   0  -2  -9 22012.3 259.490  53
   0  -2  -9 18845.0 223.272  46
   0  -2   9 21138.7 261.409  46
   0   2   9 21792.1 284.952  49
   0  -2  -9 20620.1 266.012  48
   0  -2   9 20350.7 291.725  49
   0   2  -9 20005.6 276.628  47
   0   2  -9 21283.2 250.676  48
   0   2   9 20479.2 288.408   3
   0  -2   9 19654.4 309.146   3
   0  -2  10 31345.8 430.983  51
   0  -2  10 32063.8 441.258  50
   0   2 -10 30141.0 384.558  53
   0  -2 -10 33088.2 379.769  53
   0   2 -10 28954.9 385.717  55
   0  -2 -10 29904.8 334.909  46
   0   2  10 29971.1 411.888   4
   0  -2  10 30429.5 437.780   4
   0   2  10 32508.1 406.420  49
   0  -2  10 31985.8 379.475  46
   0   2 -10 34078.7 369.955  48
   0   2 -10 30603.9 395.508  47
   0  -2  10 32355.8 420.147  49
   0  -2 -10 31637.4 386.839  48
   0   2  10 29091.0 409.097   3
   0  -2  10 29999.3 435.065   3
   0  -2  11 248.529 72.5832  50
   0  -2  11 219.769 65.3515  51
   0   2 -11 170.086 44.8029  55
   0  -2 -11 208.859 40.0023  53
   0   2 -11 192.788 45.1302  53
   0  -2 -11 243.738 16.2849  46
   0   2 -11 260.515 47.4983  47
   0   2 -11 190.712 32.6191  48
   0  -2 -11 178.743 40.9528  48
   0   2  11 198.862 50.2929  49
   0  -2  11 241.499 57.3202  49
   0  -2  11 195.016 54.9124   3
   0  -2  11 208.729 56.4646   4
   0   2  11 199.204 44.2930   3
   0   2  11 223.736 46.0908   4
   0  -2 -12 213065. 2203.00  53
   0   2 -12 189889. 2209.22  53
   0   2 -12 183740. 2208.08  55
   0  -2 -12 230277. 2199.54  55
   0   2  12 194999. 2254.87   4
   0  -2  12 203121. 2290.50   4
   0  -2 -12 215199. 2215.92  48
   0   2 -12 217871. 2230.96  47
   0   2  12 212850. 2247.23  49
   0  -2  12 219097. 2268.81  49
   0   2 -12 209365. 2186.32  48
   0  -2  12 201309. 2282.75  50
   0  -2  12 212624. 2281.96  51
   0   2  12 217368. 2220.89  56
   0  -2 -12 204241. 2219.93  57
   0  -2  12 204299. 2288.66   3
   0   2  12 199104. 2255.19   3
   0  -2 -13 30941.3 402.513  53
   0  -2 -13 33592.1 392.707  55
   0   2 -13 27442.7 401.259  55
   0   2 -13 31508.6 415.297  53
   0   2  13 30759.6 446.276   4
   0  -2  13 29939.7 473.248   4
   0  -2 -13 31136.7 407.433  48
   0   2  13 30936.9 440.334  49
   0   2 -13 31776.5 420.320  47
   0   2 -13 32325.1 386.030  48
   0  -2  13 29550.0 444.714  49
   0  -2  13 30262.2 461.103  51
   0  -2  13 31774.2 475.563  50
   0  -2 -13 29515.3 411.492  57
   0   2  13 30753.8 408.604  56
   0   2  13 30250.9 443.745   3
   0  -2  13 30098.2 471.497   3
   0  -2 -14 1300.66 57.9238  55
   0  -2 -14 1158.70 59.8841  53
   0   2 -14 1406.19 68.5192  53
   0   2 -14 1409.34 68.8050  55
   0   2  14 1273.13 84.8563   4
   0  -2  14 1195.20 93.4816   4
   0   2 -14 1307.24 54.7282  48
   0   2 -14 1394.67 70.5058  47
   0   2  14 1277.96 81.2047  49
   0  -2 -14 1438.93 66.9491  48
   0  -2  14 1355.19 85.9714  49
   0   2  14 1239.59 66.0209  56
   0  -2 -14 1234.21 65.0487  57
   0  -2  14 1272.84 95.3813   3
   0   2  14 1252.92 84.2932   3
   0  -2  14 1229.28 91.6034  51
   0  -2  14 1261.14 90.0242  52
   0  -2  14 1218.30 94.5686  50
   0   2  15 210.506 58.5060  50
   0  -2  15 195.484 72.7088  50
   0  -2  15 239.274 67.3690  51
   0  -2  15 177.070 69.3772  52
   0  -2  15 209.598 67.0251   3
   0  -2  15 189.598 67.4982   4
   0   2  15 195.216 58.3779   4
   0   2  15 185.441 56.7245   3
   0  -2 -15 238.278 42.5889  48
   0   2 -15 194.108 45.4200  47
   0   2  15 262.547 59.7497  49
   0   2 -15 217.705 34.1437  48
   0  -2  15 224.663 57.1267  49
   0   2  15 197.912 42.8209  56
   0  -2 -15 192.570 42.4374  57
   0   2 -15 195.498 43.5775  53
   0  -2 -15 220.784 43.1448  53
   0   2 -15 193.116 43.8191  55
   0  -2 -15 173.497 36.5699  55
   0  -2  16 32571.8 527.636  51
   0  -2  16 33457.5 548.102  50
   0   2  16 34712.7 519.928  50
   0  -2  16 33576.8 524.805  52
   0   2 -16 34941.7 501.021   7
   0  -2 -16 34500.2 499.316   7
   0   2 -16 33467.9 434.055  48
   0   2  16 35087.3 516.338  49
   0  -2 -16 34148.3 462.776  48
   0  -2  16 33362.3 517.205  49
   0  -2  16 35764.5 519.596  63
   0  -2 -16 33962.9 476.087  62
   0   2 -16 32594.4 468.155  53
   0   2 -16 32139.8 465.256  55
   0  -2 -16 37348.2 469.465  53
   0  -2 -16 36436.3 450.748  55
   0  -2  16 32488.1 543.659   4
   0   2  16 31759.5 516.183   4
   0   2  16 34531.4 561.249  59
   0   2 -16 35288.9 496.687  69
   0  -2 -16 30826.7 460.221  57
   0   2  16 31900.2 462.352  56
   0   2  16 32171.8 515.393   3
   0  -2  16 32099.6 539.167   3
   0   2 -17 4360.72 144.483  66
   0  -2 -17 4677.31 150.264  69
   0   2 -17 4443.56 147.355  69
   0   2 -17 4480.48 127.925  62
   0   2  17 4707.69 194.908  59
   0  -2 -17 3810.76 123.046  57
   0   2  17 4007.31 129.361  56
   0   2 -17 4249.88 133.907  53
   0   2 -17 3894.10 129.077  55
   0  -2 -17 4590.86 122.775  55
   0  -2 -17 4093.53 126.460  53
   0  -2  17 4486.30 182.510  50
   0  -2  17 3740.67 162.038  52
   0  -2  17 4514.58 173.306  51
   0   2  17 4537.38 164.688  50
   0   2 -17 4213.64 147.745   7
   0  -2 -17 4090.13 144.513   7
   0  -2 -17 4297.50 137.050  62
   0  -2  17 5107.45 171.513  63
   0   2  17 4312.95 160.059  49
   0  -2 -17 4577.04 131.142  48
   0  -2  17 4134.93 161.220  49
   0   2 -17 4484.26 116.602  48
   0   2 -17 4222.65 134.635  47
   0  -2 -17 4191.16 141.481  43
   0   2 -17 4482.05 162.628  21
   0  -2 -17 4329.79 141.998  40
   0   2 -17 4239.83 162.393  36
   0  -2  17 4081.43 173.087   4
   0   2  17 3591.95 154.561   4
   0  -2 -17 4159.06 139.339  32
   0  -2  17 4220.17 145.353  18
   0   2  17 3963.75 144.258  18
   0   2  17 3845.07 156.549   3
   0  -2  17 4229.17 173.390   3
   0   2 -17 4103.15 158.502  28
   0   2 -18 8514.39 213.456  69
   0  -2 -18 8594.27 214.705  69
   0   2 -18 8427.08 209.303  66
   0  -2 -18 8541.45 203.509  66
   0  -2  18 10078.8 248.743  63
   0   2  18 9638.51 235.571  63
   0  -2 -18 8228.09 199.948  62
   0  -2 -18 8795.06 179.473  65
   0   2 -18 8904.77 191.791  62
   0   2  18 8896.08 275.922  59
   0   2  18 8509.30 197.883  56
   0   2 -18 8814.56 205.370  53
   0  -2 -18 7463.06 186.580  53
   0  -2 -18 7226.55 170.357  55
   0   2 -18 7622.35 189.725  55
   0   2  18 8315.79 237.092  50
   0  -2  18 8471.07 246.446  51
   0  -2  18 8652.68 263.090  50
   0  -2  18 8365.33 239.681  52
   0  -2 -18 8557.33 216.484   7
   0   2 -18 8570.24 217.855   7
   0   2 -18 8142.88 168.722  48
   0   2  18 8521.23 235.527  49
   0  -2  18 8861.57 240.072  49
   0   2 -18 8407.19 200.851  47
   0  -2 -18 8188.41 205.710  43
   0  -2 -18 7404.47 160.201  42
   0  -2 -18 8010.38 206.064  40
   0   2 -18 8067.49 234.061  21
   0   2 -18 8408.35 239.283  36
   0  -2  18 8070.61 254.548   4
   0   2  18 8207.77 240.403   4
   0  -2  18 8695.30 217.949  18
   0   2  18 8319.93 217.558  18
   0   2 -18 8698.88 234.352  28
   0  -2 -18 8167.49 206.837  32
   0  -2  18 7745.34 249.017   3
   0   2  18 8058.75 236.861   3
   0   2 -19 32.3044 44.0814  62
   0  -2 -19-8.13167 55.6062  62
   0   2  19 1.27922 47.2554  56
   0   2  19 62.3245 104.968  59
   0   2 -19-8.06447 55.4664  55
   0   2 -19 38.7008 49.0304  53
   0  -2 -19 30.3695 51.7457  53
   0  -2 -19 16.4048 39.1727  55
   0  -2  19 9.36628 89.7186  50
   0   2  19 1.95512 79.5482  50
   0  -2  19-2.08079 86.2203  51
   0  -2  19-7.96188 69.8990  49
   0   2 -19 29.9656 50.0577  47
   0  -2 -19 30.4685 47.8485  48
   0   2  19 26.6993 68.5163   3
   0  -2  19 46.6248 74.6820   3
   0  -2  19 51.8452 76.8199   4
   0   2  19 41.9441 72.4687   4
   0  -2 -19-13.4516 51.0994  43
   0   2 -19 16.2931 54.0964  66
   0  -2  19 3.72714 70.9263  63
   0   2  19 12.2342 64.0316  63
   0  -2 -19 17.5576 51.8472  66
   0  -2 -19 8.87148 39.8685  65
   0  -2 -19-30.9419 47.2373  42
   0  -2 -19 38.8275 49.3800  40
   0  -2 -19 17.3216 54.7312  69
   0   2 -19-10.5738 59.5619  69
   0   2 -19 11.2190 62.1439  28
   0   2  19 58.8664 60.7140  18
   0  -2  19 19.4617 59.1696  18
   0  -2 -19 19.3628 58.6213   7
   0   2 -19-3.17900 54.0172   7
   0  -2 -19 10.4086 46.7836  32
   0   2  20 3340.23 128.754  56
   0   2 -20 3120.22 131.840  55
   0   2 -20 3094.69 130.507  53
   0  -2 -20 3516.16 121.743  55
   0  -2 -20 2534.14 117.432  53
   0  -2 -20 3820.93 152.812   7
   0   2 -20 3824.80 153.302   7
   0   2 -20 3859.72 152.370  69
   0  -2 -20 3251.48 144.844  69
   0   2 -20 3306.39 139.093  66
   0  -2 -20 3508.74 134.159  66
   0   2 -20 3666.59 116.178  48
   0  -2 -20 3550.71 133.106  48
   0   2 -20 3548.14 138.662  47
   0   2 -20 3897.26 145.755  43
   0  -2 -20 2255.88 95.4001  42
   0  -2 -20 3828.29 148.063  43
   0  -2 -20 3845.81 145.345  40
   0   2  20 3281.75 170.666   3
   0  -2  20 3557.67 183.392   3
   0   2  20 3485.51 176.447   4
   0  -2  20 3551.10 184.551   4
   0  -2 -20 3302.81 137.271  62
   0   2  20 3663.72 162.683  63
   0  -2 -20 3596.40 117.316  65
   0  -2  20 3679.21 170.552  63
   0  -2  20 3564.30 152.011  18
   0   2  20 3403.64 153.552  18
   0   2 -20 3390.10 161.613  28
   0   2 -20 3752.68 128.241  62
   0   2  20 3739.32 212.261  59
   0  -2 -20 3870.26 145.427  32
   0   2  21 6172.98 229.791  50
   0  -2  21 5856.49 239.860  50
   0   2 -21 6122.39 198.276   7
   0  -2 -21 5676.21 191.200   7
   0   2 -21 5919.43 185.507  43
   0  -2 -21 5384.77 179.878  43
   0  -2 -21 5989.56 178.153  66
   0   2 -21 5855.74 191.540  69
   0  -2 -21 6006.85 197.612  69
   0   2 -21 5840.33 185.275  66
   0  -2 -21 6080.76 188.287  40
   0   2 -21 6540.23 194.145  40
   0  -2  21 5861.69 197.857  18
   0   2  21 5499.84 197.897  18
   0   2  21 6684.44 269.800  59
   0   2 -21 5408.55 162.912  62
   0  -2  21 6153.43 232.234  59
   0  -2 -21 5437.26 176.876  53
   0   2 -21 6196.17 184.000  53
   0  -2 -21 5540.74 159.090  55
   0   2 -21 6334.41 183.379  55
   0   2 -21 5957.36 155.723  48
   0   2  21 6175.83 224.346  49
   0  -2 -21 6529.48 182.237  48
   0  -2  21 5620.67 212.892  49
   0   2 -21 6100.89 181.088  47
   0   2 -21 6060.34 211.619  28
   0   2 -21 6024.56 186.698  32
   0  -2 -21 5515.01 180.123  32
   0  -2 -21 6281.51 186.700  62
   0   2  21 6119.48 208.751  63
   0  -2  21 6957.72 230.450  63
   0  -2 -21 5260.43 148.170  65
   0  -2  22 2770.59 163.707  51
   0   2  22 2747.48 164.105  50
   0  -2  22 2950.29 187.011  50
   0   2 -22 2662.84 137.241   7
   0   2  22 2773.21 161.566  49
   0  -2 -22 2839.51 127.744  48
   0  -2  22 2617.69 155.065  49
   0   2 -22 2719.14 106.804  48
   0  -2 -22 2708.98 130.072  43
   0   2 -22 2724.62 129.154  43
   0   2 -22 2587.17 127.136  66
   0  -2 -22 2933.07 140.176  69
   0   2 -22 2855.08 140.251  69
   0  -2 -22 2774.64 133.365  40
   0   2 -22 2721.73 131.009  40
   0   2 -22 2363.79 122.019  55
   0  -2 -22 2508.10 113.823  55
   0  -2  22 3010.64 179.849  59
   0   2  22 3071.92 202.503  59
   0   2 -22 2856.32 151.306  28
   0   2 -22 2707.90 130.823  32
   0  -2 -22 2657.95 130.467  32
   0   2 -22 2903.19 117.949  62
   0  -2  22 3379.00 170.643  63
   0  -2 -22 2968.02 134.138  62
   0  -2 -22 2824.67 108.993  65
   0   2  22 2647.06 142.477  63
   0   2  22 2692.74 145.474  18
   0  -2  22 2640.70 139.010  18
   0  -2 -23 13911.6 282.192  55
   0  -2 -23 13139.1 302.744  53
   0   2 -23 14413.9 310.539  53
   0  -2  23 14542.1 362.571  51
   0  -2  23 14923.4 391.624  50
   0   2  23 14479.4 365.014  50
   0   2 -23 14123.5 320.382   7
   0  -2  23 15748.2 371.580  63
   0  -2 -23 14693.6 313.062  62
   0   2  23 14655.6 340.035  63
   0   2 -23 14629.4 290.065  62
   0  -2 -23 14518.6 304.222  48
   0   2  23 15376.4 375.862  49
   0  -2  23 14742.8 360.028  49
   0   2 -23 14656.6 275.513  48
   0  -2 -23 14115.9 311.307  43
   0   2 -23 15140.5 313.446  43
   0   2 -23 14283.5 311.859  40
   0  -2 -23 15391.5 321.366  40
   0   2  23 13692.7 367.759   3
   0  -2  23 14351.7 383.955   3
   0   2 -23 13851.1 318.951  69
   0  -2 -23 15684.9 336.119  69
   0   2 -23 14041.5 306.894  66
   0   2  23 15476.9 417.842  58
   0   2 -23 14990.0 316.769  32
   0  -2 -23 14444.0 313.567  32
   0  -2  23 14001.6 380.035   4
   0   2  23 13682.1 371.440   4
   0   2  23 15881.3 430.773  59
   0  -2  23 15050.6 382.644  59
   0  -2  23 14749.4 338.611  18
   0   2  23 13173.4 326.393  18
   0   2 -24 1453.80 103.110  53
   0  -2 -24 1274.35 99.6276  53
   0   2  24 1538.70 136.091  50
   0  -2  24 1541.66 141.548  50
   0   2 -24 1248.34 104.184   7
   0  -2  24 1535.84 131.469  63
   0  -2 -24 1319.42 99.4904  62
   0   2 -24 1449.48 92.5969  62
   0  -2 -24 1348.51 94.7421  48
   0  -2  24 1315.04 117.423  49
   0   2  24 1531.77 133.118  49
   0   2 -24 1283.88 80.1664  48
   0  -2 -24 1322.70 99.1989  43
   0   2 -24 1382.61 97.8355  43
   0   2 -24 1543.36 103.112  40
   0  -2 -24 1383.17 98.5478  40
   0   2  24 1338.84 129.711   3
   0  -2  24 1373.18 137.358   3
   0   2 -24 1403.08 107.126  69
   0  -2 -24 1558.36 109.292  69
   0   2 -24 1265.24 96.8527  66
   0   2  24 1598.57 161.434  58
   0   2 -24 1317.93 96.6941  32
   0  -2 -24 1403.08 99.2812  32
   0  -2  24 1179.53 130.253   4
   0   2  24 1213.39 125.035   4
   0   2  24 1526.16 164.661  59
   0  -2  24 1460.03 142.382  59
   0  -2  24 1360.35 109.245  18
   0   2  24 1305.37 108.966  18
   0   2 -25 9460.60 250.997  55
   0  -2 -25 10210.5 258.024  53
   0   2 -25 9810.90 252.599  53
   0  -2 -25 9494.89 229.806  55
   0  -2  25 11427.4 338.528  50
   0   2  25 10695.4 310.738  50
   0   2 -25 11147.3 276.518   7
   0  -2  25 10309.9 293.959  49
   0  -2 -25 9444.03 245.401  48
   0   2  25 11089.0 318.536  49
   0  -2  25 11391.9 314.464  63
   0   2 -25 9912.31 232.526  62
   0  -2 -25 9928.77 253.147  62
   0   2 -25 10473.2 255.091  43
   0  -2 -25 10293.0 255.984  43
   0   2 -25 10732.6 258.309  40
   0  -2 -25 11369.5 268.660  40
   0   2 -25 10491.0 253.713  66
   0  -2 -25 11061.9 276.958  69
   0   2 -25 10587.5 270.121  69
   0  -2  25 11190.8 290.980  18
   0   2  25 9849.70 277.847  18
   0   2  25 11926.4 371.084  59
   0  -2  25 11212.9 330.685  59
   0   2  25 10453.7 322.975   4
   0  -2  25 10508.8 324.769   4
   0   2  25 11805.7 354.049  58
   0  -2  25 10433.2 324.049   3
   0   2  25 10481.8 321.283   3
   0   2 -25 11058.7 262.260  32
   0  -2 -25 10204.4 257.063  32
   0  -2  26-21.2981 96.4126  59
   0   2  26-31.9074 119.070  59
   0   2  26 11.4116 103.536  58
   0   2 -26 33.3721 55.4961  55
   0  -2 -26 34.4921 56.3864  53
   0  -2 -26 37.3808 46.1211  55
   0   2  26 22.1876 82.8618  50
   0   2 -26 20.2225 51.9629  53
   0  -2  26 24.9392 81.8492  50
   0  -2  26 70.5466 70.8886  49
   0  -2 -26 6.54311 52.0449  48
   0   2  26 33.1288 80.8557  49
   0  -2 -26 21.9180 52.5196  43
   0   2 -26 1.60840 48.5628  43
   0  -2 -26 8.62402 55.1797  62
   0   2 -26 51.1804 46.6498  62
   0   2  26 29.6349 75.6542   3
   0   2  26 57.6228 81.8249   4
   0  -2  26 22.0572 83.6286   3
   0  -2  26-8.28390 81.4311   4
   0  -2 -26 5.05556 49.2956  40
   0   2 -26 13.2203 51.0302  40
   0   2  26 30.0388 66.9333  18
   0  -2  26 6.10400 59.2261  18
   0  -2 -26 15.0680 47.0984  32
   0   2 -26 21.3198 50.6427  32
   0   2 -26 20.2706 58.3061   7
   0   2 -26 9.30686 60.5970  69
   0  -2 -26 20.6172 55.9798  69
   0  -2  26 21.8881 79.6946  63
   0   2 -26 51.2661 54.1203  66
   0  -2 -27 5836.28 166.958  55
   0   2 -27 4974.56 172.655  55
   0   2 -27 4632.45 164.169  53
   0  -2 -27 4536.32 168.683  53
   0  -2  27 5366.50 220.186  50
   0   2  27 5540.69 216.039  50
   0   2 -27 5734.66 189.585   7
   0  -2  27 4806.69 189.788  49
   0   2  27 5480.24 214.442  49
   0  -2 -27 5775.56 177.732  48
   0   2  27 5887.00 258.534  59
   0   2 -27 5624.23 173.993  43
   0  -2 -27 5663.73 178.397  43
   0   2 -27 5144.85 170.152  40
   0  -2 -27 5592.61 177.475  40
   0  -2 -27 5238.98 177.522  62
   0  -2  27 5423.58 194.198  18
   0   2  27 5430.43 199.194  18
   0   2 -27 5570.58 188.658  69
   0  -2 -27 5284.18 172.407  32
   0   2 -27 5350.96 172.543  32
   0   2  27 6191.56 239.354  13
   0  -2  27 5748.21 232.156  13
   0   2  27 5471.88 223.808   3
   0  -2  27 5438.72 221.988   3
   0   2  27 5368.89 222.883   4
   0  -2  27 5491.98 223.485   4
   0   2  28 5863.58 215.790  49
   0  -2 -28 5643.01 172.727  48
   0  -2  28 4793.22 183.933  49
   0  -2  28 6125.55 230.709  59
   0   2  28 5969.39 225.030   3
   0  -2  28 6084.45 226.853   3
   0   2  28 6405.04 233.556  13
   0  -2  28 5903.44 220.500  13
   0  -2 -28 5587.84 176.049  62
   0  -2  28 6030.23 213.803  63
   0   2 -28 5226.53 165.454  53
   0  -2 -28 6435.23 192.150  53
   0   2 -28 5697.58 179.835  55
   0  -2  28 5924.87 224.146   4
   0   2  28 5921.48 226.688   4
   0  -2 -28 5361.51 178.040  69
   0  -2  28 5717.98 220.291  50
   0   2 -29 296.027 59.5041  55
   0  -2  29 308.427 83.5177  50
   0  -2 -29 192.178 58.7042  53
   0  -2  29 202.776 62.5482  49
   0   2  29 315.149 76.4161  49
   0   2 -29 275.998 52.7833  43
   0  -2 -29 265.838 53.5831  43
   0   2 -29 290.970 53.5989  40
   0  -2  29 294.826 65.4124  18
   0   2  29 295.080 66.8616  18
   0  -2 -29 251.447 52.0888  40
   0   2 -29 309.383 62.0400   7
   0   2 -29 278.435 52.6584  32
   0  -2 -29 245.568 50.8370  32
   0   2  29 314.839 80.3729  13
   0  -2  29 298.486 79.8597  13
   0  -2  29 324.201 78.7619   3
   0   2  29 276.841 82.9346   4
   0  -2  29 286.092 75.9025   4
   0   2  29 291.499 80.3738   3
   0  -2 -29 295.088 60.0932  69
   0   2 -29 239.377 63.1448  69
   0  -2  29 284.554 72.6486  63
   0  -2  29 246.306 89.5880  59
   0   2  29 316.150 98.7973  59
   0  -2 -29 231.979 56.9266  62
   0   2  30 1032.60 98.4100  13
   0  -2  30 951.710 93.0981  13
   0  -2  30 1030.52 94.5165   3
   0   2  30 1045.33 100.412   3
   0   2 -30 779.023 70.2992  55
   0  -2 -30 780.245 72.5283  53
   0   2 -30 1043.24 68.9040  40
   0   2  30 909.838 81.5780  18
   0  -2  30 1034.97 83.6530  18
   0  -2  30 1062.72 96.1772   4
   0   2  30 1045.56 103.615   4
   0   2 -30 1003.11 66.7241  32
   0   2  30 981.477 113.948  59
   0  -2 -30 954.613 73.5158  62
   0  -2  30 864.712 84.6249  63
   0  -2 -30 1033.53 75.7308  69
   0   2 -30 950.305 78.7471  69
   0  -2 -31 122.510 47.1226  53
   0  -2  31 151.977 66.5533   8
   0   2  31 154.188 65.2325   8
   0   2  31 118.748 58.3119  21
   0   2  31 116.439 57.8739  36
   0   2  31 99.3068 51.4936  18
   0  -2  31 152.776 52.5051  18
   0   2 -31 141.846 43.6206  55
   0  -2 -31 137.075 43.9331  62
   0   2  31 159.085 74.1225  59
   0  -2  31 122.795 54.1710  63
   0   2 -31 146.300 50.4720  69
   0  -2 -31 132.680 43.7956  69
   0   2  31 131.530 60.6905   4
   0   2  31 105.744 61.4439   3
   0  -2  31 115.512 57.6850   4
   0  -2  31 129.317 58.2005   3
   0   2  32 365.846 58.9438  21
   0  -2  32 368.093 50.5648  18
   0   2  32 301.739 50.2760  18
   0   2  32 306.039 67.4175  59
   0   2  32 449.717 62.0977  36
   0   2 -32 215.614 26.8094  22
   0  -2  32 397.546 62.2618   8
   0   2  32 347.757 61.3181   8
   0  -2 -32 382.236 44.8355  62
   0  -2  32 341.793 45.9762  63
   0   2 -32 320.087 48.2868  69
   0  -2 -32 287.026 40.2613  69
   0   2  33 3397.53 106.103  36
   0   2  33 2988.75 108.129  59
   0   2 -33 2720.92 84.5537  69
   0  -2 -33 2745.86 85.4962  23
   0  -2  33 2827.78 87.6726  18
   0   2  33 3291.98 104.622  21
   0   2  33 3256.29 96.8082   8
   0  -2  33 3090.50 96.5680   8
   0  -3   0 9.20558 11.9204  10
   0   3   0 12.1346 23.5806  12
   0   3   0 4.15229 35.4804  47
   0  -3   0 24.1014 18.2280  46
   0  -3   0-6.44952 33.2161  51
   0   3   1 171733. 1803.71  12
   0  -3  -1 178187. 1793.12  10
   0   3  -1 186171. 1815.77  12
   0   3  -1 173484. 1827.83  47
   0  -3  -1 163793. 1830.71   1
   0  -3  -1 166223. 1798.14  46
   0  -3   1 167927. 1828.62  50
   0  -3   1 178936. 1842.09  51
   0  -3  -1 168989. 1831.06  51
   0   3  -2 21615.9 270.858  12
   0   3  -2 21725.8 285.366  47
   0  -3  -2 22046.5 272.422  48
   0  -3  -2 21568.4 253.356  46
   0  -3   2 22262.8 288.856  50
   0  -3   2 21991.9 298.829  51
   0  -3  -2 22423.8 283.759  51
   0  -3  -2 22214.3 284.931   1
   0   3  -3 9034.02 137.116  47
   0  -3  -3 9302.65 124.456  48
   0  -3  -3 9551.43 101.738  46
   0  -3  -3 9561.05 132.492  51
   0  -3   3 8976.82 153.213  51
   0  -3   3 9171.62 145.163  50
   0  -3  -3 9473.58 133.816   1
   0  -3  -4 64178.1 738.245  48
   0   3  -4 64044.7 751.579  47
   0  -3  -4 66064.2 712.992  46
   0  -3   4 70342.4 729.617  46
   0  -3   4 66739.0 777.331  51
   0  -3   4 68024.7 770.501  50
   0  -3  -4 67555.3 745.331  51
   0  -3  -4 70289.5 755.982   1
   0   3  -5 983.535 53.9817  47
   0  -3   5 915.812 47.2888  49
   0  -3  -5 947.896 44.6671  48
   0  -3  -5 1036.97 48.6475   1
   0   3   5 992.195 37.9574  45
   0  -3  -5 1020.47 29.9087  46
   0  -3   5 1030.50 40.5196  46
   0  -3   5 1117.61 60.6794  50
   0  -3   5 968.949 63.4574  51
   0  -3   6 77646.0 885.566  51
   0  -3   6 80036.8 892.022  52
   0  -3   6 80824.3 885.190  50
   0  -3   6 72309.9 797.194   9
   0   3  -6 75738.4 852.908  47
   0  -3   6 77413.7 827.765  46
   0  -3  -6 82121.0 843.476  48
   0  -3   6 76768.6 852.639  49
   0  -3   6 74171.9 879.984   3
   0  -3  -6 81984.0 858.151   1
   0  -3  -6 73545.3 803.325  46
   0   3   6 76087.5 820.110  45
   0  -3   6 74291.1 880.960   4
   0  -3   7 34985.7 472.375   4
   0  -3  -7 39292.1 417.921  53
   0  -3   7 34986.1 396.293   9
   0  -3   7 35411.3 445.722  49
   0  -3   7 38288.7 424.702  46
   0  -3  -7 35203.6 430.809  48
   0   3  -7 34997.4 443.300  47
   0  -3   7 34774.2 471.997   3
   0  -3  -7 34610.0 392.336  46
   0   3   7 36646.5 409.357  45
   0  -3   7 37020.7 474.994  50
   0  -3   7 32580.9 470.227  52
   0  -3   7 36482.4 476.320  51
   0  -3   8 115718. 1323.09   4
   0  -3   8 117679. 1325.40  51
   0  -3   8 124575. 1327.54  50
   0  -3   8 118749. 1326.54  52
   0  -3   8 116335. 1235.79   9
   0  -3   8 115715. 1215.36  11
   0  -3   8 118564. 1259.22  46
   0   3  -8 120323. 1243.87  48
   0  -3  -8 117581. 1270.64  48
   0   3   8 114658. 1275.93  49
   0   3  -8 113214. 1282.85  47
   0  -3   8 117444. 1289.63  49
   0  -3   8 113156. 1319.99   3
   0   3   8 120332. 1241.40  45
   0  -3  -8 110669. 1220.96  46
   0  -3  -8 129740. 1256.19  53
   0   3  -9 20.1284 30.2757  55
   0  -3  -9 38.5645 23.3989  53
   0  -3   9 13.7728 41.9269   4
   0  -3   9 18.9976 43.6991   3
   0  -3   9 15.8488 7.80114  11
   0  -3   9 27.2790 17.4955   9
   0   3   9 9.29980 31.0264  49
   0   3  -9 39.0908 21.1888  48
   0   3  -9 46.6596 32.6594  47
   0  -3   9 69.2562 36.9926  49
   0  -3  -9 26.6791 28.5022  48
   0   3   9 25.5423 26.5928  56
   0  -3   9 61.9357 28.1677  46
   0   3   9 169.147 21.7365  45
   0  -3  -9 111.555 14.0632  46
   0  -3   9 47.8941 51.3214  52
   0  -3   9 34.5313 47.5864  51
   0  -3   9 7.12467 46.4579  50
   0  -3  10 126013. 1486.20  51
   0  -3  10 124073. 1487.08  52
   0  -3  10 134082. 1497.88  50
   0  -3  10 133804. 1405.51   9
   0  -3  10 124293. 1490.80   3
   0   3  10 138374. 1464.08   3
   0  -3  10 127998. 1458.87  49
   0   3 -10 130523. 1396.56  48
   0  -3  10 138070. 1423.23  46
   0   3 -10 137824. 1449.04  47
   0  -3 -10 132894. 1435.13  48
   0   3  10 136736. 1448.53  49
   0  -3 -10 134480. 1438.59  57
   0   3  10 134411. 1429.56  56
   0   3  10 133078. 1460.37   4
   0  -3  10 125978. 1493.19   4
   0   3  10 136289. 1394.20  45
   0  -3 -10 122052. 1366.35  46
   0   3 -10 140438. 1449.97  55
   0   3 -10 121242. 1423.80  53
   0  -3 -10 149497. 1418.49  53
   0  -3  11 1876.79 102.495  50
   0  -3  11 1803.99 101.073  52
   0  -3  11 1984.51 102.691  51
   0   3  11 2026.29 85.6701   3
   0  -3  11 1942.76 100.853   3
   0   3 -11 1870.76 56.9486  48
   0  -3 -11 1766.32 73.6278  48
   0   3  11 2002.38 82.7893  49
   0  -3  11 1860.34 86.0467  49
   0  -3  11 2136.92 73.0819  46
   0   3 -11 1811.95 77.3568  47
   0  -3 -11 1963.91 76.1588  57
   0   3  11 2020.51 73.1560  56
   0  -3  11 1791.41 98.0759   4
   0   3  11 1918.50 83.8662   4
   0  -3 -11 2166.27 40.0229  46
   0   3  11 1864.21 53.3352  45
   0  -3 -11 2023.76 68.0602  53
   0   3 -11 1898.77 77.5622  55
   0   3 -11 1969.32 74.8087  53
   0  -3  12 1309.55 98.7125  50
   0  -3  12 1514.46 99.4574  51
   0  -3  12 1268.03 99.1901  52
   0  -3  12 1593.09 97.4892   3
   0   3  12 1585.11 84.6195   3
   0   3 -12 1761.76 78.7942  47
   0   3 -12 1637.33 55.7583  48
   0   3  12 1649.91 82.7424  49
   0  -3 -12 1542.63 72.1574  48
   0  -3  12 1466.38 82.9553  49
   0  -3 -12 1514.36 71.4745  57
   0   3  12 1496.70 70.4211  56
   0   3  12 1635.06 85.3469   4
   0  -3  12 1780.63 101.250   4
   0   3  12 1403.75 47.8766  45
   0   3 -12 1308.80 64.8706  53
   0  -3 -12 1510.13 63.7598  53
   0  -3 -12 1689.86 58.6836  55
   0   3 -12 1425.39 74.9934  55
   0  -3 -13 51794.0 621.988  48
   0   3 -13 51832.6 626.979  47
   0  -3  13 50088.5 653.009  49
   0   3  13 49944.3 639.613  49
   0   3 -13 51606.8 575.209  48
   0   3  13 48372.2 649.125   4
   0  -3  13 47818.4 685.512   4
   0  -3  13 44235.6 675.038  50
   0  -3  13 46289.7 672.690  52
   0  -3  13 49040.4 678.972  51
   0  -3  13 48391.9 685.278   3
   0   3  13 48841.4 648.700   3
   0   3  13 50772.8 614.714  56
   0  -3 -13 49205.5 619.501  57
   0  -3 -13 53223.5 587.135  55
   0  -3 -13 45319.9 586.135  53
   0   3 -13 45820.2 606.754  53
   0   3 -13 52263.4 629.152  55
   0   3 -14 228.984 42.6813  53
   0  -3 -14 199.107 33.3693  55
   0  -3 -14 160.749 40.5088  53
   0   3 -14 177.712 42.6791  55
   0   3  14 136.434 51.4722   3
   0  -3  14 181.440 63.4472   4
   0  -3  14 232.173 64.4906   3
   0   3  14 162.866 52.3762   4
   0  -3  14 203.663 66.0635  51
   0  -3  14 191.100 68.4768  50
   0   3  14 169.389 39.9296  56
   0  -3 -14 200.423 40.7033  57
   0   3 -14 195.399 44.3098  47
   0  -3 -14 234.629 43.3679  48
   0   3  14 193.656 54.5349  49
   0   3 -14 206.380 30.8590  48
   0  -3  14 221.874 54.6095  49
   0   3  15 1272.75 74.4799  56
   0  -3 -15 1281.81 72.6120  57
   0   3 -15 1337.18 83.2636  69
   0  -3 -15 1381.83 76.0278  48
   0   3 -15 1298.53 56.6914  48
   0  -3  15 1352.83 90.9580  49
   0   3  15 1442.33 91.1883  49
   0   3 -15 1459.90 88.0912   7
   0  -3 -15 1310.89 76.7984  62
   0  -3  15 1571.68 92.0428  63
   0   3 -15 1365.55 78.7313  55
   0   3 -15 1104.09 67.3779  53
   0  -3 -15 1521.08 71.7239  53
   0  -3 -15 1240.62 60.2960  55
   0   3  15 1313.11 92.5164   3
   0  -3  15 1270.50 101.954   3
   0   3  15 1333.50 92.9877   4
   0  -3  15 1248.08 102.104   4
   0  -3  15 1333.88 106.957  52
   0  -3  15 1360.21 108.837  50
   0  -3  15 1303.22 102.796  51
   0   3  16 17996.8 387.036  59
   0   3  16 18544.9 310.029  56
   0  -3 -16 17513.5 302.316  57
   0  -3 -16 18600.6 278.726  55
   0   3 -16 16563.2 304.104  55
   0   3 -16 18814.6 311.044  53
   0  -3 -16 21071.2 309.372  53
   0   3  16 18582.5 342.047  50
   0  -3  16 16669.3 369.096  50
   0  -3  16 19029.7 372.666  51
   0  -3  16 17778.6 365.616  52
   0   3 -16 18537.0 334.762   7
   0  -3 -16 18002.3 305.773  48
   0   3 -16 18100.8 268.082  48
   0  -3  16 18024.2 346.143  49
   0   3 -16 18183.7 310.989  47
   0   3  16 18541.8 342.874  49
   0  -3 -16 15074.8 263.746  42
   0   3 -16 20369.2 335.235  69
   0  -3 -16 17684.7 321.928  69
   0   3 -16 17883.7 326.306  66
   0   3 -16 17899.0 350.591  21
   0   3 -16 18107.7 351.001  28
   0  -3  16 18721.3 330.638  18
   0  -3  16 17544.4 371.422   3
   0   3  16 17364.0 344.521   3
   0  -3 -16 17477.0 311.617  62
   0  -3  16 20798.7 352.747  63
   0  -3 -16 18966.1 293.804  65
   0  -3  16 17670.6 374.589   4
   0   3  16 18189.9 351.893   4
   0   3 -16 17873.9 352.725  36
   0   3  17 4542.04 169.993   3
   0  -3  17 4590.89 190.158   3
   0  -3 -17 5189.87 137.181  65
   0  -3 -17 4795.53 151.633  62
   0  -3  17 5544.69 177.125  63
   0   3 -17 4933.44 133.765  62
   0   3  17 4927.17 209.196  59
   0  -3 -17 4670.86 141.756  57
   0   3  17 5059.51 148.432  56
   0  -3 -17 4824.98 139.491  53
   0   3 -17 4747.42 149.376  55
   0  -3 -17 4886.32 126.207  55
   0   3 -17 4832.61 147.532  53
   0   3  17 4699.31 168.166  50
   0  -3  17 3891.13 178.144  52
   0  -3  17 4751.38 195.131  50
   0  -3  17 4873.35 189.767  51
   0   3 -17 4853.34 161.192   7
   0   3 -17 4886.47 158.633  69
   0  -3 -17 4942.33 158.572  69
   0   3 -17 4748.18 158.225  66
   0   3  17 4977.92 173.864  49
   0  -3  17 4762.29 170.840  49
   0   3 -17 5032.59 120.141  48
   0   3 -17 4807.35 148.367  47
   0  -3 -17 5110.81 159.753  43
   0  -3 -17 3217.48 108.944  42
   0  -3 -17 4840.26 155.784  40
   0   3 -17 4996.91 178.054  21
   0  -3 -17 4301.14 114.124  37
   0   3  17 4359.45 153.375  18
   0  -3  17 5014.89 162.103  18
   0   3  17 4574.04 173.527   4
   0  -3  17 4406.00 186.973   4
   0  -3 -17 5117.60 158.683  32
   0   3 -17 4653.09 173.255  28
   0   3 -17 4825.90 178.359  36
   0  -3  18 2238.71 144.830   3
   0   3  18 2292.52 135.039   3
   0  -3 -18 2182.03 112.322  69
   0   3 -18 2400.52 116.875  66
   0   3 -18 2483.18 120.277  69
   0  -3 -18 2331.49 111.190  62
   0  -3 -18 2246.85 96.1578  65
   0  -3  18 2405.47 130.681  63
   0   3  18 2322.40 164.383  59
   0   3 -18 2435.12 97.5016  62
   0  -3 -18 2123.37 100.470  57
   0   3  18 2282.47 106.553  56
   0  -3 -18 2144.60 98.3429  53
   0   3 -18 2424.77 108.633  53
   0   3 -18 2257.95 106.895  55
   0  -3 -18 2865.67 99.0785  55
   0  -3  18 2197.82 147.712  51
   0   3  18 2257.95 130.728  50
   0  -3  18 2390.69 153.511  50
   0  -3  18 2328.30 143.641  52
   0   3 -18 2447.57 121.339   7
   0   3 -18 2081.27 104.136  47
   0   3  18 2503.36 135.329  49
   0   3 -18 2561.65 88.4307  48
   0  -3  18 2399.61 129.781  49
   0  -3 -18 1403.99 79.6439  42
   0  -3 -18 2279.64 111.084  43
   0   3 -18 2184.22 127.419  21
   0  -3 -18 2266.15 111.962  40
   0  -3 -18 1831.78 78.3387  37
   0  -3  18 2495.76 121.404  18
   0   3  18 2272.73 122.102  18
   0  -3  18 2279.14 144.700   4
   0   3  18 2310.02 136.983   4
   0  -3 -18 2324.84 113.916  32
   0   3 -18 2276.27 131.468  28
   0   3 -18 2372.30 134.434  36
   0  -3  19 31.8658 76.5760   4
   0  -3  19 36.6312 75.9620   3
   0   3  19 55.6387 71.2910   3
   0   3  19 21.0096 70.2664   4
   0  -3 -19-8.12663 58.4833  69
   0   3 -19 34.1296 60.1727  69
   0  -3  19 18.4997 69.6576  63
   0  -3 -19 39.6266 40.3705  65
   0   3 -19 53.6927 56.5159  66
   0   3 -19 75.0177 44.1617  62
   0  -3 -19 73.9190 52.9080  62
   0   3  19 56.9305 52.0772  56
   0   3  19 15.9991 106.738  59
   0  -3 -19 23.9302 44.2412  57
   0  -3 -19 65.6407 52.8712  53
   0   3 -19 55.1908 50.0128  55
   0  -3 -19 47.3443 42.0456  55
   0  -3  19 24.4956 85.1618  51
   0   3 -19 25.6940 48.2753  53
   0   3  19 51.8121 77.0153  50
   0  -3  19 78.1161 87.7765  52
   0   3 -19 7.82650 67.1349  28
   0  -3 -19 34.2601 54.1204  48
   0   3 -19 17.0160 50.2462  47
   0  -3 -19 42.6968 50.0352  43
   0  -3 -19-60.1970 49.9917  42
   0  -3 -19 20.4508 46.8383  40
   0  -3 -19 4.97955 39.5723  37
   0   3 -19 8.00206 65.2986  21
   0  -3 -19 18.7886 49.6784  32
   0   3 -19 32.6503 71.0084  36
   0   3 -19 4.99021 55.7714   7
   0   3  19 34.3598 58.4835  18
   0  -3  19 34.6861 55.3108  18
   0  -3 -20 20376.8 338.786  65
   0  -3 -20 20092.5 375.727  62
   0  -3  20 24208.2 438.117  63
   0   3  20 22576.2 502.573  59
   0   3 -20 21483.4 346.760  62
   0   3  20 21122.8 369.315  56
   0  -3 -20 20010.8 358.441  53
   0  -3 -20 20537.5 339.606  55
   0   3 -20 17330.1 351.135  53
   0   3 -20 19377.3 368.910  55
   0  -3  20 20919.7 459.594  50
   0   3 -20 21954.8 401.009   7
   0   3  20 20647.5 430.515   3
   0  -3  20 21232.7 458.373   3
   0   3 -20 21526.9 377.364  47
   0  -3 -20 22645.7 384.688  48
   0   3  20 20969.9 430.029  49
   0  -3 -20 21854.8 391.636  43
   0  -3 -20 21775.6 389.349  40
   0   3 -20 21359.8 426.792  21
   0   3 -20 20889.4 431.348  36
   0  -3 -20 18040.9 303.786  37
   0  -3  20 22061.5 406.468  18
   0   3  20 20480.4 405.917  18
   0  -3 -20 21134.0 385.348  32
   0   3 -20 21613.8 423.192  28
   0   3 -20 20819.5 389.042  69
   0   3 -20 22327.5 395.748  66
   0  -3 -20 21983.4 397.134  69
   0  -3  20 20956.1 458.222   4
   0   3  20 20246.8 432.540   4
   0   3  21 3204.32 131.716  56
   0   3 -21 3165.32 137.826  55
   0  -3 -21 3555.98 124.310  55
   0   3 -21 3106.36 134.225  53
   0   3  21 3279.98 172.318  50
   0  -3  21 3826.63 198.249  50
   0  -3  21 3659.87 184.803  51
   0   3 -21 3463.53 154.831   7
   0  -3  21 3271.83 162.383  49
   0  -3 -21 3531.35 144.156  48
   0   3 -21 3223.91 137.268  47
   0   3  21 3424.46 173.628  49
   0  -3 -21 3690.18 148.620  43
   0   3 -21 3823.62 157.971  69
   0  -3 -21 3408.43 150.520  69
   0   3 -21 3488.95 149.165  66
   0  -3 -21 3576.61 147.597  40
   0  -3 -21 2697.76 98.7070  37
   0  -3 -21 3647.68 149.663  62
   0  -3  21 3792.53 179.159  63
   0  -3 -21 3489.54 125.444  65
   0   3 -21 3867.27 172.745  28
   0   3  21 3884.19 227.666  59
   0   3 -21 3293.70 123.086  62
   0  -3  21 3511.90 183.634  59
   0  -3 -21 3657.53 149.632  32
   0  -3  21 3698.84 158.592  18
   0   3  21 3184.06 151.218  18
   0   3  22 1109.32 155.004  58
   0  -3 -22 778.917 70.3244  55
   0   3 -22 807.979 81.1902  55
   0  -3 -22 887.876 86.8573  53
   0   3  22 982.610 112.894  50
   0  -3  22 842.962 116.407  51
   0  -3  22 1046.83 128.675  50
   0   3 -22 964.372 92.4346   7
   0   3 -22 925.933 74.6741  62
   0  -3  22 868.528 107.153  63
   0  -3 -22 831.460 70.5453  65
   0  -3 -22 880.409 88.5235  62
   0  -3 -22 810.390 82.1876  48
   0  -3  22 941.758 103.470  49
   0   3 -22 898.764 82.3266  47
   0   3  22 1015.74 115.803  49
   0   3 -22 914.206 86.3525  43
   0  -3 -22 982.282 86.9462  43
   0  -3 -22 888.427 86.7114  40
   0   3 -22 918.847 88.1947  40
   0   3 -22 921.866 86.9704  66
   0  -3 -22 946.685 91.2466  69
   0   3 -22 792.352 88.1244  69
   0  -3  22 975.236 95.9530  18
   0   3  22 932.100 97.7813  18
   0   3  22 915.988 114.540   3
   0  -3  22 887.531 116.448   3
   0   3 -22 915.427 105.193  28
   0   3  22 982.054 150.415  59
   0  -3  22 953.798 125.312  59
   0   3 -22 987.297 90.0898  32
   0  -3 -22 893.270 87.1123  32
   0   3  22 954.605 115.845   4
   0  -3  22 953.147 120.006   4
   0   3  23 20103.9 494.437  58
   0   3 -23 18068.0 354.361  53
   0  -3 -23 16389.3 344.838  53
   0  -3  23 18154.5 416.538  51
   0  -3  23 18754.2 450.363  50
   0   3  23 17984.2 412.145  50
   0   3 -23 19080.8 380.897   7
   0  -3  23 21508.0 439.982  63
   0   3 -23 19021.0 331.467  62
   0  -3 -23 17648.3 360.939  62
   0  -3 -23 16699.2 312.994  65
   0   3  23 17803.0 416.467  49
   0  -3 -23 18683.7 366.559  48
   0  -3  23 17688.6 396.911  49
   0  -3 -23 20237.1 379.287  43
   0   3 -23 18897.1 364.798  43
   0   3 -23 19380.4 371.261  40
   0  -3 -23 18254.3 364.561  40
   0   3 -23 17632.7 358.930  66
   0   3 -23 18641.0 373.685  69
   0  -3 -23 17358.9 368.826  69
   0   3  23 17628.9 391.061  18
   0  -3  23 18737.7 388.380  18
   0   3  23 17633.7 423.394   3
   0  -3  23 19100.4 447.977   3
   0   3 -23 19369.1 406.925  28
   0  -3  23 19274.6 427.490  59
   0   3  23 20265.9 497.650  59
   0  -3 -23 19372.1 373.120  32
   0   3 -23 19842.6 376.267  32
   0  -3  23 19770.5 454.997   4
   0   3  23 18174.9 429.665   4
   0  -3 -24 664.021 85.1229  53
   0  -3 -24 775.488 72.9231  55
   0   3 -24 769.911 85.2001  55
   0   3 -24 690.090 79.1350  53
   0  -3  24 749.035 109.592  51
   0   3  24 827.189 112.156  50
   0  -3  24 728.409 118.118  50
   0   3 -24 934.067 94.5880   7
   0   3  24 869.443 150.660  59
   0  -3  24 886.803 123.474  59
   0  -3 -24 768.804 83.8715  48
   0  -3  24 737.299 97.3463  49
   0   3  24 887.050 113.471  49
   0   3 -24 709.597 80.1145  43
   0  -3 -24 763.517 84.4831  43
   0   3 -24 804.774 81.5258  40
   0  -3 -24 870.857 87.9339  40
   0  -3  24 888.545 109.096  63
   0  -3 -24 778.762 67.2554  65
   0  -3 -24 709.932 83.3529  62
   0   3 -24 808.556 72.1423  62
   0  -3  24 886.082 97.7779  18
   0   3  24 802.165 98.1811  18
   0  -3  24 852.255 114.644   4
   0   3  24 792.184 112.794   4
   0   3  24 784.496 111.109   3
   0  -3  24 696.328 107.450   3
   0   3  24 960.155 146.426  58
   0   3 -24 821.351 84.5643  32
   0  -3 -24 713.888 80.6154  32
   0   3 -24 824.578 92.2040  69
   0   3 -24 760.072 83.8679  66
   0  -3 -24 860.886 89.9348  69
   0  -3 -25 10172.4 226.660  55
   0   3 -25 9085.42 249.868  55
   0  -3 -25 10519.2 260.627  53
   0   3 -25 8957.47 236.402  53
   0   3  25 9941.92 295.501  50
   0  -3  25 10544.2 322.320  50
   0   3 -25 10780.1 273.774   7
   0   3  25 11644.2 369.081  59
   0  -3  25 10693.2 312.808  59
   0  -3 -25 9596.25 249.416  48
   0  -3  25 9436.07 276.839  49
   0   3  25 10306.7 308.460  49
   0   3 -25 11326.4 261.384  43
   0  -3 -25 9933.36 255.107  43
   0   3 -25 11298.9 264.471  40
   0  -3 -25 9609.46 249.987  40
   0  -3 -25 10164.3 260.315  62
   0  -3  25 10788.1 310.932  63
   0   3 -25 9662.99 220.597  62
   0  -3  25 10913.6 282.607  18
   0   3  25 9415.12 272.930  18
   0   3  25 10689.6 320.242   4
   0  -3  25 11024.2 328.622   4
   0  -3  25 10723.8 324.833   3
   0   3  25 10728.8 317.802   3
   0   3  25 12009.3 364.740  58
   0  -3 -25 10731.5 260.689  32
   0   3 -25 10949.2 260.342  32
   0  -3 -25 9675.62 257.523  69
   0   3 -25 11026.0 259.853  66
   0   3 -25 11600.2 278.296  69
   0   3  26 846.879 145.307  58
   0  -3 -26 667.821 65.4980  55
   0   3 -26 686.195 78.9054  55
   0  -3 -26 706.359 81.1858  53
   0   3  26 676.350 101.756  50
   0  -3  26 777.597 110.593  50
   0   3 -26 753.844 85.4048   7
   0  -3  26 651.174 112.949  59
   0   3  26 907.457 138.061  59
   0  -3  26 674.013 88.8770  49
   0  -3 -26 714.818 80.8175  48
   0   3  26 775.514 110.901  49
   0   3 -26 778.633 79.3679  43
   0  -3 -26 712.015 76.9477  43
   0   3 -26 801.639 80.5849  40
   0  -3 -26 806.438 81.4699  40
   0  -3  26 830.060 109.186  63
   0  -3 -26 692.740 81.8972  62
   0   3  26 912.210 113.623   4
   0  -3  26 823.143 111.722   4
   0   3  26 1005.27 120.289  13
   0  -3  26 733.293 105.652  13
   0   3  26 802.875 108.442   3
   0  -3  26 899.296 112.640   3
   0   3 -26 752.031 78.7867  32
   0  -3 -26 697.500 79.3266  32
   0  -3  26 819.478 93.5847  18
   0   3  26 696.151 89.2986  18
   0   3 -26 675.195 86.1154  69
   0   3 -26 712.327 77.7703  66
   0  -3 -26 745.683 84.2145  69
   0  -3 -27 381.352 66.0523  48
   0   3  27 309.809 89.0902  49
   0  -3  27 299.110 73.3594  49
   0   3  27 423.268 93.8983  13
   0  -3  27 277.224 82.6274  13
   0   3  27 344.961 92.0271   3
   0  -3  27 307.151 85.6296   4
   0  -3  27 353.915 90.9299   3
   0   3  27 333.428 92.8505   4
   0  -3  27 409.041 76.9358  18
   0   3 -27 348.876 61.7352  66
   0  -3  27 345.514 100.789  59
   0  -3 -27 399.372 66.6557  53
   0   3 -27 320.044 67.2156  55
   0  -3  27 307.495 89.1786  50
   0   3  27 287.279 75.0869  18
   0  -3 -28 3440.27 139.248  53
   0   3 -28 3062.33 132.019  55
   0  -3  28 2927.62 158.266  50
   0   3 -28 3525.11 141.831   7
   0   3  28 3757.09 175.581  13
   0  -3  28 3343.86 159.484  13
   0  -3 -28 3153.24 129.601  48
   0  -3  28 2704.12 130.794  49
   0   3  28 3209.99 164.376  49
   0   3 -28 3175.81 122.466  43
   0  -3 -28 3219.03 126.892  43
   0  -3 -28 3264.15 126.713  40
   0   3 -28 3179.38 125.026  40
   0   3  28 3522.79 190.290  59
   0   3  28 2992.28 144.825  18
   0   3  28 3323.26 171.707   4
   0  -3  28 3478.27 170.795   4
   0   3  28 3667.27 175.180   3
   0  -3  28 3515.30 172.105   3
   0   3 -28 3135.22 119.557  66
   0  -3 -28 3323.88 133.287  69
   0   3 -28 3112.38 137.187  69
   0  -3  28 3314.67 160.198  63
   0  -3 -28 3185.60 133.646  62
   0   3 -28 3180.09 124.688  32
   0  -3 -28 3345.31 128.394  32
   0  -3 -29 4493.34 149.810  62
   0  -3  29 4622.40 175.584  63
   0  -3 -29 4123.52 147.927  53
   0   3 -29 4792.09 155.099  55
   0  -3  29 4484.14 179.602  50
   0   3  29 4584.03 182.262  49
   0  -3 -29 4733.26 142.604  43
   0   3 -29 4533.57 136.558  43
   0   3 -29 4753.41 142.211  40
   0  -3 -29 4481.45 138.730  40
   0  -3  29 4872.76 165.941  18
   0   3  29 5052.73 188.309  21
   0   3  29 4344.62 164.571  18
   0   3  29 5020.16 187.588  36
   0   3  29 4945.33 208.315  59
   0  -3 -29 4446.69 137.278  32
   0   3 -29 4993.63 145.590  32
   0   3 -29 3955.03 146.933  69
   0  -3 -29 4195.23 141.294  69
   0   3 -29 4599.74 130.991  66
   0   3 -29 4919.44 157.644   7
   0   3  29 4718.17 189.071   3
   0  -3  29 5153.79 191.159   3
   0  -3  29 4877.46 186.766   4
   0   3  29 4529.47 189.325   4
   0   3  29 5234.26 189.680  13
   0  -3  29 4801.68 178.305  13
   0   3  30 1720.77 107.507  13
   0  -3  30 1645.63 101.857  13
   0   3  30 1593.56 123.688  59
   0   3  30 1697.21 111.008  36
   0   3 -30 1490.37 88.9204  69
   0  -3 -30 1581.26 79.8089  69
   0  -3 -30 1765.25 90.8425  62
   0  -3  30 1510.95 101.711  63
   0  -3 -30 1596.66 91.1560  53
   0   3 -30 1660.09 89.2877  55
   0   3 -30 1782.50 91.7416   7
   0  -3  30 1681.51 111.687   8
   0   3  30 1811.81 114.024   8
   0   3  30 1571.60 97.5515  18
   0  -3  30 1525.52 93.7699  18
   0   3  30 1959.58 115.726  21
   0  -3  30 1710.20 109.688   4
   0   3  30 1837.33 119.089   4
   0   3  30 1890.75 118.978   3
   0  -3  30 1755.74 110.780   3
   0   3  31 1128.22 86.2213  36
   0  -3  31 1224.44 81.2115  63
   0  -3 -31 1084.82 69.0142  62
   0   3 -31 1156.80 69.8553  55
   0   3  31 1036.76 95.4291  59
   0   3  31 1193.21 86.9791  21
   0  -3  31 1041.72 73.2644  18
   0   3  31 921.174 72.1315  18
   0   3  31 1041.14 83.3729   8
   0  -3  31 1090.15 84.5739   8
   0   3 -31 1146.38 71.8113  69
   0  -3 -31 992.245 57.8840  69
   0   3  32 151.452 49.9389  36
   0  -3  32 75.2301 35.4969  18
   0  -3  32 89.0149 38.6077  63
   0   3  32 99.6787 46.4512  21
   0   3  32 79.7102 38.8561   8
   0   3 -32 106.590 37.2112  69
   0   3  32 64.3829 53.8258  59
   0  -3 -32 44.9349 32.7373  62
   0   3 -32 32.1920 24.1352  22
   0  -3 -33 1197.28 52.8082  23
   0  -3  33 1549.35 57.5695  18
   0   3  33 1740.17 69.8592  21
   0   3  33 1783.23 70.4194  36
   0  -3 -33 1431.82 50.0968  62
   0   3 -33 1353.46 54.8234  69
   0   3  33 1407.33 68.7386  59
   0   3  33 1685.67 69.1914  28
   0   4   0 156435. 1678.96  12
   0  -4   0 165842. 1672.47  46
   0   4   0 156096. 1701.04  47
   0  -4   0 157169. 1722.53   3
   0  -4   0 158387. 1715.35   1
   0  -4   0 157920. 1722.38   4
   0  -4   0 166688. 1725.69  52
   0  -4   0 154760. 1703.10  50
   0  -4   0 157251. 1715.71  51
   0  -4   1 12163.9 204.113  51
   0  -4  -1 12816.2 201.079  52
   0  -4  -1 11735.3 196.128  51
   0  -4   1 11707.3 205.549  52
   0  -4   1 11844.8 194.642  50
   0   4  -1 12012.2 176.405  12
   0   4   1 12823.1 173.637  12
   0  -4  -1 12114.1 157.388  10
   0  -4  -1 12464.3 165.910  46
   0  -4   1 12923.9 170.323  46
   0   4  -1 11195.8 189.632  47
   0  -4  -1 12507.8 206.285   3
   0  -4  -1 12485.5 205.660   4
   0  -4   1 12230.9 206.931   3
   0  -4  -1 12296.4 200.322   1
   0  -4   1 12018.7 205.522   4
   0  -4   2 13767.0 229.108  52
   0  -4  -2 14129.6 213.957  52
   0  -4   2 13044.5 225.538  51
   0  -4   2 13275.4 215.746  50
   0  -4  -2 13754.2 213.920  51
   0   4   2 14246.2 188.527  12
   0   4  -2 13347.7 196.996  12
   0  -4  -2 14644.6 181.649  10
   0   4  -2 13497.2 214.096  47
   0  -4   2 13663.2 227.490   3
   0  -4  -2 14026.4 219.401   1
   0  -4   2 13519.9 225.860   4
   0  -4   2 14331.2 189.065  46
   0  -4  -2 14127.9 182.426  46
   0  -4  -3 37227.2 400.591  46
   0  -4   3 35259.5 411.669  46
   0   4  -3 34630.2 439.466  47
   0  -4  -3 35855.6 429.212  48
   0  -4  -3 36137.7 447.881   1
   0  -4   3 34900.8 460.695   3
   0  -4   3 34464.4 458.579   4
   0  -4   3 33872.6 447.030  50
   0  -4   3 33131.2 458.211  51
   0  -4   3 32744.6 462.391  52
   0  -4  -3 35988.8 436.076  52
   0  -4  -3 34159.0 436.602  51
   0  -4   4 15139.5 205.557  46
   0  -4  -4 14831.6 190.082  46
   0  -4  -4 15413.8 222.814  48
   0   4  -4 15024.8 231.708  47
   0  -4   4 14541.6 247.246   3
   0  -4  -4 15689.8 235.826   1
   0  -4   4 14399.6 244.950   4
   0  -4  -4 15785.0 224.218  52
   0  -4   4 14623.4 248.870  51
   0  -4  -4 14902.2 224.571  51
   0  -4   4 14718.2 253.226  52
   0  -4   4 14820.4 241.324  50
   0  -4   5 7197.61 167.040  52
   0  -4  -5 6884.57 134.195  51
   0  -4  -5 7228.13 133.374  52
   0  -4   5 7182.37 162.945  51
   0  -4   5 7149.18 155.579  50
   0  -4   5 7426.30 123.938  46
   0  -4  -5 7569.85 106.882  46
   0   4  -5 6263.10 137.959  47
   0  -4  -5 6529.46 130.077  48
   0  -4  -5 6639.72 139.470   1
   0  -4   5 6296.29 151.759   3
   0   4   5 6315.85 125.430  14
   0  -4   5 6283.50 150.796   4
   0  -4   6 15200.2 271.172   4
   0  -4   6 16487.0 272.842  50
   0  -4   6 16769.8 283.168  51
   0  -4   6 16266.6 283.637  52
   0  -4  -6 16873.7 240.317  52
   0  -4  -6 16485.7 204.940  46
   0  -4  -6 17197.1 246.931  48
   0   4  -6 15681.0 249.741  47
   0  -4   6 16090.3 229.008  46
   0  -4  -6 18302.9 224.200  53
   0   4   6 16435.2 240.088  14
   0  -4   6 14990.7 271.013   3
   0  -4  -6 17120.4 258.333   1
   0  -4   7 2499.13 97.0600  50
   0  -4   7 2437.53 101.720  51
   0  -4  -7 2419.17 73.6173  52
   0  -4   7 2289.65 102.534  52
   0  -4   7 2301.94 95.3820   4
   0  -4  -7 2569.59 84.3419   1
   0  -4   7 2330.73 96.8320   3
   0  -4  -7 2402.39 52.2022  46
   0  -4  -7 2444.20 77.8873  57
   0   4   7 2367.42 71.4661  56
   0  -4  -7 2599.86 64.9786  53
   0  -4  -7 2454.06 79.5102  48
   0  -4   7 2246.50 69.6756  46
   0   4  -7 2405.56 85.4966  47
   0  -4   7 2219.48 77.9314  49
   0  -4   8 11015.3 233.405  52
   0  -4   8 10812.8 221.058  50
   0  -4   8 10558.8 225.071  51
   0  -4  -8 10586.1 178.107  52
   0   4   8 10729.3 176.792  56
   0  -4  -8 11107.3 187.169  57
   0   4  -8 9473.78 150.518  48
   0  -4   8 10046.1 189.221  49
   0  -4  -8 11034.6 188.613  48
   0   4  -8 10184.1 193.923  47
   0  -4   8 10119.2 171.274  46
   0  -4   8 10052.1 215.781   3
   0  -4  -8 10280.8 139.994  46
   0  -4  -8 11771.4 167.131  53
   0   4  -8 11227.7 193.444  55
   0  -4   8 9590.52 211.462   4
   0  -4   9 31584.0 457.551  51
   0  -4   9 31834.7 453.011  50
   0  -4   9 29870.8 452.615  52
   0  -4   9 29530.3 444.862   4
   0  -4   9 30847.3 450.952   3
   0  -4  -9 32473.0 341.279  46
   0  -4  -9 32610.9 402.908  57
   0   4   9 32270.3 394.795  56
   0  -4  -9 32806.0 373.929  53
   0   4  -9 31722.8 411.255  55
   0   4  -9 30806.6 410.031  47
   0   4  -9 30145.4 356.628  48
   0   4   9 33188.8 407.003  49
   0  -4   9 30661.7 412.499  49
   0  -4  -9 31378.3 401.649  48
   0  -4   9 30180.4 383.942  46
   0  -4  10 37397.0 528.094  50
   0  -4  10 33620.1 519.289  52
   0  -4  10 34113.7 522.204  51
   0  -4  10 34381.9 521.783   4
   0  -4  10 35145.4 524.508   3
   0  -4 -10 38102.0 405.848  46
   0  -4 -10 36487.9 474.477  48
   0  -4  10 36836.5 460.531  46
   0   4 -10 35733.5 424.283  48
   0   4 -10 35108.8 477.524  47
   0  -4  10 34657.3 484.515  49
   0   4  10 35674.3 473.806  49
   0  -4 -10 37276.4 472.030  57
   0   4  10 37968.4 466.069  56
   0  -4 -10 36670.2 441.291  53
   0   4 -10 34944.6 477.105  55
   0   4 -10 35495.9 456.680  53
   0   4  11 98055.1 1058.33  56
   0  -4 -11 94765.7 1066.46  57
   0   4 -11 96296.5 1079.06  55
   0   4 -11 85543.3 1040.84  53
   0  -4 -11 100136. 1035.41  53
   0  -4  11 89133.6 1127.31   3
   0   4 -11 89163.1 1004.36  48
   0   4  11 92910.3 1070.65  49
   0  -4  11 90392.7 1083.83  49
   0  -4  11 95938.3 1047.73  46
   0  -4 -11 90839.1 1063.59  48
   0   4 -11 99855.5 1078.91  47
   0  -4  11 81606.7 1115.08  52
   0  -4  11 94029.1 1131.08  50
   0  -4  11 93886.1 1131.50  51
   0  -4  11 90822.2 1130.50   4
   0   4  12 126446. 1356.37  56
   0  -4 -12 122579. 1360.10  57
   0   4 -12 122668. 1303.93  54
   0   4 -12 113592. 1342.82  53
   0  -4 -12 136807. 1337.94  53
   0  -4 -12 116725. 1306.38  55
   0   4 -12 127929. 1379.91  55
   0   4  12 124253. 1395.65   3
   0  -4  12 119989. 1437.80   3
   0   4 -12 112513. 1358.06  47
   0  -4  12 123160. 1344.78  46
   0   4  12 127995. 1379.17  49
   0  -4 -12 116276. 1356.66  48
   0   4 -12 125283. 1301.40  48
   0  -4  12 115779. 1380.51  49
   0  -4  12 118404. 1431.50  50
   0  -4  12 106561. 1415.28  52
   0  -4  12 107185. 1413.43  51
   0   4  12 124680. 1395.98   4
   0  -4  12 116089. 1432.02   4
   0  -4 -13 386.246 50.0232  57
   0   4  13 431.539 50.1907  56
   0  -4  13 373.897 72.7499   4
   0   4  13 379.095 58.1382   4
   0   4 -13 502.952 50.0159  53
   0   4 -13 443.109 53.8804  55
   0   4 -13 408.603 32.6592  54
   0  -4 -13 411.225 43.7124  53
   0  -4 -13 432.954 37.8191  55
   0   4  13 384.452 58.2992   3
   0  -4  13 361.649 70.3340   3
   0  -4  13 351.819 56.4710  49
   0   4  13 477.647 59.2422  49
   0  -4  13 395.706 45.7617  46
   0  -4 -13 362.514 50.7714  48
   0   4 -13 409.313 33.9293  48
   0   4 -13 396.883 55.1105  47
   0  -4  13 424.611 84.1729  52
   0  -4  13 463.966 76.7812  50
   0  -4  13 417.202 78.2516  51
   0   4 -14 16716.0 243.147  48
   0  -4 -14 17530.3 299.254  48
   0  -4  14 16723.1 314.990  49
   0   4  14 17549.1 314.172  49
   0   4 -14 17024.9 317.036   7
   0   4 -14 17616.8 320.994  66
   0   4 -14 17074.8 304.143  69
   0  -4  14 16002.3 342.025  52
   0  -4  14 15704.9 341.401  51
   0  -4  14 18120.3 364.118  50
   0  -4 -14 21129.7 290.049  53
   0   4 -14 18599.4 310.754  55
   0   4 -14 17230.2 287.699  53
   0  -4 -14 17161.0 255.216  55
   0  -4 -14 17826.7 299.880  57
   0   4  14 18495.3 297.650  56
   0  -4 -14 17298.6 283.485  65
   0  -4 -14 17522.7 304.045  62
   0  -4  14 19604.3 326.803  63
   0  -4  14 16283.3 348.987   4
   0   4  14 17178.5 323.635   4
   0   4  14 16958.5 320.426   3
   0  -4  14 16328.3 349.298   3
   0  -4  15 1232.06 91.6133  63
   0  -4 -15 960.358 67.1275  65
   0  -4 -15 895.932 72.9426  62
   0   4  15 1134.33 111.956  59
   0  -4 -15 926.050 68.7772  57
   0   4  15 949.153 70.8096  56
   0   4 -15 952.805 68.6549  53
   0  -4 -15 1019.30 56.0799  55
   0  -4 -15 953.506 67.0776  53
   0   4 -15 902.789 71.7240  55
   0  -4  15 1019.45 110.104  52
   0  -4  15 953.837 103.850  50
   0  -4  15 1140.68 108.710  51
   0   4 -15 868.762 80.8625   7
   0   4 -15 943.380 79.8624  69
   0   4 -15 1074.06 85.1272  66
   0  -4 -15 1026.96 75.9191  48
   0   4 -15 939.504 49.6026  48
   0   4  15 854.239 81.7782  49
   0  -4  15 867.700 80.6675  49
   0   4 -15 907.100 71.3210  47
   0  -4 -15 857.379 74.5170  43
   0  -4 -15 500.647 54.3161  42
   0  -4 -15 900.884 75.5379  40
   0   4 -15 778.813 87.2931  21
   0   4 -15 1001.90 90.5196  28
   0  -4  15 843.132 73.5058  18
   0  -4  15 781.844 92.0893   3
   0   4  15 791.161 79.8358   3
   0  -4 -15 776.204 70.2875  32
   0  -4  15 769.086 91.4411   4
   0   4  15 806.309 80.3902   4
   0   4 -15 849.786 93.8725  36
   0   4  16 9118.05 240.078   3
   0  -4  16 9225.56 264.302   3
   0  -4 -16 9730.80 222.594  62
   0  -4  16 10422.7 242.863  63
   0  -4 -16 9681.42 201.141  65
   0   4  16 9511.72 281.878  59
   0  -4 -16 9604.37 214.568  57
   0   4  16 9222.73 208.624  56
   0   4 -16 8716.64 199.268  53
   0   4 -16 8748.80 211.382  55
   0  -4 -16 9299.24 196.063  53
   0  -4 -16 9298.08 176.340  55
   0  -4  16 7947.56 249.005  52
   0  -4  16 9227.33 262.662  51
   0  -4  16 8945.19 265.702  50
   0   4 -16 9840.35 232.906   7
   0  -4 -16 9770.64 225.985  69
   0   4 -16 8799.27 215.017  69
   0   4 -16 9777.59 234.666  66
   0   4  16 9780.03 238.497  49
   0  -4  16 9202.89 231.244  49
   0   4 -16 9776.53 215.604  47
   0  -4 -16 9421.71 223.537  43
   0  -4 -16 6323.79 162.450  42
   0  -4 -16 9288.00 223.879  40
   0   4 -16 9549.17 249.691  21
   0  -4 -16 7746.51 169.461  37
   0   4  16 8384.96 222.441  18
   0  -4  16 9942.51 228.699  18
   0  -4  16 9205.35 265.085   4
   0   4  16 9109.07 239.874   4
   0  -4 -16 8551.92 214.575  32
   0   4 -16 9516.96 250.292  28
   0   4 -16 9540.93 252.924  36
   0   4  17 8819.43 240.380   3
   0  -4  17 8257.91 256.363   3
   0   4 -17 8835.76 216.817  69
   0   4 -17 8253.69 217.548  66
   0  -4 -17 8437.64 214.750  69
   0  -4  17 9065.02 234.373  63
   0  -4 -17 7977.05 187.860  65
   0  -4 -17 8190.95 209.851  62
   0   4  17 8542.85 275.753  59
   0   4  17 8206.36 201.714  56
   0  -4 -17 8095.37 200.599  57
   0  -4 -17 7801.14 165.374  55
   0   4 -17 7245.38 198.152  55
   0  -4 -17 8135.09 188.426  53
   0   4 -17 7597.99 190.125  53
   0   4  17 8520.43 226.305  50
   0  -4  17 8005.51 258.522  50
   0  -4  17 8251.73 257.258  51
   0  -4  17 7798.22 248.678  52
   0   4 -17 8700.44 225.056   7
   0   4 -17 8705.52 207.855  47
   0  -4  17 8176.87 224.792  49
   0   4  17 9073.28 235.357  49
   0  -4 -17 7577.64 207.539  43
   0   4 -17 8481.11 243.693  21
   0  -4 -17 7706.72 207.265  40
   0  -4 -17 6498.31 157.771  37
   0  -4  17 8522.99 219.570  18
   0   4  17 8112.55 221.110  18
   0  -4  17 8447.01 259.315   4
   0   4  17 8677.92 240.519   4
   0  -4 -17 8300.64 212.888  32
   0   4 -17 8339.14 236.820  28
   0   4 -17 8045.89 242.203  36
   0   4  18 50.2946 71.2943   4
   0  -4  18 33.8175 73.9403   4
   0  -4  18 74.7886 76.7662   3
   0   4  18 51.5241 67.3548   3
   0  -4 -18 403.011 70.4300  69
   0   4 -18 100.032 63.1185  69
   0  -4 -18 88.3023 47.7787  65
   0   4 -18 146.773 64.6023  66
   0  -4  18 89.8909 72.5656  63
   0   4 -18 118.399 42.7584  62
   0  -4 -18 119.592 59.7006  62
   0  -4 -18 342.592 62.5638  57
   0   4  18 137.622 56.1752  56
   0   4  18 79.8226 99.5080  59
   0  -4 -18 148.922 51.3922  53
   0   4 -18 54.5380 49.9779  55
   0  -4 -18 135.245 41.9252  55
   0   4  18 77.0841 71.1082  50
   0  -4  18 112.572 96.4304  52
   0   4 -18 152.124 71.0965  28
   0  -4  18 97.0024 63.6963  49
   0  -4 -18 68.8417 54.2302  48
   0   4 -18 103.695 55.3119  47
   0  -4 -18 135.485 56.6515  43
   0  -4 -18 51.2410 51.9350  40
   0  -4 -18 63.5733 45.3015  37
   0   4 -18 68.7126 68.6889  21
   0  -4 -18 93.8671 53.9477  32
   0   4 -18 80.3083 70.8299  36
   0   4 -18 70.6845 58.2337   7
   0  -4  18 112.620 60.9459  18
   0   4  18 106.304 58.2008  18
   0  -4  19 8495.54 274.070   3
   0   4  19 7567.54 245.982   3
   0   4 -19 7619.80 216.349  69
   0   4 -19 7572.10 217.702  66
   0  -4 -19 7100.95 209.477  69
   0  -4  19 8407.06 245.249  63
   0  -4 -19 8010.64 196.608  65
   0  -4 -19 8260.17 223.125  62
   0   4  19 7819.59 289.499  59
   0   4  19 7723.27 208.988  56
   0  -4 -19 7124.89 198.722  57
   0   4 -19 7855.92 212.620  55
   0  -4 -19 7937.58 200.090  53
   0  -4 -19 8053.32 177.076  55
   0  -4  19 7836.08 255.612  52
   0  -4  19 7980.74 269.840  50
   0   4 -19 8322.90 228.429   7
   0   4  19 8034.80 245.270  49
   0   4 -19 7767.84 208.441  47
   0  -4 -19 8227.22 215.596  48
   0  -4 -19 8142.71 221.778  43
   0  -4 -19 7792.87 219.261  40
   0   4 -19 8299.39 248.481  21
   0  -4 -19 6730.71 163.440  37
   0  -4  19 8164.71 229.041  18
   0   4  19 7809.47 231.280  18
   0   4 -19 7773.28 240.338  28
   0  -4  19 8042.86 267.384   4
   0   4  19 7898.77 251.922   4
   0   4 -19 8092.03 249.606  36
   0  -4 -19 7917.86 220.433  32
   0  -4 -20 215.363 70.6954  69
   0   4 -20 186.829 67.4056  69
   0  -4 -20 223.123 54.4721  65
   0  -4  20 169.578 82.1642  63
   0   4 -20 182.063 68.3720  66
   0  -4 -20 238.898 64.9148  62
   0  -4  20 342.067 96.1986  59
   0   4  20 196.647 117.396  59
   0   4  20 413.899 150.449  58
   0   4  20 210.904 62.5047  56
   0  -4 -20 170.319 54.0386  57
   0   4 -20 280.762 65.9290  55
   0  -4 -20 180.431 47.0545  55
   0  -4  20 244.332 101.180  52
   0  -4  20 265.919 97.6575  50
   0  -4  20 200.239 102.871  51
   0   4  20 242.703 83.9828  50
   0   4 -20 178.916 74.4282  28
   0  -4  20 186.480 73.2843  49
   0   4  20 163.209 82.4468  49
   0   4 -20 193.675 60.3665  47
   0  -4 -20 193.113 65.7677  48
   0  -4 -20 239.971 66.0104  43
   0  -4 -20 169.513 63.5225  40
   0  -4 -20 108.285 45.3143  37
   0   4 -20 240.232 80.0119  21
   0  -4 -20 256.969 66.6217  32
   0   4 -20 200.110 82.7431  36
   0  -4  20 240.635 71.1783  18
   0   4  20 143.399 63.6684  18
   0   4 -20 240.041 69.5672   7
   0   4 -21 8937.85 244.003  69
   0   4 -21 9074.83 244.235  66
   0  -4 -21 8688.17 241.422  69
   0   4  21 9574.67 332.752  59
   0  -4  21 9802.81 279.265  59
   0   4  21 9633.92 348.477  58
   0   4  21 8173.84 225.251  56
   0   4 -21 9052.17 243.369  55
   0  -4 -21 9812.61 238.803  53
   0  -4  21 8614.47 285.071  51
   0   4  21 9238.14 270.142  50
   0  -4  21 9067.29 304.182  50
   0   4 -21 10126.5 259.942   7
   0  -4 -21 8347.40 209.328  65
   0  -4 -21 8829.73 242.682  62
   0  -4  21 9812.79 279.861  63
   0  -4 -21 9837.10 248.831  48
   0   4  21 9803.33 286.014  49
   0   4 -21 9183.08 236.755  47
   0  -4  21 8872.91 260.313  49
   0  -4 -21 8823.31 243.230  43
   0   4 -21 9920.77 280.981  21
   0  -4 -21 9960.34 254.141  40
   0   4 -21 9839.83 283.737  36
   0   4  21 8383.61 252.948  18
   0  -4  21 10134.1 265.836  18
   0   4  21 9454.45 288.647   3
   0  -4  21 9484.19 305.728   3
   0   4 -21 9481.83 275.502  28
   0  -4 -21 10152.6 255.292  32
   0  -4  21 9552.32 305.660   4
   0   4  21 9660.31 294.515   4
   0  -4  22 2653.01 158.075  59
   0   4  22 2598.67 193.655  59
   0   4  22 2562.43 210.995  58
   0  -4 -22 2671.44 126.052  53
   0  -4  22 2489.78 160.456  51
   0  -4  22 2540.38 169.916  50
   0   4  22 2343.19 149.434  50
   0   4  22 2286.77 155.560   3
   0  -4  22 2399.62 163.464   3
   0   4 -22 2381.07 124.492  47
   0   4  22 2380.13 152.684  49
   0  -4 -22 2423.54 126.268  48
   0  -4  22 2232.51 136.985  49
   0  -4 -22 2348.55 127.107  43
   0   4 -22 2402.32 132.589   7
   0  -4 -22 2497.88 129.502  40
   0  -4  22 2307.19 159.860   4
   0   4  22 2208.12 156.147   4
   0   4  22 2301.01 142.615  18
   0  -4  22 2403.38 133.782  18
   0   4 -22 2297.13 145.497  28
   0  -4 -22 2306.99 123.448  32
   0  -4  22 2761.15 157.651  63
   0  -4 -22 2309.74 129.351  62
   0  -4 -22 2542.02 112.632  65
   0   4 -22 2786.91 139.348  69
   0  -4 -22 2637.11 135.829  69
   0   4 -22 2530.21 133.008  66
   0  -4  23 539.809 102.718  59
   0   4  23 386.706 125.179  59
   0   4  23 573.503 144.544  58
   0   4  23 375.770 67.1141  56
   0  -4 -23 373.774 66.8191  53
   0   4 -23 335.188 68.8568  55
   0   4  23 446.193 96.4793  50
   0  -4  23 426.543 100.551  51
   0  -4  23 476.763 106.171  50
   0   4 -23 431.939 88.3916  28
   0   4 -23 417.396 69.6942  47
   0  -4 -23 452.407 75.9600  48
   0  -4  23 416.711 80.4363  49
   0   4  23 531.519 96.6182  49
   0  -4 -23 400.225 71.3371  43
   0   4 -23 443.803 70.7479  43
   0   4 -23 459.231 76.1320  66
   0  -4 -23 425.631 75.7725  69
   0   4 -23 461.722 75.1906  69
   0  -4 -23 425.214 69.7267  40
   0   4 -23 370.048 76.3252   7
   0  -4  23 495.471 101.784  63
   0  -4 -23 461.933 76.8469  62
   0  -4 -23 444.634 59.5293  65
   0   4  23 328.699 78.8218  18
   0  -4 -23 421.693 67.8141  32
   0  -4  23 369.659 94.8435   4
   0  -4  23 519.780 102.187   3
   0   4  23 429.392 98.0011   4
   0   4  23 402.655 96.9479   3
   0  -4  23 487.521 82.2200  18
   0   4  24 2903.27 215.522  58
   0   4 -24 2835.71 137.598  55
   0  -4 -24 2226.96 122.669  53
   0  -4  24 2387.17 154.399  51
   0  -4  24 2751.21 176.848  50
   0   4  24 2661.06 153.632  50
   0  -4  24 2691.13 168.919   3
   0   4  24 2418.83 159.909   3
   0   4 -24 2509.80 127.718  66
   0  -4 -24 2628.48 132.362  69
   0   4 -24 2915.68 140.674  69
   0   4  24 2654.26 162.949  49
   0  -4 -24 2470.64 128.887  48
   0  -4  24 2516.28 142.047  49
   0  -4 -24 2582.41 129.224  43
   0   4 -24 2697.53 127.501  43
   0  -4 -24 2770.93 134.338  40
   0   4 -24 2725.95 131.484  40
   0   4 -24 2730.62 139.600   7
   0   4  24 2706.64 167.090   4
   0  -4  24 2758.33 170.304   4
   0  -4 -24 2806.59 137.682  62
   0  -4 -24 2623.67 112.845  65
   0  -4  24 2872.29 161.350  63
   0   4 -24 2751.68 151.172  28
   0   4  24 2356.35 141.147  18
   0  -4  24 2600.24 139.930  18
   0   4 -24 2767.30 131.415  32
   0  -4 -24 2691.15 132.041  32
   0   4  24 3144.72 203.119  59
   0  -4  24 2448.42 155.272  59
   0   4  25 1922.66 182.241  58
   0   4 -25 1687.91 111.649  55
   0  -4 -25 1574.46 106.825  53
   0  -4  25 1876.19 150.616  50
   0  -4 -25 1725.36 109.391  69
   0   4 -25 1600.26 109.948  69
   0   4 -25 1620.10 105.493  66
   0  -4 -25 1846.75 113.039  48
   0   4  25 1773.07 140.284  49
   0  -4  25 1511.00 112.041  49
   0   4  25 1701.22 122.817  18
   0  -4  25 1851.29 122.445  18
   0  -4 -25 1542.46 104.650  43
   0   4 -25 1752.47 103.022  43
   0  -4 -25 1828.68 108.763  40
   0   4 -25 1631.28 102.726  40
   0  -4 -25 1691.97 112.507  62
   0  -4  25 1764.18 133.805  63
   0  -4 -25 1649.96 89.5591  65
   0   4  25 1931.35 146.596   4
   0  -4  25 1934.36 147.637   4
   0   4  25 2017.94 144.552  13
   0  -4  25 2011.32 138.507  13
   0  -4  25 1805.75 144.897   3
   0   4  25 1709.69 140.517   3
   0  -4  25 1749.51 137.166  59
   0   4  25 2018.06 168.332  59
   0   4 -25 1701.69 106.049  32
   0  -4 -25 1796.80 107.037  32
   0   4 -25 1788.72 117.301   7
   0  -4 -26 56.1526 56.2708  48
   0   4  26 67.5081 78.8037  49
   0   4  26 139.462 79.9702  36
   0   4 -26 46.3978 49.8748  43
   0  -4 -26 105.940 54.5831  43
   0   4  26 125.601 81.7970  13
   0  -4  26 92.7222 73.4615  13
   0   4 -26 118.055 54.0575  32
   0  -4 -26 71.6307 48.0673  32
   0  -4 -26 86.6639 54.4797  40
   0   4 -26 65.8819 50.7342  40
   0   4 -26 5.27239 55.3004  55
   0  -4 -26 42.4312 54.8936  53
   0   4  26 98.6359 73.1899  21
   0   4  26 80.7895 65.3667  18
   0  -4  26 140.444 61.7660  18
   0  -4  26 95.2332 75.1720   3
   0   4  26 43.3066 78.8986   3
   0  -4  26 58.6394 72.9821   4
   0   4  26 116.992 84.7518   4
   0  -4  26 59.6291 81.6884  50
   0   4  27 7176.60 240.018  49
   0  -4 -27 6853.79 197.527  48
   0  -4 -27 5859.81 177.170  69
   0   4 -27 6863.36 185.945  66
   0   4 -27 6869.98 199.752  69
   0  -4  27 6801.40 225.839  63
   0  -4 -27 6561.37 198.623  62
   0   4 -27 7067.96 204.186   7
   0   4  27 7116.27 247.697   4
   0  -4  27 6435.78 230.364   4
   0   4  27 7230.46 266.253  59
   0  -4  27 6811.18 238.833  50
   0   4  27 7848.84 279.524  58
   0   4  27 7181.80 246.187   3
   0  -4  27 6817.96 235.866   3
   0  -4  27 6737.19 218.211  13
   0   4  27 7625.17 238.825  13
   0   4 -27 6839.61 201.026  55
   0  -4 -27 5782.62 183.061  53
   0  -4  28 45.0346 65.7344   3
   0   4  28 26.5250 67.6540   3
   0  -4  28-10.6234 65.9930   4
   0   4  28-2.25184 67.2557   4
   0   4  28 36.4974 83.7819  59
   0  -4 -28 27.0129 54.5214  62
   0   4  28-36.0110 93.8071  58
   0   4 -28-12.1106 51.9416  55
   0  -4 -28 1.49645 48.3943  53
   0  -4  28 29.6490 69.2166  50
   0   4  28-10.3389 70.2706  49
   0  -4 -28 16.9283 42.2242  43
   0   4 -28 50.2443 43.4617  43
   0  -4  28 27.1928 53.8972  18
   0   4  28 8.90293 56.1804  18
   0   4 -28 15.1760 41.8714  40
   0  -4 -28 33.0880 42.2955  40
   0   4  28 25.0093 67.1280  36
   0   4 -28-8.75050 50.3366  69
   0  -4 -28 20.9692 43.0205  69
   0  -4  28 34.7122 59.3385  13
   0   4 -28 24.9393 43.9603  66
   0  -4  28 3.86302 66.8994  63
   0  -4 -28 13.8752 40.9557  32
   0   4 -28 2.50922 41.9076  32
   0   4 -28-13.1307 49.9996   7
   0   4  28 41.9927 68.4435  21
   0  -4 -29 2155.71 104.140  62
   0  -4  29 2305.20 124.112  63
   0   4  29 2340.30 124.679   8
   0   4 -29 2520.58 109.870   7
   0   4 -29 2620.96 113.023  55
   0  -4 -29 2115.92 102.631  53
   0   4 -29 2554.38 100.623  40
   0   4  29 2224.31 115.965  18
   0   4  29 2504.97 132.532  21
   0  -4  29 2412.65 113.695  18
   0   4  29 2348.71 129.095  36
   0   4  29 2365.30 144.485  59
   0   4 -29 2616.98 101.210  32
   0  -4  29 2282.42 114.524  13
   0   4  29 2574.04 141.086   4
   0  -4  29 2401.50 130.149   4
   0   4 -29 2459.30 108.902  69
   0   4 -29 2225.97 89.2435  66
   0  -4 -29 2259.97 92.6167  69
   0  -4  29 2489.00 133.145   3
   0   4  29 2601.17 141.416   3
   0   4 -30 1435.78 80.0172  55
   0  -4 -30 1185.18 76.1356  53
   0   4  30 1503.97 100.713  36
   0  -4 -30 1184.51 59.9297  69
   0   4 -30 1248.27 79.5407  69
   0   4 -30 1267.02 59.4537  66
   0  -4  30 1460.92 96.9470   4
   0   4  30 1410.75 103.593   4
   0   4  30 1243.69 102.913  59
   0   4 -30 1470.44 80.6551   7
   0   4  30 1420.12 87.2721   8
   0  -4 -30 1235.06 76.9884  62
   0  -4  30 1444.56 94.6859  63
   0   4  30 1394.44 103.995   3
   0  -4  30 1476.27 97.4403   3
   0  -4  30 1298.35 82.0203  18
   0   4  30 1451.22 99.1723  21
   0   4  31 416.586 60.5086  36
   0   4 -31 502.082 52.4090  69
   0   4  31 385.073 67.3976  59
   0  -4 -31 463.671 49.5768  62
   0  -4  31 520.542 60.1415  63
   0  -4  31 439.381 50.7909  18
   0   4  31 603.972 66.8315  21
   0   4 -31 472.599 48.8140  55
   0   4  31 339.035 44.6503   8
   0  -4 -32 1514.92 63.6450  23
   0  -4  32 1586.42 65.3959  18
   0   4  32 1516.11 75.4620  21
   0   4  32 1467.93 74.6532  36
   0  -4 -32 1297.81 57.7156  62
   0  -4  32 1421.17 64.7874  63
   0   4  32 1510.91 75.4740  28
   0   4 -32 1403.63 62.3509  69
   0   4  32 1274.31 74.4279  59
   0  -5   0 18.1597 22.6120  46
   0   5   0 7.65620 26.4579  54
   0   5   0 0.50233 26.0277  12
   0  -5   0 6.81004 30.8612   1
   0  -5   0 12.9088 37.8945   3
   0  -5   0 15.5833 37.6730   4
   0   5   0 15.4307 37.7731  47
   0  -5   0 15.4374 37.0672  52
   0  -5   0 28.3598 36.0712  51
   0  -5   0 93.3255 34.4447  50
   0   5   1 884.669 56.5757  47
   0   5  -1 789.015 56.7560  47
   0  -5  -1 816.029 31.4992  10
   0   5  -1 805.626 44.8497  12
   0   5   1 814.231 42.7334  12
   0  -5   1 851.902 56.6795  50
   0  -5  -1 786.394 57.4603  51
   0  -5   1 913.225 63.9721  52
   0  -5   1 830.200 60.4384  51
   0  -5  -1 947.836 58.5306  52
   0  -5  -1 905.384 55.7253  57
   0  -5   1 768.911 54.3485   1
   0  -5   1 758.264 59.9563   3
   0  -5  -1 835.051 55.8637   1
   0   5  -1 846.516 45.9323  54
   0   5   1 793.807 45.3932  54
   0  -5  -1 879.946 40.8227  46
   0  -5   1 822.001 41.7573  46
   0  -5   1 774.891 60.0087   4
   0  -5   2 22596.0 342.280   4
   0   5   2 21824.0 314.507  14
   0  -5  -2 22572.6 326.708  51
   0  -5  -2 23463.7 328.551  52
   0  -5   2 22558.9 342.913  52
   0  -5   2 21544.7 325.653  50
   0  -5   2 22493.1 340.663  51
   0   5   2 22411.4 289.193  12
   0  -5  -2 22375.6 279.325  10
   0  -5  -2 22064.5 318.806  57
   0  -5  -2 22558.3 332.349   1
   0  -5   2 22823.3 343.942   3
   0   5  -2 22560.1 297.928  54
   0   5   2 22296.2 299.063  54
   0  -5  -2 23884.6 285.834  46
   0  -5   2 22760.1 293.727  46
   0   5   2 21839.0 314.203  47
   0   5  -2 22845.7 326.495  47
   0  -5   3 19572.3 314.801   4
   0   5   3 18903.8 284.391  14
   0  -5  -3 19238.9 292.768  51
   0  -5   3 19717.1 319.221  52
   0  -5   3 19726.6 304.167  50
   0  -5   3 20440.4 318.730  51
   0  -5  -3 20206.7 293.728  52
   0   5   3 18553.5 256.118  12
   0  -5  -3 19287.5 253.755  10
   0  -5  -3 20409.0 293.146  57
   0  -5   3 19499.8 315.064   3
   0  -5  -3 20721.2 304.769   1
   0   5  -3 19925.1 269.969  54
   0   5   3 19668.7 271.309  54
   0  -5   3 19615.2 266.465  46
   0  -5  -3 20960.4 255.478  46
   0   5  -3 19589.0 293.907  47
   0  -5   4 28973.3 425.316   4
   0   5   4 30192.7 394.043  14
   0  -5   4 29351.2 435.915  52
   0  -5   4 29290.5 432.467  51
   0  -5  -4 29603.7 400.575  51
   0  -5  -4 30086.4 399.337  52
   0  -5   4 29120.8 419.877  50
   0   5   4 29233.3 362.379  12
   0  -5  -4 30685.4 367.050  10
   0  -5  -4 30323.3 397.947  57
   0  -5   4 29648.6 429.371   3
   0  -5  -4 31884.9 418.622   1
   0   5  -4 28442.8 372.620  54
   0   5   4 29957.3 378.535  54
   0  -5   4 28966.9 371.571  46
   0  -5  -4 30038.1 356.442  46
   0   5  -4 30156.1 407.220  47
   0  -5  -4 28934.3 391.687  48
   0  -5   5 14223.5 266.781   4
   0   5   5 14681.7 236.046  14
   0  -5   5 14375.8 272.181  51
   0  -5  -5 15181.0 238.122  52
   0  -5   5 15014.9 278.102  52
   0  -5   5 14639.5 259.762  50
   0  -5  -5 15044.9 241.542  51
   0  -5  -5 15010.6 215.663  10
   0  -5  -5 15073.1 239.722  57
   0  -5   5 14350.9 269.441   3
   0  -5  -5 15380.4 255.103   1
   0  -5  -5 16025.4 205.568  53
   0   5  -5 15017.4 220.961  54
   0   5   5 15735.0 227.449  54
   0  -5  -5 14695.6 200.541  46
   0  -5   5 14326.3 220.532  46
   0  -5  -5 14797.0 240.204  48
   0   5  -5 14243.0 244.956  47
   0   5   6 5888.71 133.200  14
   0  -5   6 6267.18 172.062  52
   0  -5   6 6205.58 161.693  50
   0  -5  -6 6091.96 139.522  51
   0  -5   6 5979.99 167.528  51
   0  -5  -6 6225.10 136.529  52
   0  -5  -6 6369.67 138.932  57
   0   5   6 6209.04 128.764  56
   0  -5   6 5404.19 155.652   3
   0  -5  -6 6292.66 148.891   1
   0   5  -6 6314.14 144.685  55
   0  -5  -6 6546.94 111.041  53
   0   5   6 6343.19 127.230  54
   0   5  -6 6409.51 123.558  54
   0  -5   6 5611.28 157.415   4
   0  -5  -6 6092.58 105.181  46
   0  -5  -6 6057.48 140.240  48
   0   5  -6 5844.26 144.723  47
   0  -5   6 6193.01 125.577  46
   0   5   7 37111.1 452.474  14
   0  -5   7 33576.7 496.872  52
   0  -5   7 34525.9 486.191  50
   0  -5   7 33331.0 497.092  51
   0  -5  -7 33513.2 440.369  52
   0  -5  -7 34130.6 444.896  57
   0   5   7 33632.3 432.849  56
   0  -5  -7 32728.7 391.727  46
   0  -5  -7 37740.3 411.138  53
   0   5   7 35190.1 428.668  54
   0   5  -7 32507.8 452.945  55
   0   5  -7 31556.2 413.207  54
   0  -5   7 31714.9 484.587   4
   0  -5  -7 35346.3 471.721   1
   0  -5   7 31849.6 486.972   3
   0  -5   7 32230.1 427.027  46
   0   5  -7 31497.0 451.968  47
   0  -5  -7 33045.9 448.548  48
   0  -5   8 24477.7 403.310  51
   0  -5  -8 24619.0 346.901  52
   0  -5   8 24007.1 401.842  52
   0  -5   8 24200.1 397.930  50
   0  -5  -8 24166.8 352.237  57
   0   5   8 24194.3 342.080  56
   0  -5  -8 24376.9 298.828  46
   0   5  -8 22723.6 319.098  54
   0   5   8 25653.3 336.732  54
   0  -5  -8 27576.8 322.547  53
   0   5  -8 24969.8 367.343  55
   0  -5   8 23801.7 395.693   4
   0  -5  -8 27613.4 382.998   1
   0  -5   8 23678.2 397.012   3
   0  -5  -8 24675.2 360.904  48
   0  -5   8 23334.0 335.503  46
   0   5  -8 24293.4 364.519  47
   0  -5   9 10203.6 231.434  50
   0  -5   9 10233.5 237.308  51
   0  -5   9 10343.8 242.563  52
   0  -5  -9 10517.7 198.176  57
   0   5   9 9956.36 187.676  56
   0  -5  -9 10601.4 148.193  46
   0   5  -9 10956.5 211.569  55
   0  -5  -9 11149.9 171.450  53
   0   5   9 10668.3 181.501  54
   0   5  -9 10701.6 172.205  54
   0  -5   9 9436.24 229.341   4
   0  -5   9 9881.47 235.007   3
   0  -5   9 9933.70 184.793  46
   0   5  -9 9582.80 199.466  47
   0   5  -9 8957.43 150.002  48
   0   5   9 10081.1 193.815  49
   0  -5  -9 9387.65 194.859  48
   0  -5  10 3809.02 149.254  51
   0  -5  10 3636.05 149.792  52
   0  -5  10 3762.10 141.582  50
   0   5  10 3737.69 109.430  56
   0  -5 -10 3987.73 117.254  57
   0  -5 -10 4092.58 76.7641  46
   0  -5  10 3650.09 141.756   4
   0   5 -10 3454.40 80.0545  48
   0   5 -10 3447.35 116.683  47
   0  -5 -10 3654.54 115.809  48
   0  -5  10 3904.26 107.423  46
   0   5  10 3810.29 116.002  49
   0   5 -10 3885.28 121.980  55
   0   5  10 3683.07 98.9056  54
   0  -5 -10 3812.84 94.1558  53
   0   5 -10 3831.93 93.6579  54
   0  -5  10 3548.46 141.332   3
   0  -5 -11 14999.1 263.774  57
   0   5  11 16196.2 261.392  56
   0  -5  11 15426.8 315.241   4
   0  -5  11 14760.5 309.562  50
   0  -5  11 14770.3 313.614  52
   0  -5  11 15134.4 312.904  51
   0  -5  11 14470.2 249.509  46
   0  -5 -11 15316.3 271.115  48
   0   5 -11 16305.1 277.214  47
   0   5  11 16473.9 274.276  49
   0   5 -11 14704.9 209.740  48
   0   5 -11 15647.3 277.806  55
   0   5  11 14221.2 233.720  54
   0  -5 -11 16433.0 238.694  53
   0   5 -11 14387.8 223.926  54
   0  -5  11 15237.1 315.059   3
   0   5 -12 255.415 61.5156  66
   0  -5 -12 256.684 46.7076  65
   0   5 -12 239.743 61.0204   7
   0   5  12 320.092 55.0989  49
   0  -5  12 310.190 54.2328  49
   0  -5 -12 280.118 53.9773  48
   0  -5  12 260.280 46.4116  46
   0   5  12 307.738 47.0527  56
   0  -5 -12 237.959 49.0290  57
   0  -5  12 285.795 71.7503  50
   0  -5  12 272.449 82.0224  52
   0  -5  12 236.863 74.6192  51
   0  -5  12 239.105 68.1979   3
   0  -5  12 283.790 66.8429   4
   0   5 -12 372.272 35.3200  54
   0   5 -12 595.827 61.6424  55
   0  -5 -12 269.824 41.4634  53
   0   5  13 1146.65 72.8564  56
   0  -5 -13 1098.92 75.4151  57
   0  -5 -13 1031.46 62.0530  53
   0   5 -13 1256.22 81.4802  55
   0   5 -13 1125.56 53.2820  54
   0  -5  13 940.399 105.856  52
   0  -5  13 1009.10 98.8567  50
   0  -5  13 1066.58 103.261  51
   0   5 -13 1309.89 92.9970   7
   0  -5  13 1144.08 79.9063  49
   0   5 -13 1145.93 77.8254  47
   0  -5 -13 1201.75 79.4415  48
   0   5  13 1232.77 83.1440  49
   0   5  13 1386.27 92.8563   3
   0  -5  13 1216.18 103.014   3
   0   5 -13 1252.96 101.709  21
   0  -5  13 1234.29 83.2165  18
   0   5 -13 1183.08 101.720  36
   0   5  13 1227.24 89.6820   4
   0  -5  13 1325.67 105.331   4
   0  -5 -13 1085.63 71.2101  65
   0  -5 -13 1079.60 77.4438  62
   0   5 -13 1207.83 96.7306  28
   0   5 -13 983.222 87.0951  66
   0   5  14 1215.88 91.0678   3
   0  -5  14 1126.77 106.461   3
   0   5 -14 1024.79 93.2167  66
   0  -5  14 1162.64 77.0159  68
   0   5 -14 1259.16 88.7044  69
   0  -5 -14 1131.78 83.4670  62
   0  -5 -14 1039.79 72.3613  65
   0  -5  14 1425.37 95.6704  63
   0   5  14 1103.50 111.225  59
   0   5  14 1176.88 132.917  58
   0   5  14 1289.17 80.1315  56
   0  -5 -14 1202.80 79.9722  57
   0  -5 -14 1153.97 70.0452  53
   0   5 -14 1291.34 86.0481  55
   0  -5  14 1191.53 109.988  50
   0  -5  14 1182.69 118.961  52
   0  -5  14 1216.67 112.685  51
   0   5 -14 1245.91 93.0388   7
   0   5  14 1122.84 86.0366  49
   0  -5 -14 1191.21 85.0700  48
   0   5 -14 1129.51 80.7111  47
   0  -5  14 1168.91 85.5540  49
   0  -5 -14 1250.56 87.1727  43
   0   5 -14 1158.57 100.995  21
   0  -5 -14 1197.42 85.3491  40
   0  -5 -14 833.350 63.6708  37
   0   5  14 1026.36 82.7577  18
   0  -5  14 1159.41 82.0492  18
   0  -5 -14 1072.00 81.9625  32
   0   5 -14 1141.16 104.561  36
   0   5  14 1151.55 90.8175   4
   0  -5  14 1125.80 106.793   4
   0   5 -14 1093.55 97.0524  28
   0   5  15 1843.90 113.236   3
   0  -5  15 1853.69 128.636   3
   0   5 -15 1836.29 111.317  66
   0  -5 -15 1710.09 95.2865  69
   0   5 -15 1678.20 100.228  69
   0  -5  15 1716.19 90.2557  68
   0  -5 -15 1666.57 98.5043  62
   0  -5 -15 1791.70 91.6346  65
   0  -5  15 1895.92 109.398  63
   0   5  15 1838.33 140.470  59
   0  -5 -15 1820.58 95.4044  57
   0   5  15 1913.14 160.099  58
   0   5  15 1659.94 93.1835  56
   0  -5 -15 1697.49 79.9743  53
   0   5 -15 1863.44 101.880  55
   0  -5  15 1788.88 129.151  50
   0  -5  15 1565.48 133.386  52
   0  -5  15 1687.75 132.779  51
   0  -5 -15 1504.14 72.5527  26
   0   5 -15 1907.77 110.305   7
   0  -5  15 1708.98 103.086  49
   0   5  15 1907.69 108.993  49
   0   5 -15 1869.84 100.446  47
   0  -5 -15 1890.09 107.146  43
   0  -5 -15 1536.72 73.9481  24
   0   5 -15 1701.76 120.124  21
   0  -5 -15 1693.28 101.553  40
   0  -5 -15 1306.32 74.4077  37
   0  -5  15 1870.54 101.931  18
   0   5  15 1613.58 102.622  18
   0  -5 -15 1811.59 102.392  32
   0   5 -15 1698.04 123.671  36
   0  -5  15 1800.45 126.613   4
   0   5  15 1839.61 114.999   4
   0   5 -15 1798.42 118.618  28
   0  -5  16 13129.6 329.694   3
   0   5  16 12910.3 293.760   3
   0   5 -16 12372.4 265.865  69
   0  -5 -16 11949.1 262.986  69
   0  -5  16 13088.3 251.655  68
   0   5 -16 12449.5 283.938  66
   0  -5 -16 11946.7 267.507  62
   0  -5 -16 11516.8 242.290  65
   0  -5  16 14227.8 291.634  63
   0   5  16 13224.5 336.052  59
   0   5  16 12025.7 256.882  56
   0   5  16 12448.7 367.142  58
   0  -5 -16 12823.0 260.844  57
   0  -5 -16 12686.6 243.413  53
   0   5 -16 12573.0 272.732  55
   0  -5  16 11873.7 311.297  52
   0  -5  16 12367.7 314.734  51
   0  -5 -16 10366.0 206.858  26
   0   5 -16 13123.2 287.902   7
   0   5  16 12343.5 280.637  49
   0  -5  16 12241.2 274.860  49
   0  -5 -16 12403.0 267.836  48
   0   5 -16 12623.2 262.050  47
   0  -5 -16 13067.1 280.830  43
   0  -5 -16 9887.76 204.487  24
   0   5 -16 12636.9 306.269  21
   0  -5 -16 11999.0 269.863  40
   0  -5 -16 9724.09 209.794  37
   0  -5  16 13053.5 277.235  18
   0   5  16 11213.5 271.908  18
   0  -5 -16 12594.6 274.001  32
   0   5 -16 12764.8 313.727  36
   0   5  16 13274.7 298.638   4
   0  -5  16 12624.5 323.665   4
   0   5 -16 12892.4 304.521  28
   0   5 -17 4231.12 161.623  66
   0  -5 -17 3701.36 144.683  69
   0   5 -17 4208.62 155.416  69
   0  -5  17 4451.57 168.984  63
   0  -5 -17 3773.04 135.414  65
   0  -5 -17 3983.67 154.798  62
   0   5  17 4160.66 204.307  59
   0   5  17 4137.93 146.891  56
   0  -5 -17 3759.57 141.439  57
   0   5  17 3951.05 231.031  58
   0   5 -17 3505.99 145.921  55
   0  -5 -17 3688.01 126.711  53
   0  -5  17 4081.66 188.551  52
   0   5 -17 4371.60 164.815   7
   0  -5  17 3954.33 185.784   3
   0   5  17 4084.11 172.844   3
   0   5 -17 4284.19 150.406  47
   0  -5 -17 3865.22 151.033  48
   0  -5  17 3754.41 153.193  49
   0  -5 -17 3831.38 154.090  43
   0   5 -17 4126.07 176.523  21
   0  -5 -17 3693.66 149.956  40
   0  -5 -17 2892.14 110.561  37
   0   5  17 3565.74 152.792  18
   0  -5  17 4123.57 156.247  18
   0  -5 -17 3790.40 151.019  32
   0   5 -17 3999.99 176.793  36
   0  -5  17 4043.02 187.361   4
   0   5  17 3909.14 170.403   4
   0   5 -17 3946.48 173.988  28
   0  -5 -18 2620.03 128.081  69
   0   5 -18 2761.25 139.760  66
   0   5 -18 2573.63 129.025  69
   0  -5  18 2724.95 143.063  63
   0  -5 -18 2887.51 134.600  62
   0  -5 -18 2684.05 118.946  65
   0   5  18 2738.10 176.789  59
   0  -5 -18 2657.44 122.042  57
   0   5  18 2600.19 207.568  58
   0   5  18 2425.41 124.161  56
   0  -5 -18 2611.73 114.746  53
   0   5 -18 2672.71 128.696  55
   0  -5  18 2672.46 166.586  50
   0  -5  18 2286.13 157.942  52
   0  -5  18 2640.49 164.387  51
   0   5 -18 2971.20 143.918   7
   0   5  18 2974.61 153.282   3
   0  -5  18 2799.01 163.814   3
   0  -5 -18 2899.72 132.055  48
   0   5  18 2751.20 146.374  49
   0   5 -18 2814.60 129.623  47
   0  -5 -18 2791.56 134.993  43
   0   5 -18 2812.38 156.018  21
   0  -5 -18 2774.81 131.659  40
   0  -5 -18 1919.75 94.3326  37
   0   5 -18 2777.05 159.366  36
   0   5 -18 2807.31 152.224  28
   0  -5  18 3033.43 170.011   4
   0   5  18 2959.34 154.275   4
   0  -5 -18 2868.80 132.905  32
   0  -5  18 2948.53 136.267  18
   0   5  18 2391.81 134.309  18
   0   5  19 1946.89 165.032  59
   0   5  19 2071.37 114.065  56
   0   5  19 2026.10 198.953  58
   0  -5 -19 1748.69 103.933  57
   0   5 -19 1903.84 115.422  55
   0  -5  19 1882.85 149.513  50
   0   5  19 1692.77 121.851  50
   0  -5  19 1871.73 146.838  51
   0   5 -19 2101.59 124.355   7
   0   5  19 2007.21 136.080  49
   0  -5 -19 1802.65 109.779  48
   0   5 -19 1894.04 110.457  47
   0  -5  19 1670.36 113.277  49
   0  -5 -19 2132.73 120.932  43
   0   5 -19 2037.00 136.041  21
   0  -5 -19 2059.13 118.298  40
   0   5  19 1872.02 124.898  18
   0  -5  19 2030.92 119.449  18
   0   5 -19 2036.82 138.260  36
   0  -5  19 1973.84 132.599  63
   0  -5 -19 1892.67 117.260  62
   0  -5 -19 1886.89 103.532  65
   0  -5 -19 1943.20 114.295  32
   0   5 -19 2136.81 137.624  28
   0   5 -19 1999.01 116.624  69
   0  -5 -19 1818.92 111.488  69
   0   5 -19 2018.25 121.534  66
   0  -5 -20 7103.08 217.273  62
   0  -5  20 7636.79 238.683  63
   0  -5 -20 6377.12 185.441  65
   0   5  20 7431.43 283.140  59
   0   5  20 7023.26 205.118  56
   0   5  20 7475.21 321.014  58
   0  -5 -20 6931.77 202.107  57
   0   5 -20 6727.92 213.203  55
   0  -5 -20 5159.53 169.850  53
   0  -5  20 7154.25 257.036  51
   0  -5  20 7081.18 264.291  50
   0   5  20 7064.51 228.217  50
   0   5 -20 7570.31 226.538   7
   0  -5  20 7197.32 264.182   3
   0   5  20 6922.10 244.295   3
   0  -5  20 6526.04 213.464  49
   0   5 -20 6849.22 201.715  47
   0  -5 -20 7100.22 213.549  48
   0   5  20 7181.73 238.400  49
   0  -5 -20 6668.26 208.416  43
   0   5 -20 7624.02 246.224  21
   0  -5 -20 7340.35 217.684  40
   0   5  20 5998.06 213.274  18
   0  -5  20 7167.49 219.317  18
   0   5 -20 7223.00 244.270  36
   0  -5 -20 7044.85 212.230  32
   0   5 -20 7033.09 218.696  66
   0  -5 -20 6656.81 204.270  69
   0   5 -20 7211.77 213.595  69
   0   5  20 7009.24 247.929   4
   0  -5  20 7113.30 260.388   4
   0   5 -20 6713.92 233.666  28
   0   5 -21 1645.94 113.533  66
   0   5 -21 1522.43 107.846  69
   0  -5 -21 1566.89 105.138  69
   0  -5 -21 1459.73 91.7058  65
   0  -5  21 1701.91 128.942  63
   0  -5 -21 1566.15 111.066  62
   0   5  21 1682.63 160.722  59
   0   5  21 1624.65 189.877  58
   0  -5 -21 1673.42 104.634  53
   0  -5  21 1545.74 135.768  51
   0  -5  21 1576.32 141.344  50
   0  -5  21 1661.27 133.172  52
   0   5 -21 1515.30 114.748   7
   0  -5  21 1581.78 137.195   3
   0   5  21 1500.61 127.223   3
   0  -5 -21 1534.47 109.415  48
   0   5  21 1533.03 130.350  49
   0   5 -21 1532.13 103.322  47
   0  -5 -21 1692.42 112.148  43
   0   5 -21 1552.82 127.376  21
   0  -5 -21 1636.84 109.768  40
   0   5 -21 1720.58 135.693  36
   0   5  21 1626.81 130.333  21
   0  -5  21 1664.30 114.967  18
   0   5  21 1347.76 113.154  18
   0  -5 -21 1456.25 103.831  32
   0   5  21 1659.54 132.152  36
   0   5  21 1532.62 129.888   4
   0  -5  21 1594.21 134.767   4
   0   5 -21 1649.60 126.353  28
   0  -5  22 3289.67 183.714   4
   0   5  22 3230.49 179.362   4
   0  -5  22 3279.38 183.150   3
   0   5  22 3325.50 178.056   3
   0  -5 -22 2953.06 136.301  69
   0   5 -22 2996.14 144.303  69
   0   5 -22 3240.13 147.434  66
   0  -5  22 3336.48 170.005  63
   0  -5 -22 3264.38 152.158  62
   0  -5 -22 2876.01 123.347  65
   0   5  22 3496.75 209.099  59
   0   5  22 2901.60 135.206  56
   0   5  22 3404.39 238.695  58
   0   5 -22 3109.27 147.507  55
   0  -5 -22 2658.93 129.156  53
   0  -5  22 2969.32 181.801  50
   0  -5  22 3145.96 177.237  51
   0   5 -22 3569.01 156.528   7
   0  -5 -22 3094.46 145.566  48
   0   5  22 3549.40 177.009  49
   0   5 -22 3208.95 141.402  47
   0  -5 -22 3152.85 143.631  43
   0   5 -22 3190.10 166.172  21
   0  -5 -22 3154.37 144.439  40
   0   5 -22 3550.26 177.497  36
   0   5  22 3689.15 185.176  21
   0   5  22 3009.75 157.442  18
   0  -5  22 3338.88 156.084  18
   0   5  22 3601.69 181.045  13
   0  -5  22 3147.48 157.775  13
   0  -5 -22 3444.41 149.910  32
   0   5 -22 3381.63 170.030  28
   0   5  22 3235.59 173.788  36
   0  -5 -23-6.76438 53.5815  69
   0   5 -23 1.77023 53.7757  69
   0   5 -23 25.3278 57.7190  66
   0  -5 -23 47.1059 48.5694  65
   0  -5  23-8.97042 80.9549  63
   0  -5 -23-5.78713 59.3061  62
   0   5  23 49.2226 97.2021  59
   0   5  23 61.5187 128.654  58
   0   5  23 45.5453 55.6358  56
   0  -5 -23 3.23386 54.6161  53
   0   5 -23-17.1680 58.6454  55
   0  -5  23 36.5529 84.2420  50
   0  -5  23 2.44938 81.6109  51
   0   5 -23 65.3707 75.2011  28
   0   5  23 34.4257 75.1494  49
   0  -5 -23 1.88153 57.5022  48
   0   5 -23 1.70112 50.4081  47
   0  -5 -23 27.6924 56.0822  43
   0   5  23-2.58535 77.2167   3
   0  -5  23 58.7554 77.8693   3
   0  -5  23 44.3358 75.2894   4
   0   5  23 36.9674 77.9947   4
   0  -5  23 98.0789 69.7774  13
   0   5  23 57.4589 74.4700  13
   0  -5 -23 45.3803 52.7510  40
   0   5  23 34.0851 73.4974  21
   0  -5 -23 25.2064 53.8590  32
   0   5  23 54.6178 77.4358  36
   0   5 -23 11.5058 61.9326   7
   0  -5  23 25.1768 57.5705  18
   0   5  23 29.1653 62.2140  18
   0   5 -24 430.401 70.4086  66
   0   5 -24 324.294 70.4160  69
   0  -5  24 498.320 92.2619  63
   0  -5 -24 382.283 61.1537  65
   0   5  24 391.388 105.149  59
   0  -5 -24 388.027 75.2910  62
   0   5  24 325.256 64.1971  56
   0   5  24 553.443 144.716  58
   0   5 -24 318.530 69.9207  55
   0  -5 -24 239.897 65.1395  53
   0  -5  24 324.315 95.4494  50
   0  -5  24 522.147 95.1785  51
   0   5 -24 379.646 84.1560  28
   0   5  24 400.380 91.9969  49
   0   5 -24 330.924 65.1699  47
   0  -5 -24 308.238 71.1731  48
   0   5  24 326.669 91.6306   4
   0  -5  24 326.347 88.3770   3
   0  -5  24 323.229 89.2554   4
   0   5  24 315.200 88.1726   3
   0  -5 -24 390.859 70.4007  43
   0   5 -24 355.340 65.6719  43
   0   5 -24 376.030 68.2776  40
   0  -5  24 372.161 77.8110  13
   0   5  24 434.091 88.5796  13
   0  -5 -24 360.153 65.8713  40
   0   5 -24 351.681 72.4666   7
   0   5  24 272.787 74.6693  18
   0  -5  24 352.948 76.1371  18
   0  -5 -24 389.778 66.2467  32
   0   5 -24 377.254 67.6988  32
   0   5  24 352.887 89.7720  36
   0   5  24 332.514 87.1427  21
   0   5 -25 1294.12 111.734  28
   0   5 -25 1409.56 101.856  55
   0  -5 -25 1351.56 95.3732  53
   0  -5  25 1228.70 126.763  50
   0  -5  25 1465.48 119.195  63
   0  -5 -25 1400.09 103.433  62
   0   5 -25 1322.51 94.1574  32
   0  -5 -25 1201.40 89.4235  32
   0  -5 -25 1321.81 101.880  48
   0   5  25 1348.88 124.557  49
   0  -5 -25 1436.94 97.7228  43
   0   5 -25 1385.68 93.3140  43
   0   5 -25 1291.28 94.1656  40
   0  -5 -25 1282.34 93.2942  40
   0   5  25 1324.13 121.343  21
   0   5  25 1159.56 105.464  18
   0  -5  25 1319.93 102.625  18
   0  -5  25 1133.79 116.018   3
   0   5  25 1233.27 124.063   3
   0   5  25 1298.97 117.693  36
   0   5 -25 1348.74 102.145   7
   0  -5  25 1299.95 120.705   4
   0   5  25 1336.98 128.345   4
   0   5 -25 1142.65 93.5595  69
   0  -5  25 1149.01 100.635  13
   0  -5  26 59.7211 60.0540  13
   0  -5 -26 31.6573 56.0039  48
   0   5  26 33.9050 72.3127  49
   0   5 -26 32.4760 50.2284  66
   0  -5  26 31.1105 73.4649  50
   0   5  26 2.99923 114.589  58
   0  -5  26 28.3252 70.9406   4
   0  -5  26 28.7279 71.5024   3
   0   5  26 77.4882 78.1012   3
   0   5  26 42.0130 77.5366   4
   0   5 -26-1.68908 54.2589  55
   0  -5 -26 85.8913 51.3749  53
   0   5  26 49.8885 87.2661  59
   0   5  27 2287.77 168.875  58
   0  -5 -27 1625.36 96.2639  53
   0   5 -27 2374.19 116.881  55
   0  -5  27 2114.46 135.024  50
   0  -5  27 1936.81 126.702  63
   0  -5 -27 1941.71 109.524  62
   0   5  27 1910.74 130.556  49
   0  -5 -27 2057.20 99.9309  32
   0   5 -27 2240.53 104.888  32
   0   5 -27 2069.65 98.1098  43
   0  -5 -27 2119.82 103.082  43
   0  -5 -27 2215.43 103.067  40
   0   5 -27 2132.31 102.515  40
   0   5 -27 2111.54 109.153   7
   0   5  27 2116.14 122.075   8
   0   5  27 2353.87 139.529  21
   0  -5  27 2150.41 114.473  18
   0   5  27 2216.41 135.751  36
   0  -5  27 2462.33 140.199   4
   0   5  27 2207.30 144.140   4
   0   5 -27 2074.26 103.201  66
   0   5 -27 2006.64 107.326  69
   0   5  27 2191.64 143.054   3
   0  -5  27 2251.74 137.512   3
   0   5  27 2297.86 148.738  59
   0   5  28 1644.51 139.122  58
   0   5 -28 1782.04 97.8097  55
   0  -5 -28 1621.04 92.4435  53
   0  -5  28 1885.17 119.929  50
   0  -5  28 1743.95 116.342  63
   0  -5 -28 1847.92 101.154  62
   0   5  28 1651.45 115.809  49
   0  -5 -28 1975.37 92.5851  43
   0   5 -28 1938.08 91.1215  40
   0  -5  28 1864.11 103.172  18
   0   5  28 1948.48 122.759  21
   0   5  28 1806.43 118.365  36
   0   5 -28 1867.78 99.4469   7
   0   5 -28 1769.55 87.4953  32
   0  -5  28 1916.31 121.166   3
   0   5  28 1971.37 125.995   3
   0   5  28 2018.69 129.004   4
   0  -5  28 1923.83 119.449   4
   0   5  28 1826.01 127.917  59
   0   5 -28 1625.46 85.1783  66
   0   5 -28 1750.44 97.1566  69
   0   5 -29 7.53176 35.1000  66
   0  -5  29 41.0429 59.1261  63
   0  -5 -29 16.6047 42.9084  62
   0   5  29 106.752 65.4686  59
   0   5  29 117.604 74.2968  58
   0   5  29 43.1161 57.3044  21
   0   5  29 67.5744 62.2428  36
   0   5 -29 64.9639 42.4569  55
   0   5  29 32.5743 59.6109   4
   0  -5  29 20.9470 51.3384   3
   0   5  29 51.5352 61.0476   3
   0  -5  29 70.0546 52.5133   4
   0  -5  29 66.6348 47.9907  18
   0   5 -29 37.1765 44.8998   7
   0  -5 -29 41.0504 42.0389  53
   0   5 -29 22.3974 42.4587  69
   0   5  30 233.246 59.8143  28
   0   5  30 242.984 59.2093  21
   0   5  30 195.455 57.8138  36
   0   5 -30 218.353 43.6294   7
   0  -5  30 182.956 45.8100  18
   0  -5 -30 194.111 44.3278  62
   0   5  30 128.579 58.6109  59
   0   5 -30 195.523 41.7921  55
   0   5 -30 205.465 30.7418  66
   0   5 -30 194.086 44.4870  69
   0  -5  30 169.810 54.9885  63
   0   5  31 261.174 50.5803  28
   0   5  31 195.869 43.9184  59
   0  -5 -31 239.493 37.9269  62
   0  -5  31 235.048 44.7695  63
   0   5  31 249.133 50.0694  36
   0   5  31 304.192 50.7882  21
   0  -5  31 287.848 40.3048  18
   0   5 -31 223.808 36.8538  69
   0  -5 -31 204.508 35.1712  23
   0   5  32 55.6477 27.5503  36
   0   5  32 46.1159 28.8039  28
   0   5  32 70.4786 27.4024  21
   0  -5 -32 61.4673 21.1158  62
   0  -5  32 47.5462 21.6863  18
   0  -6   0 64102.0 763.996  52
   0  -6   0 60954.2 761.541  51
   0  -6   0 60048.4 760.528   1
   0   6   0 56262.8 734.509  47
   0  -6   0 64283.4 706.648  46
   0   6   0 62358.0 721.586  54
   0  -6   0 59803.1 745.020  57
   0  -6   1 3780.88 115.586  50
   0  -6   1 3757.26 124.781  52
   0  -6  -1 3732.01 117.665  52
   0  -6  -1 3757.81 118.403  51
   0  -6   1 3678.93 123.101  51
   0   6   1 3483.71 88.7813  12
   0  -6  -1 3968.20 122.939   1
   0  -6   1 4031.35 128.842   4
   0  -6   1 3809.33 122.436   1
   0  -6   1 4112.10 130.963   3
   0   6   1 3507.16 111.337  47
   0   6  -1 3669.93 112.393  47
   0  -6  -1 3443.18 88.2389  46
   0  -6   1 3765.16 92.8825  46
   0  -6   1 3368.43 111.234  57
   0  -6  -1 3649.58 111.511  57
   0   6  -1 3330.44 95.9129  54
   0   6   1 3709.06 100.190  54
   0  -6   2 1127.93 71.6819  57
   0  -6  -2 1136.38 67.2646  57
   0  -6   2 1227.95 78.5968   4
   0  -6   2 1028.06 76.1521  52
   0  -6  -2 1097.30 69.1167  51
   0  -6   2 1066.59 70.5486  50
   0  -6   2 1009.79 74.5896  51
   0  -6  -2 1040.89 68.7095  52
   0   6   2 1011.21 50.2344  12
   0  -6   2 1096.32 71.5359   1
   0  -6  -2 1236.87 72.2726   1
   0  -6   2 1233.45 79.1672   3
   0   6   2 1124.96 69.1829  47
   0   6  -2 1122.62 70.2876  47
   0  -6  -2 1044.20 50.9408  46
   0  -6   2 1093.55 55.4592  46
   0   6   2 1098.80 64.6077  14
   0   6  -2 1036.61 57.1364  54
   0   6   2 1089.16 59.2476  54
   0  -6   3 18273.6 304.627  57
   0  -6  -3 19326.4 302.985  57
   0  -6   3 19482.9 333.569   4
   0  -6  -3 19298.4 310.684  51
   0  -6   3 19241.8 333.004  51
   0  -6   3 19075.3 316.850  50
   0  -6  -3 18945.7 307.618  52
   0  -6   3 19986.4 338.175  52
   0   6   3 18026.7 261.111  12
   0  -6  -3 19534.4 262.158  10
   0  -6  -3 20755.5 324.501   1
   0  -6   3 19877.1 336.444   3
   0   6   3 18956.7 299.502  47
   0   6  -3 19948.1 311.802  47
   0  -6  -3 20311.0 265.315  46
   0  -6   3 20257.1 281.079  46
   0   6   3 19280.9 300.982  14
   0   6  -3 19001.0 282.610  54
   0   6   3 20222.5 289.384  54
   0  -6   4 65361.4 847.519  57
   0  -6  -4 71815.8 848.694  57
   0  -6   4 70446.0 888.393   4
   0  -6   4 68516.3 890.378  52
   0  -6  -4 73271.1 852.146  52
   0  -6   4 70422.7 873.380  50
   0  -6   4 70888.6 888.976  51
   0  -6  -4 71869.5 855.217  51
   0   6   4 69893.0 796.769  12
   0  -6  -4 66791.4 798.843  10
   0  -6  -4 77113.6 880.169   1
   0  -6   4 71864.1 892.374   3
   0   6   4 72604.2 844.223  47
   0   6  -4 69588.2 852.774  47
   0  -6   4 71302.4 818.024  46
   0  -6  -4 74464.7 798.836  46
   0   6   4 72462.5 842.777  14
   0   6  -4 70047.6 819.703  54
   0   6   4 72039.1 828.507  54
   0   6  -4 71171.2 841.533  55
   0  -6  -4 72176.6 778.499  53
   0  -6  -5 5100.25 132.245  57
   0  -6   5 4604.83 134.828  57
   0   6   5 5190.19 125.298  56
   0  -6   5 4954.87 155.783   4
   0  -6  -5 5177.55 138.622  51
   0  -6   5 5541.19 169.061  52
   0  -6   5 5251.65 161.942  51
   0  -6   5 4970.94 150.866  50
   0  -6  -5 5156.00 133.745  52
   0  -6  -5 4776.86 110.327  10
   0  -6  -5 5446.23 105.319  46
   0   6  -5 4967.11 138.863  47
   0  -6   5 5006.63 120.468  46
   0   6  -5 4977.96 131.923  55
   0   6  -5 5409.37 121.601  54
   0   6   5 5306.81 125.407  54
   0  -6  -5 5686.06 100.630  53
   0   6   5 5446.74 136.205  14
   0  -6   5 5151.14 159.350   3
   0  -6   6 5920.45 155.992  57
   0  -6  -6 6810.21 157.837  57
   0   6   6 6734.91 147.203  56
   0  -6   6 6393.58 176.748  50
   0  -6  -6 6873.44 160.710  51
   0  -6   6 6794.02 191.376  52
   0  -6  -6 6698.48 156.733  52
   0  -6   6 6571.33 188.335  51
   0  -6   6 6932.52 189.487   3
   0   6  -6 6580.02 164.791  47
   0  -6   6 6732.71 148.575  46
   0  -6  -6 6833.83 122.085  46
   0  -6   6 6758.92 186.653   4
   0   6  -6 7039.24 163.906  55
   0  -6  -6 7269.30 122.146  53
   0   6   6 6175.85 142.875  54
   0   6  -6 6706.27 138.876  54
   0   6   6 7202.73 159.772  14
   0   6   7 5020.70 126.525  56
   0  -6   7 4158.77 132.405  57
   0  -6  -7 4969.63 133.003  57
   0  -6   7 4862.83 164.145  52
   0  -6  -7 4796.49 130.083  52
   0  -6   7 4764.63 154.472  50
   0  -6   7 4746.85 161.518  51
   0  -6   7 4852.33 161.139   3
   0   6  -7 4602.59 136.801  47
   0  -6   7 4477.51 119.780  46
   0  -6  -7 4789.83 135.486  48
   0  -6  -7 4978.33 100.228  46
   0  -6   7 4791.93 158.755   4
   0   6   7 5159.05 124.672  54
   0   6  -7 4398.21 111.983  54
   0   6  -7 4837.26 138.193  55
   0  -6  -7 4915.30 101.149  53
   0   6   7 5668.33 139.568  14
   0   6   8 1097.09 64.5621  56
   0  -6  -8 940.434 64.4988  57
   0  -6  -8 957.203 48.0193  53
   0   6  -8 1016.78 72.1469  55
   0   6  -8 861.415 52.3964  54
   0   6   8 915.287 58.6344  54
   0  -6  -8 1237.42 77.1271   1
   0  -6   8 1041.51 86.3672   3
   0  -6  -8 1044.00 44.9440  46
   0  -6   8 868.634 60.5802  46
   0   6  -8 952.046 72.6409  47
   0  -6  -8 1003.26 71.0254  48
   0  -6   8 1038.34 89.1622  51
   0  -6   8 938.248 93.2856  52
   0  -6   8 938.271 81.3655  50
   0  -6  -8 987.877 62.5464  52
   0  -6   8 1025.39 85.1843   4
   0   6   9 7227.34 163.392  56
   0  -6  -9 7323.02 170.455  57
   0  -6  -9 7635.04 141.716  53
   0   6  -9 7535.32 183.232  55
   0   6  -9 6938.07 143.910  54
   0   6   9 7016.24 154.398  54
   0  -6  -9 7348.84 180.275  48
   0   6   9 7146.31 168.083  49
   0  -6   9 7293.97 209.802   3
   0  -6  -9 6896.35 123.089  46
   0  -6   9 6940.07 203.634   4
   0  -6   9 6799.89 206.199  51
   0  -6   9 6682.32 203.169  52
   0  -6   9 7069.74 199.939  50
   0  -6  -9 7064.47 164.578  52
   0   6  10 3307.79 115.535  49
   0  -6 -10 2831.18 114.164  48
   0   6 -10 3265.39 135.794   7
   0  -6  10 3117.04 144.728   3
   0   6  10 3196.08 101.419  54
   0   6 -10 3226.79 93.3175  54
   0   6 -10 3395.82 126.766  55
   0  -6 -10 3024.65 90.0893  53
   0  -6  10 3021.42 142.030   4
   0  -6 -10 3151.17 113.217  57
   0   6  10 3256.38 110.079  56
   0   6  10 3014.48 161.947  58
   0  -6 -10 2816.88 108.994  65
   0  -6  10 3151.31 107.646  68
   0   6 -10 2778.57 131.706  66
   0  -6  10 3222.19 149.486  52
   0  -6  10 2996.59 144.075  51
   0  -6  10 3146.53 140.106  50
   0  -6  11 2550.67 133.717   4
   0  -6  11 2589.52 135.945   3
   0   6 -11 2431.90 127.284  66
   0  -6  11 2842.30 105.784  68
   0  -6 -11 2479.61 113.102  62
   0  -6 -11 2792.98 108.853  65
   0  -6 -11 2899.57 97.5985  60
   0  -6 -11 2877.45 110.695  57
   0   6  11 2585.53 157.712  58
   0   6  11 2886.34 109.231  56
   0  -6 -11 2641.95 87.3955  53
   0   6  11 2672.14 94.1717  54
   0   6 -11 2549.01 84.7979  54
   0   6 -11 2686.34 115.873  55
   0  -6  11 2489.39 142.701  52
   0  -6  11 2492.70 133.195  50
   0  -6  11 2540.75 141.717  51
   0   6 -11 2534.29 126.810   7
   0   6 -11 2816.02 114.728  47
   0   6  11 2790.40 112.875  49
   0  -6 -11 2548.89 113.180  48
   0  -6 -11 2601.58 118.233  43
   0   6 -11 2762.00 140.679  21
   0  -6 -11 2468.60 115.547  40
   0  -6 -11 2020.34 87.4122  37
   0   6  11 2644.86 132.734  21
   0  -6  11 2764.25 115.727  18
   0  -6 -11 2583.07 117.338  32
   0   6 -11 2802.32 137.958  28
   0   6  11 2636.78 131.646  36
   0   6 -11 2586.43 140.055  36
   0  -6  12 7.98798 62.7423   3
   0  -6  12 15.7475 61.8452   4
   0  -6  12 37.2930 47.8300  68
   0  -6 -12 1.18585 48.3709  65
   0   6 -12 9.90230 61.9579  66
   0  -6 -12-7.01096 53.0566  62
   0  -6 -12 14.5686 35.9698  60
   0  -6 -12 24.7743 47.3265  57
   0   6  12 28.9352 44.4314  56
   0   6  12 46.0456 97.4727  58
   0   6 -12 11.7582 31.0894  54
   0  -6 -12-7.38171 37.0066  53
   0   6 -12 14.5123 49.3185  55
   0  -6  12 11.3443 69.3421  50
   0  -6  12-7.74419 83.1102  52
   0  -6  12-3.87197 79.4320  51
   0  -6 -12 26.1149 41.9488  26
   0   6 -12 77.5949 69.2200  28
   0   6  12 8.89878 52.2886  49
   0  -6 -12 105.132 55.0813  48
   0   6 -12 34.2130 50.8994  47
   0  -6  12 45.8366 45.0601  46
   0  -6 -12 3.04714 50.4432  43
   0  -6 -12 29.6792 43.7184  24
   0  -6 -12-42.8324 50.8644  37
   0  -6 -12-13.4926 51.8040  40
   0   6  12-1.83814 59.5237  21
   0   6 -12 18.8695 68.9876  21
   0  -6 -12 8.91821 50.6346  32
   0   6 -12 21.1035 71.0883  36
   0   6  12 10.9372 59.2650  36
   0   6 -12 3.29488 57.0605   7
   0  -6  12 18.6447 47.9198  18
   0   6  13 1132.24 97.5473   4
   0  -6  13 1074.75 108.288   4
   0  -6  13 1054.50 106.453   3
   0   6  13 1190.31 98.8419   3
   0   6 -13 997.861 98.6834  66
   0  -6  13 959.158 78.0702  68
   0  -6 -13 1041.85 78.0834  65
   0  -6 -13 988.239 85.5549  62
   0  -6 -13 1104.97 64.2685  60
   0   6  13 1116.38 104.797  59
   0  -6 -13 1099.34 80.4536  57
   0   6  13 1152.46 78.6125  56
   0   6  13 1048.14 137.223  58
   0   6 -13 1001.34 56.6457  54
   0   6 -13 1082.75 85.0381  55
   0  -6 -13 961.901 65.4082  53
   0  -6  13 1065.49 114.153  51
   0  -6  13 1082.50 105.063  50
   0  -6  13 992.317 113.202  52
   0  -6 -13 961.676 67.6087  26
   0   6 -13 1273.54 101.505   7
   0   6 -13 1137.63 86.5160  47
   0  -6  13 1000.16 75.1651  46
   0   6  13 946.864 85.1905  49
   0  -6 -13 992.211 85.5333  43
   0   6 -13 1125.46 104.693  21
   0  -6 -13 1005.89 68.7254  24
   0  -6 -13 1122.84 88.3521  40
   0  -6 -13 691.338 63.5204  37
   0   6  13 1177.46 101.679  21
   0   6  13 1095.08 89.5845  18
   0  -6 -13 1124.06 88.8221  32
   0   6 -13 1178.15 107.772  36
   0   6  13 1125.43 101.608  36
   0  -6  13 1107.97 85.0166  18
   0   6 -13 1172.35 107.667  28
   0  -6  14 7764.92 245.162   4
   0   6  14 8454.58 231.921   4
   0   6  14 8616.13 233.014   3
   0  -6  14 7928.94 249.416   3
   0  -6  14 8120.60 196.072  68
   0   6 -14 7876.02 200.673  69
   0   6 -14 7694.61 222.130  66
   0  -6 -14 7453.06 208.287  62
   0  -6 -14 7127.69 188.903  65
   0  -6  14 8876.38 217.247  63
   0   6  14 8362.46 246.551  59
   0  -6 -14 8002.10 171.382  60
   0   6  14 8009.08 286.969  58
   0   6  14 8015.98 199.399  56
   0  -6 -14 7640.29 199.386  57
   0   6 -14 7888.58 158.021  54
   0   6 -14 7814.95 210.394  55
   0  -6 -14 7295.77 170.067  53
   0  -6  14 7469.81 240.689  50
   0  -6  14 7540.33 244.637  51
   0  -6  14 7119.96 242.661  52
   0  -6 -14 6691.95 162.288  26
   0   6 -14 8608.54 233.427   7
   0  -6 -14 8353.67 213.147  48
   0  -6  14 7995.16 191.044  46
   0   6 -14 8054.29 203.948  47
   0   6  14 8148.70 214.525  49
   0  -6 -14 8985.91 227.701  43
   0  -6 -14 6717.01 162.682  24
   0   6 -14 8062.23 243.858  21
   0  -6 -14 8196.49 219.789  40
   0  -6 -14 5877.64 160.553  37
   0   6 -14 8361.91 247.257  28
   0   6  14 8484.65 244.576  36
   0   6 -14 8022.30 244.786  36
   0  -6 -14 7380.19 209.905  32
   0  -6  14 8342.16 213.878  18
   0   6  14 7896.84 238.859  21
   0   6  14 7211.74 214.684  18
   0   6 -15 11331.4 282.900  66
   0   6 -15 11206.2 259.389  69
   0  -6  15 12551.3 257.615  68
   0  -6 -15 12077.9 256.807  65
   0  -6  15 14370.0 291.725  63
   0  -6 -15 12195.7 276.987  62
   0   6  15 13748.3 325.338  59
   0  -6 -15 11811.2 221.046  60
   0  -6 -15 12008.6 261.589  57
   0   6  15 12651.1 265.482  56
   0   6  15 12210.8 365.742  58
   0  -6 -15 13431.6 244.333  53
   0   6 -15 12577.7 280.032  55
   0  -6  15 12304.1 318.877  52
   0  -6 -15 10249.8 216.400  26
   0   6 -15 12799.9 294.639   7
   0  -6 -15 13130.7 281.054  48
   0   6 -15 12190.2 262.905  47
   0  -6 -15 12249.9 282.574  43
   0  -6 -15 10619.9 218.320  24
   0   6 -15 12630.8 313.153  21
   0  -6 -15 12251.4 282.141  40
   0   6  15 10378.7 273.085  18
   0   6  15 13837.8 325.734  21
   0  -6  15 13129.4 279.851  18
   0   6  15 13220.5 306.509   3
   0  -6  15 12508.0 323.202   3
   0  -6 -15 12584.3 283.382  32
   0   6  15 12169.0 307.398  36
   0   6 -15 12811.6 317.617  36
   0  -6  15 12628.8 323.204   4
   0   6  15 12953.9 305.946   4
   0   6 -15 12327.5 310.193  28
   0   6 -16 2518.93 135.040  66
   0  -6  16 2283.44 109.899  68
   0   6 -16 2680.51 124.724  69
   0  -6 -16 2179.64 124.196  62
   0  -6 -16 2248.37 111.801  65
   0  -6  16 2835.63 137.656  63
   0   6  16 2572.07 157.202  59
   0   6  16 2503.02 121.710  56
   0  -6 -16 2436.65 119.715  57
   0   6  16 2518.05 202.803  58
   0  -6 -16 2549.05 105.469  53
   0   6 -16 2356.09 121.428  55
   0  -6  16 2453.16 155.128  50
   0  -6  16 2501.26 157.211  51
   0  -6  16 2443.40 158.548  52
   0  -6 -16 2028.11 90.3395  26
   0   6 -16 2523.57 134.955   7
   0  -6 -16 2470.61 126.657  48
   0   6 -16 2298.29 116.857  47
   0   6  16 2488.20 132.236  49
   0  -6 -16 2352.10 125.691  43
   0  -6 -16 2318.17 123.445  40
   0   6  16 2248.75 135.385   3
   0  -6  16 2115.56 145.687   3
   0   6  16 2421.99 146.962  36
   0   6 -16 2291.56 144.654  36
   0  -6  16 2320.18 123.894  18
   0   6  16 2009.72 121.085  18
   0   6  16 2192.19 138.301  21
   0  -6  16 2310.46 148.206   4
   0   6  16 2306.52 137.062   4
   0  -6 -16 2495.61 126.198  32
   0   6 -16 2319.58 144.355  28
   0  -6 -16 1760.52 87.0490  24
   0   6 -16 2342.83 143.685  21
   0   6 -17 75.0239 64.4566  69
   0  -6  17 127.282 56.7672  68
   0   6  17 80.8623 60.5285  56
   0  -6 -17 58.6347 53.4731  57
   0   6  17 202.817 139.469  58
   0   6 -17 87.6875 58.4218  55
   0  -6 -17 111.388 50.9376  53
   0  -6  17 169.100 97.3548  52
   0  -6  17 75.0179 87.5204  50
   0  -6  17 34.1377 86.4092  51
   0   6 -17 101.762 76.2716  28
   0  -6 -17 107.575 46.6435  26
   0   6  17 154.576 92.1178  59
   0  -6 -17 108.842 61.6659  62
   0   6 -17 96.1194 57.7474  47
   0   6  17 136.769 74.3005  49
   0  -6 -17 136.370 61.8908  48
   0  -6 -17 135.639 61.2353  43
   0  -6 -17 95.1209 44.5915  24
   0  -6 -17 160.212 64.5012  40
   0   6  17 89.4421 72.6908  21
   0   6 -17 170.041 82.0254  21
   0   6  17 46.1808 61.2801  18
   0  -6  17 120.950 60.7739  18
   0   6 -17 203.285 75.9240   7
   0   6  17 107.475 75.0588  36
   0   6 -17 124.634 85.1798  36
   0  -6 -17 133.843 62.0351  32
   0  -6 -17 77.2496 54.5659  65
   0  -6  17 87.9537 72.1217  63
   0   6 -17 76.7084 71.2148  66
   0   6 -18 158.329 63.1548  69
   0  -6 -18 206.817 57.7783  65
   0   6 -18 145.120 69.9075  66
   0  -6  18 189.217 74.2784  63
   0  -6 -18 153.512 63.9367  62
   0   6  18 210.714 96.4150  59
   0  -6 -18 133.286 54.4836  57
   0   6  18 143.067 59.6680  56
   0   6  18 347.912 144.937  58
   0   6 -18 190.313 63.4230  55
   0  -6  18 171.701 89.9141  50
   0  -6  18 198.467 90.5114  51
   0   6 -18 167.965 80.0892  28
   0  -6 -18 176.082 64.4913  48
   0   6 -18 147.501 60.0970  47
   0   6  18 188.097 72.9552  49
   0  -6 -18 176.535 62.5215  43
   0  -6 -18 151.147 60.0344  40
   0   6 -18 142.009 68.4153   7
   0   6  18 223.546 82.7949  36
   0   6 -18 158.376 81.8931  36
   0  -6 -18 224.757 63.9028  32
   0  -6  18 241.468 65.9304  18
   0   6  18 179.443 64.2686  18
   0   6 -18 232.197 78.2587  21
   0   6  18 200.912 82.0665  21
   0  -6  19 752.010 96.4150  63
   0  -6 -19 752.862 77.3023  65
   0  -6 -19 785.416 89.1786  62
   0   6  19 745.694 119.071  59
   0  -6 -19 720.026 77.9629  57
   0   6  19 703.840 81.6661  56
   0   6  19 760.078 157.659  58
   0   6 -19 649.225 83.5859  55
   0  -6 -19 674.691 71.2880  53
   0  -6  19 722.431 108.964  51
   0  -6  19 678.830 110.717  52
   0  -6  19 705.220 110.629  50
   0   6 -19 738.199 90.3318   7
   0   6  19 777.918 102.306   3
   0  -6  19 830.232 108.035   3
   0   6 -19 731.730 80.3722  47
   0   6  19 710.911 95.5798  49
   0  -6 -19 603.965 80.8493  48
   0  -6 -19 759.574 84.9982  43
   0   6 -19 635.377 97.1912  21
   0  -6 -19 692.549 81.5335  40
   0   6  19 804.349 102.132  21
   0  -6  19 831.278 88.5722  18
   0   6  19 585.349 85.4787  18
   0   6 -19 613.872 100.104  36
   0   6  19 772.621 103.866  36
   0   6  19 828.207 104.864   4
   0  -6  19 845.262 110.785   4
   0  -6 -19 703.240 83.4110  32
   0   6 -19 860.469 104.417  28
   0   6 -19 657.429 82.8457  69
   0   6 -19 764.564 91.3846  66
   0  -6 -20 2707.89 125.888  65
   0  -6  20 2678.64 149.649  63
   0  -6 -20 2378.70 131.633  62
   0   6  20 2943.89 179.084  59
   0   6  20 2795.87 215.985  58
   0  -6 -20 2912.67 127.645  53
   0  -6  20 2632.21 162.345  51
   0  -6  20 2534.89 158.365  52
   0  -6  20 2546.05 166.266  50
   0   6 -20 2992.31 148.339   7
   0   6  20 2661.09 160.358   3
   0  -6  20 2879.55 170.233   3
   0   6 -20 2493.08 127.088  47
   0  -6 -20 2513.00 134.911  48
   0   6  20 2757.98 156.540  49
   0  -6 -20 2560.36 134.735  43
   0   6 -20 2704.94 158.251  21
   0  -6 -20 2606.67 132.101  40
   0   6  20 2788.49 162.300  21
   0   6  20 2343.20 138.373  18
   0  -6  20 2656.66 134.815  18
   0   6  20 2883.56 163.442  36
   0   6 -20 2841.96 164.442  36
   0  -6  20 2904.00 170.089   4
   0   6  20 2514.91 158.262   4
   0  -6 -20 2699.60 134.516  32
   0   6 -20 2785.37 158.325  28
   0   6 -20 2788.51 140.290  66
   0   6 -20 2571.55 128.023  69
   0  -6 -21 1807.23 118.042  62
   0  -6 -21 1900.40 106.716  65
   0  -6  21 1927.61 135.817  63
   0   6  21 1913.38 157.065  59
   0   6  21 1744.34 111.279  56
   0   6  21 2026.20 197.220  58
   0  -6 -21 1723.17 107.548  57
   0  -6 -21 1878.18 107.134  53
   0   6 -21 1803.29 117.837  55
   0  -6  21 1865.33 135.977  52
   0  -6  21 1868.12 143.929  51
   0  -6  21 1810.13 147.417  50
   0   6 -21 1844.66 119.932   7
   0  -6  21 1716.32 142.503   3
   0   6  21 1807.30 137.440   3
   0   6  21 1803.99 133.551  49
   0   6 -21 1988.66 114.206  47
   0  -6 -21 1910.86 120.430  48
   0  -6 -21 1762.72 113.966  43
   0   6 -21 1786.34 130.660  21
   0  -6 -21 1781.37 113.047  40
   0   6  21 1676.11 137.131  21
   0   6  21 1446.44 115.622  18
   0  -6  21 1759.29 116.281  18
   0   6 -21 1719.42 134.210  36
   0   6  21 1613.13 135.198  36
   0  -6 -21 1719.64 112.259  32
   0   6 -21 1990.29 119.548  69
   0   6 -21 1745.99 117.689  66
   0  -6  21 1754.89 140.504   4
   0   6  21 1812.21 139.968   4
   0   6 -21 1667.28 128.859  28
   0   6 -22 6908.95 215.573  66
   0   6 -22 6662.69 204.407  69
   0  -6 -22 7107.35 223.365  62
   0  -6 -22 6908.24 196.241  65
   0  -6  22 7613.68 242.047  63
   0   6  22 6808.07 265.987  61
   0   6  22 7193.37 263.857  59
   0   6  22 7712.74 323.207  58
   0   6  22 6942.43 208.076  56
   0   6 -22 6665.76 212.876  55
   0  -6 -22 5761.00 181.456  53
   0  -6  22 6944.62 242.176  51
   0  -6  22 6897.82 256.616  50
   0   6 -22 7289.73 223.028   7
   0   6  22 7008.21 249.740   3
   0  -6  22 7019.10 256.181   3
   0  -6 -22 6426.47 211.238  48
   0   6  22 7664.07 249.390  49
   0   6 -22 6421.60 198.447  47
   0  -6 -22 6637.18 209.170  43
   0   6 -22 7501.77 248.194  21
   0  -6 -22 7030.82 212.236  40
   0   6 -22 6922.60 241.599  36
   0   6  22 7078.00 251.485  21
   0  -6  22 7012.55 216.193  18
   0  -6 -22 7196.98 214.875  32
   0   6  22 6723.18 246.135  36
   0  -6  22 7171.05 257.833   4
   0   6  22 6908.92 251.064   4
   0   6 -22 7344.62 241.729  28
   0   6 -23 2955.71 140.955  66
   0   6 -23 2807.47 131.420  69
   0  -6 -23 2923.60 125.796  65
   0  -6  23 3430.91 169.722  63
   0  -6 -23 3159.98 148.378  62
   0   6  23 3135.61 177.871  59
   0   6  23 3107.12 139.845  56
   0   6  23 3448.86 231.569  58
   0   6 -23 3100.18 144.658  55
   0  -6 -23 2654.43 126.683  53
   0  -6  23 3253.67 178.981  50
   0  -6  23 3001.10 163.076  51
   0   6 -23 3501.37 152.757   7
   0  -6 -23 3433.44 152.241  48
   0   6 -23 3044.63 137.496  47
   0   6  23 3262.96 168.842  49
   0   6  23 3156.44 175.731   3
   0  -6  23 3282.13 180.120   3
   0  -6 -23 3131.83 140.379  43
   0  -6 -23 3227.67 140.699  40
   0   6 -23 3185.95 161.656  21
   0   6 -23 3481.79 170.043  36
   0  -6 -23 3057.16 137.105  32
   0   6  23 3156.56 172.273  36
   0   6 -23 3171.85 161.212  28
   0  -6  23 2983.24 170.317   4
   0   6  23 3123.32 176.279   4
   0  -6  23 3150.08 145.477  18
   0   6  23 3189.81 172.034  21
   0  -6 -24 537.454 79.4599  48
   0   6  24 484.989 90.6691  49
   0   6 -24 474.465 68.7951  47
   0   6  24 520.848 92.3921  36
   0   6 -24 536.016 69.8377  43
   0  -6 -24 492.786 68.6736  43
   0  -6 -24 500.031 68.6094  40
   0   6  24 487.734 70.2083  56
   0   6 -24 496.924 83.3221  28
   0  -6  24 538.369 98.9532  50
   0  -6  24 388.186 80.9679  51
   0  -6 -24 483.933 68.6023  32
   0  -6 -24 423.958 68.2346  53
   0   6 -24 516.745 74.5338  55
   0  -6  24 521.761 77.0307  18
   0   6  24 497.901 92.5800  21
   0   6  24 426.771 90.8711   3
   0  -6  24 484.657 90.3535   3
   0  -6  24 577.876 95.5271   4
   0   6  24 587.858 96.0273   4
   0   6 -25 2172.64 112.891  66
   0   6 -25 1872.05 105.752  69
   0  -6 -25 1951.93 115.145  62
   0  -6 -25 2156.57 100.319  65
   0   6  25 1989.54 105.430  56
   0   6  25 2318.41 185.838  58
   0   6  25 2431.35 145.015  49
   0   6  25 2121.09 144.826  59
   0   6 -25 2014.79 112.963  55
   0  -6 -25 1753.62 101.683  53
   0   6  25 2146.48 143.812   4
   0  -6  25 2245.25 141.303   4
   0   6  25 2201.95 142.587   3
   0  -6  25 2042.13 137.926   3
   0  -6  25 2028.16 136.166  50
   0  -6  26 4.24335 63.5664   3
   0   6  26 13.3353 70.9085   3
   0  -6  26 6.28734 63.5682   4
   0   6  26 2.26835 72.1707   4
   0   6 -26-6.75452 49.0266  66
   0  -6  26 9.43504 66.0400  63
   0   6  26 42.4511 74.4528  59
   0  -6 -26 26.6073 51.6206  62
   0   6  26-49.8384 109.861  58
   0   6 -26 24.3805 47.9425  55
   0  -6 -26 25.9311 47.3257  53
   0  -6  26 32.0710 68.9585  50
   0   6  26-20.2735 64.0559  49
   0  -6 -26-19.2259 43.8134  43
   0   6 -26 18.5674 42.9728  43
   0   6 -26 34.5871 49.1857  69
   0  -6 -26 21.1587 41.9000  40
   0   6 -26 9.30453 45.0075  40
   0   6 -26-29.7909 49.4422   7
   0  -6  26 15.6986 52.6345  18
   0   6  26 19.1799 66.8607  36
   0   6 -26-1.31583 43.6206  32
   0  -6 -26 23.5746 42.8056  32
   0   6  26 36.4727 67.9770  21
   0   6  27 1759.51 119.199  59
   0   6 -27 1629.21 92.7804  55
   0  -6 -27 1601.52 89.8766  53
   0  -6  27 1824.97 116.746  50
   0   6  27 1790.50 119.313  28
   0  -6 -27 1931.11 102.212  62
   0  -6  27 1988.28 118.989  63
   0  -6  27 1910.48 119.098   3
   0   6  27 1809.02 124.631   3
   0  -6 -27 1793.10 90.0837  43
   0   6 -27 1718.14 84.7366  43
   0   6 -27 1896.97 92.1913  40
   0   6  27 1852.05 146.936  58
   0   6  27 1965.19 122.637  21
   0  -6  27 1845.23 99.1391  18
   0   6  27 1879.80 120.890  36
   0   6 -27 1812.70 88.9767  32
   0   6 -27 1798.87 90.7338  66
   0   6 -27 1769.88 93.2515  69
   0  -6  27 1798.36 114.755   4
   0   6  27 1733.99 124.365   4
   0   6 -27 1766.95 97.6708   7
   0   6 -28 2601.48 104.340  55
   0  -6  28 2674.48 123.730  63
   0  -6 -28 2265.80 102.277  62
   0   6  28 2445.15 127.054  28
   0   6  28 2394.86 120.911  59
   0   6 -28 2510.32 104.153   7
   0   6  28 2637.53 144.988  58
   0   6 -28 2654.96 97.3670  40
   0  -6  28 2718.48 110.081  18
   0   6  28 2454.02 124.291  21
   0   6  28 2576.61 126.851  36
   0   6 -28 2553.34 101.836  69
   0   6 -28 2691.94 96.3056  66
   0   6 -28 2604.01 95.3093  32
   0  -6  28 2535.09 119.787   4
   0   6  28 2735.24 136.607   4
   0  -6  28 2623.58 122.849   3
   0   6  28 2808.48 136.499   3
   0  -6 -29 271.197 42.4775  23
   0   6  29 276.943 53.5850  59
   0   6  29 305.738 60.4529  21
   0  -6  29 299.200 49.4269  18
   0   6  29 358.263 64.1740  36
   0   6 -29 276.533 43.6974  55
   0   6  29 346.505 71.3991  58
   0   6 -29 296.078 39.1714  66
   0   6 -29 279.567 44.5112  69
   0   6  29 281.221 60.9827  28
   0   6 -29 318.081 46.4651   7
   0  -6  29 289.284 58.6539  63
   0  -6 -29 310.784 48.2003  62
   0   6 -30 1220.31 59.2933   7
   0  -6 -30 888.183 47.8318  23
   0  -6 -30 933.764 47.5900  16
   0   6  30 1230.76 75.9649  28
   0   6  30 909.276 57.0839  59
   0  -6  30 1096.93 60.2113  18
   0   6  30 1223.19 74.6856  21
   0   6  30 1188.57 73.8250  36
   0  -6  30 978.766 66.7993  63
   0  -6 -30 1089.08 58.9632  62
   0   6 -30 1156.81 55.2884  69
   0   6 -31 20.7442 20.0214  22
   0  -6  31 78.4196 27.6386  63
   0  -6 -31 80.9411 22.9830  62
   0  -6  31 85.0535 24.4200  18
   0   6  31 103.202 31.0788  36
   0   6  31 80.9310 30.5878  21
   0   6  31 85.6352 31.7218  28
   0  -7   0 2.11854 31.9933  46
   0   7   0 19.4722 45.4776  47
   0  -7   0 9.02313 44.9055  51
   0  -7   0-12.7562 47.6505  52
   0  -7   0-12.9334 40.0986  57
   0  -7   0 3.90469 42.7063   1
   0   7   0 18.8357 35.4303  54
   0   7  -1 26382.1 371.159  54
   0   7   1 26645.6 374.914  54
   0  -7   1 26253.7 356.958  46
   0  -7  -1 25845.8 348.699  46
   0   7   1 23392.9 376.516  47
   0   7  -1 24519.9 383.618  47
   0  -7   1 25174.0 409.746  51
   0  -7   1 26629.6 413.815  52
   0  -7  -1 25126.4 401.170  51
   0  -7  -1 26207.5 403.294  52
   0  -7  -1 26650.6 392.500  57
   0  -7   1 24431.7 385.453  57
   0  -7  -1 25712.0 412.107   1
   0  -7   1 24877.4 406.058   1
   0   7   1 24303.5 384.136  14
   0   7  -2 22811.4 341.223  54
   0   7   2 22937.7 346.331  54
   0  -7  -2 23184.3 322.350  46
   0  -7   2 22601.3 332.970  46
   0   7  -2 23019.4 364.431  47
   0   7   2 22643.3 358.368  47
   0  -7  -2 23210.1 374.175  51
   0  -7   2 23113.0 388.941  51
   0  -7  -2 24170.2 376.069  52
   0  -7   2 23540.9 394.787  52
   0  -7   2 23365.0 367.529  57
   0  -7  -2 24087.5 363.952  57
   0  -7   2 23977.8 390.384   1
   0  -7   2 23806.8 397.649   3
   0  -7  -2 25112.4 391.687   1
   0  -7   2 23321.4 394.156   4
   0   7   2 22853.2 363.387  14
   0   7   3 4418.54 123.766  54
   0   7  -3 4071.81 116.842  54
   0  -7  -3 4410.09 133.301  57
   0  -7   3 4086.05 133.425  57
   0  -7  -3 4213.24 104.069  46
   0   7   3 4081.51 130.087  47
   0   7  -3 4264.40 134.437  47
   0  -7   3 4333.11 151.507  52
   0  -7   3 4463.52 151.560  51
   0  -7   3 4152.66 138.068  50
   0  -7  -3 4079.41 135.537  51
   0  -7  -3 4266.54 134.371  52
   0  -7   3 4498.42 148.648   1
   0  -7   3 4409.01 152.917   4
   0  -7  -3 4762.96 148.815   1
   0  -7   3 4498.39 153.940   3
   0   7   3 4378.86 130.946  14
   0  -7  -4 5025.34 156.483   1
   0  -7   4 4384.77 151.476   1
   0  -7   4 4664.16 159.361   3
   0  -7   4 4553.62 158.503   4
   0  -7  -4 4908.81 139.859  57
   0   7   4 5086.07 131.047  56
   0  -7   4 4726.56 142.423  57
   0   7   4 4717.47 138.552  14
   0  -7   4 4936.69 163.878  52
   0  -7  -4 5020.48 144.557  52
   0  -7   4 4879.69 162.746  51
   0  -7   4 4691.22 150.012  50
   0  -7  -4 4884.10 145.370  51
   0   7  -4 5018.67 146.451  47
   0   7   4 4421.85 134.434  47
   0   7  -4 4881.45 127.211  54
   0   7   4 5152.89 135.823  54
   0  -7  -4 5181.54 115.489  46
   0   7  -4 4514.01 165.148   7
   0  -7  -5 10109.0 171.235  46
   0   7  -5 10136.3 190.623  54
   0   7  -5 9389.70 201.709  55
   0   7   5 9709.35 197.618  54
   0   7  -5 9702.22 245.531   7
   0   7   5 9929.98 206.465  14
   0  -7   5 9367.53 237.997   3
   0  -7  -5 10163.3 227.053   1
   0  -7   5 9341.36 237.917   4
   0   7  -5 9346.35 210.605  47
   0   7   5 9133.39 200.299  47
   0  -7   5 9598.37 238.728  51
   0  -7  -5 9845.93 210.408  52
   0  -7   5 10065.3 243.811  52
   0  -7  -5 9559.27 212.114  51
   0  -7   5 9821.82 227.175  50
   0  -7  -5 10125.6 209.720  57
   0   7   5 9797.22 196.466  56
   0  -7   5 9006.92 210.051  57
   0  -7   5 9791.44 194.225  68
   0  -7  -5 9493.34 191.493  60
   0   7   5 8820.74 257.721  61
   0  -7   6 2135.06 103.398  57
   0  -7  -6 2178.64 96.2919  57
   0   7   6 2260.72 93.1600  56
   0   7  -6 2287.39 98.9101  55
   0   7   6 2327.58 94.1439  54
   0   7  -6 1983.72 81.8891  54
   0  -7   6 2176.92 113.191  50
   0  -7   6 2202.74 119.001  51
   0  -7  -6 2306.52 98.2832  52
   0  -7   6 2207.81 121.588  52
   0   7   6 2207.03 97.5695  47
   0  -7  -6 2235.62 73.8251  46
   0   7  -6 2369.65 124.535   7
   0  -7  -6 2677.99 114.938   1
   0  -7   6 2385.03 122.573   3
   0  -7   6 2235.15 117.644   4
   0  -7  -6 2149.23 89.6460  60
   0  -7  -6 2225.16 100.371  65
   0  -7   6 2304.37 95.2288  68
   0   7   6 2422.45 99.5646  14
   0  -7  -7 1482.13 92.6501   1
   0  -7   7 1277.29 99.8388   3
   0  -7   7 1208.80 75.8601  68
   0  -7  -7 1241.88 80.0536  65
   0  -7  -7 1359.71 74.5101  60
   0  -7  -7 1221.48 78.5880  57
   0  -7   7 1127.10 83.3375  57
   0   7   7 1275.11 116.420  58
   0   7   7 1379.40 76.4971  56
   0   7  -7 1259.53 67.2245  54
   0   7   7 1340.15 73.3497  54
   0   7  -7 1292.83 80.2851  55
   0  -7   7 1265.64 100.806  51
   0  -7   7 1044.34 101.729  52
   0  -7  -7 1275.25 78.5713  52
   0  -7   7 1220.87 93.5621  50
   0   7   7 1377.22 101.805  28
   0  -7  -7 984.940 70.4394  26
   0   7  -7 1373.72 103.676   7
   0  -7   7 1096.29 72.9368  46
   0   7   7 1288.14 80.1179  47
   0  -7  -7 1266.48 57.0271  46
   0  -7  -7 1194.80 87.8710  43
   0  -7  -7 1017.67 71.0261  24
   0  -7   7 1299.47 89.1658  40
   0   7  -7 1337.51 107.033  21
   0   7   7 1278.61 99.7744  21
   0  -7   7 1245.44 99.8624   4
   0  -7   7 1357.52 90.4771  32
   0  -7  -7 1245.92 87.9115  32
   0   7   7 1225.02 99.4974  36
   0   7  -7 1335.97 107.675  36
   0   7   7 1531.42 81.4203  14
   0   7  -7 1340.91 106.527  28
   0  -7   8 14060.7 309.230   3
   0  -7  -8 16342.5 299.238   1
   0  -7   8 13002.5 245.774  68
   0   7  -8 12558.8 294.236  66
   0  -7  -8 13860.1 265.161  65
   0  -7  -8 13125.3 237.193  60
   0   7   8 13772.6 328.224  58
   0  -7  -8 13536.3 259.362  57
   0  -7   8 11683.7 251.712  57
   0   7   8 13757.6 252.946  56
   0   7  -8 11849.7 222.403  54
   0   7   8 13408.0 245.147  54
   0   7  -8 12794.0 261.739  55
   0  -7   8 12990.3 304.762  51
   0   7   8 14474.5 256.603  49
   0  -7   8 13444.0 295.670  50
   0  -7   8 13552.3 304.358  52
   0  -7  -8 12865.6 253.946  52
   0   7   8 13648.4 306.770  28
   0  -7  -8 10888.1 226.074  26
   0   7  -8 14171.8 307.618   7
   0   7  -8 12982.0 262.772  47
   0  -7   8 12878.5 243.354  46
   0  -7  -8 13325.6 205.992  46
   0  -7  -8 13515.2 283.680  43
   0  -7  -8 10782.7 224.769  24
   0  -7  -8 13798.2 282.933  40
   0  -7   8 14112.0 285.093  40
   0   7   8 13410.9 301.530  21
   0   7  -8 14966.1 323.082  21
   0  -7   8 13591.1 303.770   4
   0  -7  -8 13379.1 280.877  32
   0  -7   8 14373.0 285.508  32
   0   7  -8 14018.4 316.975  36
   0   7   8 13145.6 299.624  36
   0  -7   8 13766.1 267.312  18
   0   7  -8 13558.7 309.023  28
   0  -7   9 6897.91 216.966   3
   0  -7   9 6654.03 171.784  68
   0   7  -9 6227.99 204.179  66
   0  -7  -9 7478.79 194.024  62
   0  -7  -9 7204.53 183.731  65
   0  -7  -9 6771.32 159.399  60
   0  -7   9 5974.88 171.311  57
   0  -7  -9 6825.05 177.076  57
   0   7   9 7206.04 174.952  56
   0   7   9 7187.33 240.023  58
   0   7  -9 6226.67 147.306  54
   0   7   9 7069.61 168.891  54
   0   7  -9 6634.30 183.285  55
   0  -7  -9 6631.50 135.982  53
   0  -7   9 6859.63 215.220  52
   0  -7   9 6673.20 207.815  50
   0  -7  -9 7041.52 175.901  52
   0  -7   9 7049.28 218.344  51
   0   7   9 6601.16 211.341  28
   0  -7  -9 5528.63 150.023  26
   0   7  -9 7116.98 212.623   7
   0   7  -9 7047.00 184.816  47
   0  -7   9 6689.81 166.621  46
   0   7   9 7092.40 177.250  49
   0  -7  -9 7212.88 199.469  43
   0  -7  -9 5475.06 149.327  24
   0  -7   9 7270.21 197.438  40
   0  -7  -9 6611.69 191.016  40
   0  -7   9 6838.32 182.539  18
   0   7  -9 6895.34 222.098  21
   0   7   9 7032.92 214.732  21
   0  -7  -9 6898.14 193.086  32
   0  -7   9 7337.23 197.877  32
   0  -7   9 4697.18 143.985  35
   0   7  -9 6681.28 221.671  36
   0   7   9 6790.10 212.961  36
   0  -7   9 6498.58 210.953   4
   0   7  -9 7076.90 221.357  28
   0  -7  10 2032.13 126.887   4
   0  -7  10 2067.35 127.867   3
   0   7 -10 2110.89 128.049  66
   0  -7  10 2123.91 100.927  68
   0  -7 -10 2089.09 104.169  65
   0  -7 -10 2235.60 113.365  62
   0  -7 -10 2085.79 91.0987  60
   0  -7  10 1960.84 102.713  57
   0   7  10 2333.07 103.705  56
   0  -7 -10 2211.55 104.687  57
   0   7  10 2307.02 158.066  58
   0  -7 -10 2046.48 80.1060  53
   0   7  10 2171.09 94.7610  54
   0   7 -10 2004.29 105.492  55
   0   7 -10 2143.81 86.2675  54
   0  -7  10 2076.85 126.440  50
   0  -7  10 2174.62 139.478  52
   0  -7  10 2194.56 133.772  51
   0  -7 -10 1708.90 87.4137  26
   0   7  10 2087.38 129.898  28
   0   7 -10 2186.40 126.661   7
   0   7  10 2140.96 104.603  49
   0   7 -10 2171.60 109.081  47
   0  -7  10 2207.66 99.3976  46
   0  -7 -10 2207.54 115.467  43
   0  -7 -10 1655.93 86.1971  24
   0  -7 -10 2176.25 113.096  40
   0  -7  10 1387.94 83.2630  38
   0   7 -10 2237.24 132.901  28
   0   7  10 2133.29 127.723  36
   0   7 -10 2174.83 135.502  36
   0  -7 -10 2163.17 112.863  32
   0  -7  10 2144.01 106.043  18
   0   7  10 2064.11 123.727  21
   0   7 -10 2135.35 132.316  21
   0  -7  11 644.260 91.9085   3
   0  -7  11 775.550 71.5639  68
   0   7 -11 680.430 96.4586  66
   0  -7 -11 749.442 73.2659  65
   0  -7 -11 722.755 77.9363  62
   0  -7 -11 700.782 61.3961  60
   0   7  11 741.099 72.2292  56
   0  -7 -11 850.458 74.5686  57
   0   7  11 674.626 123.312  58
   0   7  11 743.779 62.6684  54
   0  -7 -11 637.816 54.8557  53
   0   7 -11 651.937 54.1093  54
   0   7 -11 726.322 75.8841  55
   0  -7  11 800.112 99.7902  51
   0  -7  11 764.584 93.3915  50
   0  -7  11 674.997 102.560  52
   0   7  11 730.274 95.2699  28
   0  -7 -11 599.866 62.3244  26
   0   7 -11 836.399 92.0279   7
   0  -7  11 642.080 70.2390  46
   0   7 -11 967.394 82.3782  47
   0   7  11 746.601 76.4354  49
   0  -7 -11 716.772 82.4950  43
   0  -7 -11 569.987 61.1590  24
   0   7 -11 672.585 96.1424  21
   0  -7 -11 676.799 78.8026  40
   0   7  11 696.225 90.2253  21
   0  -7  11 707.601 92.1825   4
   0  -7 -11 780.576 81.6193  32
   0   7  11 803.993 93.6619  36
   0   7 -11 761.951 100.057  36
   0  -7  11 747.450 75.5575  18
   0   7 -11 612.450 94.9466  28
   0  -7  12 1415.39 116.324   3
   0   7 -12 1073.37 105.734  66
   0  -7  12 1315.07 88.6413  68
   0  -7 -12 1341.44 92.8254  65
   0  -7 -12 1285.00 95.5565  62
   0  -7 -12 1245.31 76.7579  60
   0  -7 -12 1327.13 91.0653  57
   0   7  12 1325.17 88.8127  56
   0   7  12 1381.34 152.449  58
   0   7 -12 1243.07 68.6551  54
   0  -7 -12 1161.00 67.9195  53
   0   7 -12 1445.48 98.2372  55
   0  -7  12 1197.76 121.840  52
   0  -7 -12 1146.12 78.5040  26
   0   7  12 1298.52 114.496  28
   0   7 -12 1499.31 113.512   7
   0  -7  12 1223.66 86.6363  46
   0   7  12 1348.01 96.6056  49
   0   7 -12 1457.65 97.3365  47
   0  -7 -12 1405.49 98.1706  48
   0  -7 -12 1391.61 103.102  43
   0  -7 -12 1140.58 78.3778  24
   0   7 -12 1418.19 118.849  21
   0  -7 -12 1436.99 100.911  40
   0   7  12 1559.66 119.294  21
   0  -7  12 1380.14 112.161   4
   0  -7 -12 1470.90 101.257  32
   0   7 -12 1494.43 122.356  36
   0   7  12 1462.28 116.551  36
   0  -7  12 1437.51 96.6085  18
   0   7 -12 1414.26 119.800  28
   0  -7  13 15889.1 372.523   3
   0  -7  13 16751.7 311.009  68
   0   7 -13 17315.2 359.744  66
   0   7 -13 14645.3 298.374  69
   0  -7 -13 15323.7 310.512  65
   0  -7  13 19554.5 339.021  63
   0  -7 -13 17461.9 339.122  62
   0  -7 -13 16312.0 283.423  60
   0   7  13 17638.3 320.442  56
   0   7  13 17036.5 422.179  58
   0  -7 -13 17095.8 322.059  57
   0   7 -13 15452.4 324.909  55
   0   7 -13 15312.0 261.105  54
   0  -7 -13 16019.2 273.508  53
   0  -7  13 16650.4 376.187  52
   0   7  13 16144.9 372.141  28
   0  -7 -13 13880.1 270.898  26
   0   7 -13 16840.1 355.352   7
   0  -7  13 16054.6 302.414  46
   0  -7 -13 16665.0 330.914  48
   0   7 -13 16780.7 319.961  47
   0  -7 -13 15607.6 337.195  43
   0   7 -13 17507.8 380.794  21
   0  -7 -13 13626.3 269.197  24
   0  -7 -13 17220.8 344.755  40
   0   7  13 15816.7 364.070  21
   0  -7  13 16436.5 375.435   4
   0  -7 -13 16938.4 341.919  32
   0   7 -13 16574.8 376.419  36
   0   7  13 16376.1 367.518  36
   0  -7  13 16703.6 328.528  18
   0   7 -13 17245.7 376.672  28
   0   7  14 4957.41 189.606   3
   0  -7  14 4634.31 200.755   3
   0   7 -14 3988.43 150.456  69
   0  -7  14 4374.11 149.613  68
   0   7 -14 4235.42 175.844  66
   0  -7  14 4631.92 164.406  63
   0  -7 -14 4124.05 160.440  62
   0  -7 -14 4000.84 149.095  65
   0  -7 -14 4371.87 132.749  60
   0  -7 -14 4215.40 155.605  57
   0   7  14 4414.02 233.176  58
   0   7  14 4421.76 158.093  56
   0  -7 -14 4007.70 126.378  53
   0   7 -14 3962.53 115.824  54
   0   7 -14 4293.25 163.124  55
   0  -7  14 4056.32 184.922  50
   0  -7  14 4119.31 194.004  52
   0  -7  14 4204.53 189.956  51
   0  -7 -14 3887.29 130.411  26
   0   7  14 4597.50 196.023  28
   0   7 -14 4808.42 183.848   7
   0   7 -14 4419.32 157.472  47
   0  -7 -14 4392.64 164.092  48
   0  -7  14 4287.08 149.635  46
   0  -7 -14 4753.56 175.586  43
   0   7 -14 4565.88 192.300  21
   0  -7 -14 3678.36 128.080  24
   0  -7 -14 4676.51 170.870  40
   0   7  14 4765.02 195.339  21
   0   7  14 4795.23 186.775   4
   0  -7  14 4611.98 199.638   4
   0  -7  14 4496.64 161.767  18
   0  -7 -14 4368.64 165.306  32
   0   7 -14 4718.81 199.217  36
   0   7  14 4669.01 196.090  36
   0   7 -14 4730.67 197.169  28
   0  -7 -15 2998.57 110.946  60
   0   7  15 3372.61 138.831  56
   0  -7 -15 3150.36 134.804  57
   0   7  15 3299.29 217.206  58
   0   7 -15 3131.14 144.385  55
   0  -7 -15 2483.56 104.374  53
   0  -7  15 3173.30 170.492  51
   0  -7  15 3065.46 168.007  50
   0   7  15 2931.51 162.828  28
   0  -7 -15 2729.51 110.419  26
   0   7 -15 3519.76 160.493   7
   0   7  15 3424.08 151.206  49
   0   7 -15 3316.32 139.136  47
   0  -7 -15 3086.81 141.970  48
   0  -7 -15 3263.38 150.231  43
   0   7 -15 3260.27 168.052  21
   0  -7 -15 2818.50 111.142  24
   0  -7 -15 3046.67 143.110  40
   0   7  15 3257.50 167.982  21
   0  -7  15 3084.22 140.813  18
   0   7 -15 3286.83 171.918  36
   0   7  15 3113.82 166.151  36
   0   7 -15 2830.31 128.634  69
   0  -7  15 3261.41 135.403  68
   0   7 -15 3188.30 158.318  66
   0  -7 -15 2965.14 140.909  32
   0   7 -15 3324.63 170.669  28
   0  -7 -15 3139.10 134.749  65
   0  -7  15 3509.31 147.569  63
   0  -7 -15 3152.03 146.849  62
   0  -7 -16 7022.69 171.519  60
   0   7  16 8328.67 316.546  58
   0  -7 -16 7510.19 214.210  57
   0   7  16 7829.20 217.337  56
   0   7 -16 7478.89 223.173  55
   0  -7  16 7794.69 259.979  51
   0  -7  16 7825.31 257.327  50
   0  -7 -16 6338.87 170.179  26
   0   7 -16 8025.97 239.315   7
   0   7 -16 7054.05 205.699  47
   0  -7 -16 7374.41 219.939  48
   0   7  16 7551.34 227.566  49
   0  -7 -16 7930.60 229.463  43
   0  -7 -16 6349.31 169.810  24
   0   7 -16 7660.41 253.681  21
   0  -7 -16 7849.00 226.342  40
   0  -7  16 7944.42 220.787  18
   0   7  16 8649.43 269.788  21
   0   7  16 7223.82 249.159  36
   0   7 -16 7824.87 258.826  36
   0  -7 -16 7881.15 227.089  32
   0  -7  16 7758.72 223.264  63
   0  -7 -16 7832.67 212.894  65
   0  -7 -16 7392.17 222.882  62
   0   7 -16 7347.46 206.800  69
   0   7 -16 7983.23 238.169  66
   0  -7  16 7904.27 207.089  68
   0   7 -16 7858.64 253.259  28
   0   7 -17 11838.4 293.926  66
   0  -7  17 11834.5 259.459  68
   0   7 -17 10998.4 259.177  69
   0  -7 -17 11008.6 280.612  62
   0  -7  17 12513.1 292.333  63
   0  -7 -17 10704.3 261.240  65
   0   7  17 11284.2 308.114  59
   0  -7 -17 11049.7 265.965  57
   0   7  17 11371.1 272.231  56
   0   7  17 11855.9 388.168  58
   0  -7 -17 10586.9 234.013  53
   0   7 -17 10921.3 278.258  55
   0  -7  17 11474.3 314.425  52
   0  -7  17 11336.2 317.078  51
   0  -7  17 11163.6 318.489  50
   0  -7 -17 9553.73 215.358  26
   0   7 -17 12138.3 299.335   7
   0   7 -17 10604.9 258.038  47
   0  -7 -17 11103.5 279.812  48
   0   7  17 11770.7 291.844  49
   0  -7 -17 11616.9 284.684  43
   0  -7 -17 11787.3 285.084  40
   0   7  17 11891.7 309.507   3
   0  -7  17 10994.8 323.098   3
   0   7 -17 12276.8 327.112  36
   0   7  17 11440.9 318.082  36
   0   7  17 12927.4 334.075  21
   0  -7  17 12195.3 285.349  18
   0   7  17 12211.3 314.233   4
   0  -7  17 11649.2 328.617   4
   0  -7 -17 11634.7 283.761  32
   0   7 -17 11856.7 315.654  28
   0  -7 -17 9941.77 218.016  24
   0   7 -17 11777.2 318.362  21
   0   7  18 74.6218 73.8876   3
   0  -7  18 45.7548 78.3459   3
   0  -7  18 85.0471 76.9799   4
   0   7  18 89.7134 75.1166   4
   0  -7 -18 88.9353 61.7699  62
   0   7  18 69.3906 73.9987  59
   0   7  18 14.2285 127.023  58
   0  -7 -18 18.6616 45.7938  53
   0  -7  18 23.3130 83.9773  52
   0  -7  18 75.0889 77.2145  50
   0  -7  18 116.602 83.2811  51
   0  -7 -18 9.84389 44.6559  26
   0   7 -18 96.7080 80.9330  28
   0  -7  18 48.1322 67.9182  63
   0  -7 -18 54.1829 56.2719  65
   0   7 -18 53.8155 65.5708  66
   0   7 -18 48.4653 55.0513  47
   0  -7 -18 53.8051 62.6428  48
   0   7  18 74.5407 70.1976  49
   0  -7 -18 72.2365 60.9059  43
   0   7 -18 56.0553 58.1267  69
   0  -7  18 20.7868 51.3093  68
   0  -7 -18 10.9057 44.7118  24
   0  -7 -18 106.782 58.7982  40
   0   7  18 123.156 81.1824  21
   0   7 -18 118.157 77.7755  21
   0  -7  18 66.5774 58.8130  18
   0   7 -18 64.7400 65.8649   7
   0  -7 -18 67.9966 55.2541  32
   0   7 -18 90.8494 79.7255  36
   0   7  18 104.434 79.5752  36
   0  -7  19 100.219 77.0040   3
   0   7  19 43.7686 72.8551   3
   0  -7  19 82.9159 75.2465   4
   0   7  19 93.8138 75.9028   4
   0   7 -19 43.7268 56.0979  69
   0   7 -19 106.924 64.6348  66
   0  -7 -19 67.3690 53.9892  65
   0  -7  19 53.3456 69.6220  63
   0  -7 -19 54.5254 57.8916  62
   0   7  19 201.345 119.351  61
   0   7  19 70.6045 77.6784  59
   0  -7 -19 86.9003 55.3783  57
   0   7  19 91.9192 60.4335  56
   0   7  19 83.5013 128.070  58
   0   7 -19 75.8556 57.4556  55
   0  -7 -19 70.6224 50.8474  53
   0  -7  19 63.3019 80.8979  51
   0  -7  19 9.19366 79.4249  52
   0  -7  19 81.1115 78.2728  50
   0   7 -19 68.1092 72.3146  28
   0   7 -19 80.8230 55.5396  47
   0   7  19 60.4001 71.2412  49
   0  -7 -19 110.589 65.6176  48
   0  -7 -19 73.8363 58.3103  43
   0  -7 -19 83.3965 56.9677  40
   0   7 -19 52.1481 65.9847   7
   0   7  19 67.0115 74.9025  36
   0   7 -19 58.7943 80.9039  36
   0  -7 -19 37.5484 55.1919  32
   0  -7  19 106.308 62.1420  18
   0   7 -19 64.8833 75.0756  21
   0   7  19 96.0551 77.4190  21
   0   7 -20 915.853 94.4360  66
   0   7 -20 921.363 87.9962  69
   0  -7 -20 933.597 85.4157  65
   0  -7 -20 847.142 91.0679  62
   0  -7  20 942.795 102.718  63
   0   7  20 930.705 109.716  59
   0   7  20 960.336 144.678  61
   0   7  20 1034.04 93.1648  56
   0  -7 -20 838.071 84.1068  57
   0   7  20 875.641 154.506  58
   0  -7 -20 920.434 79.0160  53
   0   7 -20 850.777 87.2826  55
   0  -7  20 1051.94 108.569  52
   0  -7  20 1067.50 114.857  50
   0  -7  20 966.908 108.666  51
   0   7  20 889.250 111.822  28
   0   7 -20 983.875 97.1603   7
   0   7  20 964.116 102.529  49
   0   7 -20 863.930 82.2632  47
   0  -7 -20 863.788 88.7023  43
   0  -7 -20 1042.33 91.5372  40
   0   7  20 831.274 105.453   3
   0  -7  20 791.913 106.995   3
   0   7  20 869.698 108.373  36
   0   7 -20 880.488 108.038  36
   0  -7  20 886.952 89.1727  18
   0   7  20 831.788 107.052  21
   0   7  20 846.467 108.721   4
   0  -7  20 941.608 111.498   4
   0  -7 -20 859.137 84.2661  32
   0   7 -20 845.354 105.976  28
   0   7 -20 941.672 107.228  21
   0  -7 -21 25.6701 52.5057  65
   0   7 -21 3.73135 56.9321  66
   0  -7  21 59.6758 72.0991  63
   0   7  21-10.8038 126.608  58
   0   7  21 12.4236 53.3397  56
   0  -7 -21 20.2000 48.1018  57
   0  -7 -21 21.5376 50.4225  53
   0   7 -21 30.0544 53.6759  55
   0  -7  21 2.61725 77.6778  50
   0  -7  21 93.2721 69.0742  52
   0  -7  21 14.4514 75.4586  51
   0   7 -21-2.25130 69.4179  28
   0   7  21-5.23426 74.9128  28
   0   7  21 47.8477 72.5649  59
   0  -7 -21 19.2866 60.0785  62
   0   7  21 101.790 110.254  61
   0   7  21 11.1454 73.2346  49
   0   7 -21 38.1137 51.6200  47
   0  -7 -21 25.9449 53.1370  43
   0   7  21-37.7554 81.2903   4
   0  -7  21 7.82525 69.5171   4
   0   7  21 2.46836 78.6430   3
   0  -7  21-7.92406 71.3583   3
   0   7 -21 46.2258 56.6702  69
   0  -7 -21 3.60322 52.0951  40
   0   7  21 51.4066 72.6891  21
   0   7 -21 41.3771 69.0856  21
   0  -7  21 43.6345 53.9602  18
   0   7 -21 1.91646 58.0412   7
   0  -7 -21 10.7068 51.5130  32
   0   7  21 58.6970 70.7705  36
   0   7 -21 58.6660 71.9306  36
   0   7 -22 7.11619 55.7364  66
   0  -7 -22 10.7347 51.4807  65
   0  -7  22-14.1257 70.3805  63
   0  -7 -22 16.7727 56.1823  62
   0   7  22-38.5544 124.746  58
   0  -7 -22 7.87305 48.6238  57
   0   7  22 36.1973 54.9171  56
   0  -7 -22 13.2154 51.8566  53
   0   7 -22 21.6461 51.0128  55
   0  -7  22 73.2797 77.9151  50
   0  -7  22 58.2720 72.6737  51
   0   7 -22 38.8070 64.6938  28
   0   7  22-20.4070 75.3467  28
   0   7  22 90.4775 72.8762  49
   0   7 -22 35.2952 51.5352  47
   0  -7 -22 3.53538 49.3749  43
   0  -7 -22 5.06807 49.8996  32
   0  -7 -22 42.6891 50.2754  40
   0   7  22 32.3373 73.7093  36
   0   7 -22 2.24645 70.9786  36
   0  -7  22 1.75283 55.3823  18
   0   7  22 27.0327 70.3439   4
   0  -7  22 33.1337 73.0797   3
   0   7  22 36.1494 70.0341   3
   0  -7  22-17.6194 68.2603   4
   0   7 -22 15.4862 54.5060  69
   0   7  22 15.0308 71.2159  21
   0   7 -22 13.2001 68.1349  21
   0   7 -22 11.0188 58.0250   7
   0   7  23 1279.51 117.010  59
   0   7  23 1355.62 98.9003  56
   0   7 -23 1399.79 96.8648  55
   0  -7 -23 1228.53 86.6953  53
   0  -7  23 1234.26 115.831  50
   0  -7  23 1226.01 110.171  51
   0   7  23 1350.00 121.597  28
   0   7  23 1419.03 122.511  36
   0   7 -23 1570.43 119.398  21
   0   7 -23 1380.31 117.134  36
   0   7  23 1501.17 125.798   4
   0  -7  23 1385.72 121.410   4
   0   7  23 1401.90 115.776  49
   0   7 -23 1533.52 97.3762  47
   0   7 -23 1407.41 110.592  28
   0   7  23 1654.93 128.827   3
   0  -7  23 1456.23 123.639   3
   0   7  23 1390.55 123.228  21
   0  -7  23 1439.27 102.056  18
   0   7 -24 585.765 73.2730  55
   0  -7 -24 645.827 68.3951  53
   0  -7  24 626.789 89.8842  50
   0  -7 -24 552.723 63.7569  65
   0  -7 -24 640.605 78.3804  62
   0  -7  24 651.405 89.7367  63
   0   7  24 605.019 91.1081  49
   0  -7 -24 671.554 72.5472  43
   0   7 -24 667.807 69.4223  43
   0  -7 -24 665.764 70.6856  40
   0   7 -24 686.838 79.4899   7
   0   7  24 667.140 94.9978   3
   0  -7  24 579.299 89.7333   3
   0   7  24 649.424 95.1989   4
   0  -7  24 735.368 94.1693   4
   0   7  24 620.478 72.6836  56
   0   7  24 609.243 133.184  58
   0   7  24 583.208 88.4222  59
   0  -7 -24 650.028 69.3572  32
   0   7 -24 578.355 73.2353  66
   0   7 -24 563.830 67.9061  69
   0   7 -25 407.931 63.5347  66
   0   7 -25 439.564 61.7283  69
   0  -7 -25 396.706 57.1707  65
   0  -7  25 462.630 80.5253  63
   0  -7 -25 396.083 64.9000  62
   0   7  25 474.715 78.6852  59
   0   7  25 474.507 121.265  58
   0   7  25 440.203 62.9855  56
   0  -7 -25 464.567 57.1472  53
   0   7 -25 510.970 64.4790  55
   0  -7  25 480.939 83.0436  50
   0   7  25 445.601 82.4320  49
   0   7  25 487.759 84.2782  28
   0   7  25 421.995 82.8601  36
   0   7 -25 436.609 57.8501  43
   0  -7 -25 459.517 60.8287  43
   0   7 -25 437.574 60.9960  40
   0  -7 -25 486.229 60.2733  40
   0  -7  25 504.831 67.7289  18
   0   7  25 484.648 83.9675  21
   0   7 -25 471.049 67.0027   7
   0  -7  25 391.128 77.0642   3
   0   7  25 439.481 87.1718   3
   0  -7 -25 453.210 57.8823  32
   0   7 -25 488.264 61.7503  32
   0   7 -25 450.943 72.7604  28
   0   7  25 458.879 89.0240   4
   0  -7  25 444.762 77.5790   4
   0   7 -26 322.014 53.6169  55
   0  -7 -26 340.369 53.2709  53
   0   7 -26 352.266 59.5330   7
   0  -7 -26 309.142 59.1760  62
   0  -7  26 379.932 69.9842  63
   0   7  26 437.489 79.6636  28
   0   7 -26 312.398 49.9366  32
   0  -7 -26 309.839 51.9647  43
   0   7 -26 328.262 48.8551  43
   0   7 -26 367.354 52.9830  40
   0   7  26 322.767 51.6792  56
   0   7  26 389.148 97.8218  58
   0   7  26 415.283 75.7217  21
   0  -7  26 415.268 61.3869  18
   0   7  26 320.449 72.2625  36
   0   7  26 327.495 67.2369  59
   0  -7  26 315.343 65.2682   3
   0  -7  26 389.361 66.5843   4
   0   7  26 359.597 76.4297   4
   0   7  26 396.858 77.7047   3
   0   7 -26 344.705 55.8211  66
   0   7 -26 302.075 53.8458  69
   0  -7 -26 299.767 54.0859  23
   0   7 -27 2906.22 107.935  55
   0   7  27 3075.80 116.713  59
   0   7  27 3800.47 149.322  28
   0   7  27 3616.48 164.821  58
   0  -7 -27 2889.35 100.422  23
   0   7 -27 3403.66 117.097   7
   0   7 -27 3547.39 109.881  40
   0  -7  27 3489.24 119.784  18
   0   7  27 3589.80 143.874  21
   0   7  27 3582.72 145.059  36
   0   7 -27 3605.06 109.956  32
   0   7 -27 3045.57 105.464  69
   0   7 -27 3070.12 106.116  66
   0  -7  27 3592.00 138.488   3
   0   7  27 3894.63 153.676   3
   0  -7  27 3946.37 143.257   4
   0   7  27 3801.21 154.001   4
   0  -7 -27 3328.63 117.489  62
   0  -7  27 3380.32 133.981  63
   0  -7 -28 11.2814 29.7586  16
   0  -7  28 33.1052 37.7958  18
   0   7 -28 5.33588 36.7598   7
   0   7 -28 14.0853 30.0257  66
   0  -7  28-35.2162 50.2003  63
   0   7  28 22.6973 36.0177  59
   0  -7 -28 37.6805 36.7882  62
   0  -7 -28 1.93384 26.6234  23
   0   7  28-17.4093 49.2162  36
   0   7  28 26.5487 61.5783  58
   0   7  28 41.6689 52.9057  21
   0   7  28 13.5412 50.2778  28
   0   7  29 85.3940 44.5796  28
   0  -7 -29 98.5961 32.7017  62
   0  -7  29 99.3759 41.0575  63
   0   7 -29 81.7507 30.4159   7
   0   7  29 96.8647 43.5707  36
   0  -7  29 93.5834 33.2163  18
   0   7  29 103.361 43.2912  21
   0   7  29 146.420 52.1427  58
   0   7  30 33.6874 27.6618  36
   0  -7  30 49.5541 20.9192  18
   0  -7  30 36.4764 23.9473  63
   0   7  30 43.0627 28.5508  28
   0   7  30 48.8222 28.4112  21
   0  -8   0 6579.46 175.206  65
   0  -8   0 6548.61 173.818  57
   0   8   0 6495.12 165.492  54
   0  -8   0 6312.05 187.629  51
   0  -8   0 6573.13 187.483  52
   0  -8   0 6497.24 155.842  68
   0  -8   0 5833.71 144.974  46
   0   8   0 6330.96 208.336  36
   0  -8   0 6840.75 192.039  43
   0  -8   0 6108.44 181.106  40
   0   8   0 6261.89 204.680   7
   0   8   0 6379.92 207.881  21
   0  -8   0 6495.83 188.927   1
   0   8   0 6095.60 171.076  14
   0  -8   0 6064.99 180.109  32
   0   8   0 6311.43 206.130  28
   0  -8   0 5309.11 155.883  30
   0  -8   0 4834.16 150.337  29
   0   8   0 6568.52 221.127  61
   0  -8   0 6371.19 166.708  60
   0  -8  -1 546.957 66.6722  65
   0  -8   1 565.051 65.1582  60
   0   8  -1 551.041 96.7543  61
   0   8   1 547.078 102.174  61
   0  -8  -1 579.528 65.5547  60
   0  -8   1 652.412 68.0519  57
   0  -8  -1 614.513 67.8141  57
   0   8  -1 543.960 58.4905  54
   0   8   1 575.941 61.3312  54
   0  -8  -1 494.995 69.6334  52
   0  -8  -1 527.061 69.3157  51
   0  -8   1 520.663 71.1110  52
   0  -8   1 591.865 74.0333  51
   0  -8   1 484.766 60.2544  68
   0  -8  -1 608.682 58.2510  68
   0  -8   1 527.473 54.8587  46
   0  -8   1 612.648 75.9830  43
   0  -8  -1 587.488 73.5090  43
   0  -8  -1 533.045 52.8237  46
   0  -8   1 612.342 74.7146  40
   0  -8  -1 589.066 72.9372  40
   0   8   1 735.625 90.5132   7
   0   8  -1 675.797 90.3946   7
   0   8   1 623.880 85.5054  21
   0   8  -1 610.389 88.1523  21
   0  -8   1 487.576 62.5691  30
   0   8  -1 658.846 87.6773  28
   0  -8  -1 522.427 62.3958  29
   0   8   1 601.339 89.5125  28
   0  -8  -1 503.609 62.6493  30
   0  -8   1 369.391 60.4337  29
   0  -8   1 563.797 69.1692   1
   0  -8  -1 722.193 72.7194   1
   0  -8   1 627.103 73.5537  32
   0  -8  -1 554.135 71.0495  32
   0   8   1 685.905 68.0051  14
   0   8  -1 561.017 86.6457  36
   0   8   1 637.860 86.5931  36
   0  -8  -2 224.618 54.7983   1
   0  -8   2 220.016 57.1391   1
   0  -8  -2 176.219 58.4303  65
   0  -8   2 156.082 53.5919  60
   0   8   2 111.027 92.0162  61
   0  -8  -2 137.738 51.7699  60
   0   8  -2 58.0971 77.8037  61
   0  -8  -2 128.910 51.7979  57
   0  -8   2 141.901 56.4743  57
   0   8   2 184.773 45.5821  56
   0   8   2 124.115 49.4417  54
   0   8  -2 157.587 50.5741  54
   0  -8   2 112.291 62.4123  52
   0  -8  -2 166.291 55.1028  51
   0  -8   2 149.815 61.2736  51
   0  -8  -2 153.270 58.7291  52
   0   8  -2 173.525 72.4500  28
   0   8   2 188.887 74.2939  28
   0   8   2 187.654 59.0011  47
   0  -8  -2 140.653 40.8243  46
   0  -8  -2 178.177 60.9650  43
   0  -8   2 105.231 45.6767  46
   0  -8   2 138.138 59.6055  43
   0  -8  -2 114.241 44.7978  68
   0  -8   2 86.5912 48.5024  68
   0  -8   2 200.891 58.8896  40
   0  -8   2 112.432 47.1568  41
   0  -8  -2 199.656 59.7418  40
   0   8   2 198.330 70.7155  21
   0   8  -2 188.091 76.2367  21
   0   8   2 195.032 70.8362   7
   0   8  -2 182.977 71.4194   7
   0   8   2 155.234 49.2869  14
   0  -8  -2 139.078 54.9565  32
   0  -8   2 195.170 57.0882  32
   0  -8  -2 108.851 50.5606  30
   0  -8  -2 91.1314 50.2872  29
   0   8   2 179.673 71.5797  36
   0   8  -2 154.536 76.6613  36
   0  -8   3 1354.31 93.0942   1
   0  -8   3 1237.79 100.046   3
   0  -8   3 1213.07 98.3882   4
   0  -8  -3 1255.76 90.5270   1
   0  -8  -3 1151.83 87.0553  65
   0   8  -3 1145.20 109.408  61
   0   8   3 1162.93 128.344  61
   0  -8  -3 1210.90 80.0248  60
   0  -8   3 1170.65 82.2062  60
   0   8   3 1187.26 76.1612  56
   0  -8   3 1235.78 85.3337  57
   0  -8  -3 1194.63 83.8042  57
   0   8   3 1217.95 81.8217  54
   0   8  -3 1179.81 77.4813  54
   0  -8  -3 1262.60 87.4957  51
   0  -8  -3 1217.64 85.0411  52
   0  -8   3 1207.43 98.7788  52
   0  -8   3 1249.29 98.5376  51
   0   8   3 1138.62 102.682  28
   0  -8  -3 1181.96 68.9342  68
   0  -8   3 1142.85 76.9461  68
   0  -8   3 1149.23 74.3698  46
   0   8   3 1230.85 86.0614  47
   0  -8  -3 1243.62 92.2629  43
   0  -8   3 1137.27 94.2432  43
   0  -8  -3 1206.62 67.4180  46
   0  -8  -3 1218.27 91.2455  40
   0  -8   3 952.898 71.9887  41
   0  -8   3 1237.66 93.6477  40
   0   8  -3 1302.47 107.482   7
   0   8   3 1130.16 102.416  21
   0   8  -3 1160.23 107.433  21
   0   8   3 1221.72 103.347   7
   0  -8   3 1120.06 80.2527  18
   0   8   3 1263.96 80.2820  14
   0  -8  -3 1148.86 90.1017  32
   0  -8   3 1300.14 93.9328  32
   0  -8  -3 926.142 71.5037  30
   0  -8  -3 887.463 70.8751  29
   0   8  -3 1265.97 110.068  28
   0   8   3 1318.31 109.608  36
   0   8  -3 1202.40 110.782  36
   0  -8  -4 1908.46 106.203   1
   0  -8   4 2027.73 117.653   4
   0  -8   4 1805.97 107.874   1
   0  -8   4 1980.18 115.965   3
   0  -8  -4 1728.39 99.0553  65
   0  -8   4 1793.48 95.7998  60
   0   8   4 1816.26 142.494  61
   0  -8  -4 1703.49 89.9061  60
   0   8  -4 1616.10 116.473  61
   0  -8   4 1784.38 96.6506  57
   0   8   4 1794.60 121.650  58
   0  -8  -4 1946.95 99.0297  57
   0   8   4 1831.62 88.8252  56
   0   8   4 1749.62 90.1365  54
   0   8  -4 1817.60 87.8293  54
   0  -8   4 1668.88 114.267  52
   0  -8  -4 1802.29 100.092  51
   0  -8  -4 1788.04 98.6156  52
   0  -8   4 1787.49 114.765  51
   0   8   4 1789.78 123.714  28
   0  -8   4 1656.49 90.6501  68
   0  -8  -4 1603.36 77.9349  68
   0  -8   4 1549.43 85.6064  46
   0   8  -4 1758.66 104.335  47
   0  -8  -4 1713.94 76.2814  46
   0  -8   4 1751.70 107.063  43
   0  -8  -4 1890.00 108.252  43
   0  -8   4 1268.85 82.4798  41
   0  -8   4 1883.70 106.389  40
   0  -8  -4 1753.62 105.052  40
   0   8  -4 1851.54 124.256   7
   0   8   4 1790.44 120.236  21
   0   8  -4 1913.81 126.646  21
   0   8   4 1698.98 116.725   7
   0  -8   4 1691.87 96.3268  18
   0   8   4 1972.02 99.1383  14
   0  -8   4 1419.90 80.3351  33
   0  -8  -4 1887.91 107.657  32
   0  -8   4 1874.40 105.561  32
   0   8  -4 2004.27 130.607  28
   0  -8  -4 1450.96 82.1827  29
   0  -8  -4 1445.39 82.0400  30
   0   8   4 1753.47 120.435  36
   0   8  -4 1929.46 126.426  36
   0  -8  -5 4390.35 151.585  65
   0   8   5 4476.82 204.454  61
   0  -8   5 4707.48 147.089  60
   0  -8  -5 4400.69 137.653  60
   0   8  -5 4477.57 175.039  61
   0   8   5 4471.97 178.172  58
   0  -8  -5 4543.31 145.982  57
   0   8   5 4836.03 141.480  56
   0  -8   5 4582.66 150.049  57
   0   8  -5 4674.58 134.026  54
   0   8   5 5089.14 147.870  54
   0  -8  -5 4738.03 152.101  52
   0  -8   5 5033.22 180.226  52
   0  -8   5 4703.74 175.765  51
   0  -8   5 4573.37 164.638  50
   0  -8  -5 4672.05 154.105  51
   0   8   5 4608.21 181.584  28
   0  -8   5 4504.15 141.221  68
   0  -8  -5 4460.65 120.054  68
   0  -8   5 4507.36 135.717  46
   0   8  -5 4381.80 150.845  47
   0  -8  -5 4821.96 166.526  43
   0  -8  -5 4825.29 120.168  46
   0  -8  -5 4130.66 155.146  40
   0  -8   5 4492.16 159.600  40
   0   8  -5 4297.48 174.813   7
   0   8   5 4663.61 181.584  21
   0   8  -5 4718.06 185.264  21
   0  -8   5 4543.13 167.044   1
   0  -8   5 4798.74 177.077   4
   0  -8   5 4835.20 178.249   3
   0  -8  -5 5030.52 167.294   1
   0   8   5 5042.86 151.440  14
   0  -8  -5 4455.16 148.007  16
   0  -8   5 4287.96 146.310  18
   0  -8   5 3099.89 118.544  33
   0  -8   5 4457.28 158.684  32
   0  -8  -5 4579.48 161.156  32
   0  -8  -5 3786.59 123.013  30
   0   8  -5 4543.84 184.357  28
   0  -8  -5 3766.71 123.364  29
   0   8   5 4830.54 182.592  36
   0   8  -5 4685.95 185.439  36
   0  -8  -6 2798.18 123.727  65
   0  -8   6 2745.42 113.442  60
   0   8   6 2616.82 167.131  61
   0  -8  -6 2637.47 108.324  60
   0   8  -6 2628.69 131.441  61
   0   8   6 2940.80 113.841  56
   0   8   6 2896.90 153.316  58
   0  -8   6 2575.36 113.878  57
   0  -8  -6 2776.13 115.469  57
   0   8   6 2828.78 113.399  54
   0   8  -6 2622.93 99.9240  54
   0  -8   6 2832.10 141.691  52
   0  -8  -6 2655.60 114.193  52
   0  -8   6 2603.51 139.486  51
   0  -8   6 2702.30 130.460  50
   0   8   6 2518.70 139.756  28
   0  -8  -6 2601.23 92.5942  68
   0  -8   6 2589.07 109.827  68
   0  -8   6 2439.73 106.636  46
   0   8  -6 2539.60 118.097  47
   0  -8  -6 2365.03 122.601  43
   0  -8  -6 2520.28 86.9170  46
   0  -8  -6 2532.30 124.242  40
   0  -8   6 2636.28 127.138  40
   0   8  -6 2554.58 141.711   7
   0   8   6 2438.89 136.711  21
   0   8  -6 2836.92 147.542  21
   0  -8  -6 2080.69 91.1867  30
   0  -8  -6 2015.46 89.5301  29
   0   8  -6 2780.98 151.122  28
   0  -8   6 2549.10 138.456   3
   0  -8   6 2546.14 136.148   4
   0  -8   6 2594.44 128.386   1
   0  -8  -6 2837.51 128.890   1
   0  -8   6 1605.55 90.1159  33
   0  -8   6 2648.74 126.532  32
   0  -8  -6 2646.01 125.447  32
   0   8   6 2857.47 115.858  14
   0  -8   6 2604.19 114.711  18
   0  -8  -6 2438.05 112.974  16
   0  -8   6 1662.60 80.4922  35
   0   8   6 2675.43 142.604  36
   0   8  -6 2751.32 147.759  36
   0  -8   7 1361.66 108.337   3
   0  -8  -7 1314.17 93.8552   1
   0  -8  -7 1280.67 93.7015  65
   0  -8  -7 1375.59 83.0352  60
   0   8  -7 1362.56 102.162  61
   0   8   7 1427.47 140.511  61
   0  -8   7 1332.98 88.6537  60
   0   8   7 1372.91 125.029  58
   0   8   7 1429.37 88.7957  56
   0  -8  -7 1415.09 89.5195  57
   0  -8   7 1301.88 89.3744  57
   0   8  -7 1418.40 76.9541  54
   0   8   7 1488.80 86.3171  54
   0   8   7 1419.75 85.8592  49
   0  -8  -7 1490.29 89.6160  52
   0  -8   7 1321.07 103.421  50
   0  -8   7 1628.01 116.359  52
   0  -8   7 1344.28 110.019  51
   0   8   7 1334.23 114.150  28
   0  -8   7 1273.59 85.8606  68
   0  -8  -7 1439.28 69.8915  68
   0  -8   7 1166.20 80.5998  46
   0   8  -7 1297.87 92.5192  47
   0  -8  -7 1387.36 99.2618  43
   0  -8  -7 1349.23 64.9804  46
   0  -8  -7 1178.84 94.3523  40
   0  -8   7 1356.30 98.9387  40
   0   8  -7 1207.99 108.897   7
   0   8   7 1239.73 107.493  21
   0   8  -7 1522.86 120.081  21
   0  -8   7 1453.51 110.839   4
   0  -8   7 1299.85 89.7692  18
   0  -8  -7 1225.25 88.6208  16
   0  -8   7 1318.31 95.9991  32
   0  -8  -7 1212.92 93.3563  32
   0   8  -7 1401.02 118.667  28
   0  -8  -7 1118.77 70.1908  29
   0  -8  -7 1085.00 69.7379  30
   0  -8   7 1003.70 67.0502  35
   0   8   7 1394.04 113.473  36
   0   8  -7 1426.23 119.680  36
   0  -8   8 4201.65 175.592   3
   0  -8  -8 4792.25 164.890   1
   0  -8   8 3764.52 133.259  68
   0   8  -8 3078.73 157.723  66
   0  -8  -8 3681.84 142.842  65
   0  -8  -8 3429.91 136.895  62
   0   8   8 3399.99 191.896  61
   0  -8   8 3733.61 131.827  60
   0  -8  -8 3439.80 124.430  60
   0  -8  -8 3579.72 136.199  57
   0   8   8 3894.68 135.645  56
   0  -8   8 3352.22 130.690  57
   0   8   8 3855.34 190.124  58
   0   8  -8 3579.75 116.128  54
   0   8   8 3342.38 126.297  54
   0  -8  -8 3557.87 133.138  52
   0  -8   8 3548.48 158.410  50
   0  -8   8 3547.94 160.975  52
   0   8   8 3885.43 173.766  28
   0   8   8 4051.00 136.648  49
   0   8  -8 3432.56 137.326  47
   0  -8   8 3571.21 129.333  46
   0  -8  -8 3447.18 99.4775  46
   0  -8  -8 3899.96 155.912  43
   0   8  -8 4176.50 175.115   7
   0  -8   8 4017.71 153.445  40
   0  -8  -8 3499.15 148.525  40
   0  -8  -8 3913.45 144.664  16
   0  -8   8 3928.17 145.561  18
   0   8  -8 3944.36 176.338  21
   0   8   8 3807.75 169.973  21
   0  -8   8 4073.63 154.659  32
   0  -8  -8 3787.04 151.553  32
   0  -8   8 3023.09 110.714  35
   0   8   8 4020.10 174.102  36
   0   8  -8 3969.65 179.300  36
   0  -8   8 3859.51 170.462   4
   0   8  -8 3925.00 177.392  28
   0  -8  -8 3375.49 113.496  29
   0  -8  -8 3413.14 112.994  30
   0  -8   9 3368.58 161.633   4
   0  -8   9 3458.24 164.801   3
   0  -8   9 3257.55 128.916  68
   0   8  -9 3058.55 157.483  66
   0  -8  -9 3355.47 137.662  62
   0  -8  -9 3416.46 141.128  65
   0  -8  -9 3282.67 121.420  60
   0   8   9 3218.84 192.695  61
   0  -8   9 3482.86 126.658  60
   0   8   9 3536.96 185.281  58
   0  -8  -9 3486.07 134.727  57
   0  -8   9 3211.20 127.058  57
   0   8   9 3573.93 133.471  56
   0   8  -9 3187.78 110.067  54
   0   8   9 3451.03 126.607  54
   0  -8  -9 3420.46 129.754  52
   0  -8   9 3578.59 161.988  52
   0   8   9 3264.18 162.284  28
   0  -8  -9 2686.54 114.121  26
   0   8  -9 3460.29 163.623   7
   0   8   9 3676.46 134.636  49
   0  -8   9 3362.40 128.318  46
   0   8  -9 3266.01 135.994  47
   0  -8  -9 3569.09 150.499  43
   0  -8  -9 2622.03 112.698  24
   0  -8  -9 3110.01 142.969  40
   0  -8   9 3401.37 146.926  40
   0  -8   9 2870.18 110.618  38
   0   8  -9 3305.58 165.886  28
   0  -8  -9 2958.91 105.896  30
   0  -8  -9 2851.67 104.880  29
   0   8  -9 3555.51 174.322  36
   0   8   9 3236.65 163.412  36
   0  -8  -9 3257.40 143.625  32
   0  -8   9 3338.22 145.836  32
   0  -8  -9 3079.40 132.058  16
   0  -8   9 3455.62 138.581  18
   0   8   9 3472.84 168.425  21
   0   8  -9 3691.59 173.565  21
   0  -8  10 2814.23 152.417   3
   0  -8  10 2611.22 118.555  68
   0   8 -10 2169.50 142.004  66
   0  -8 -10 2576.55 124.239  62
   0  -8 -10 2528.22 123.377  65
   0   8  10 2488.59 179.931  61
   0  -8 -10 2445.66 106.281  60
   0   8  10 2527.09 175.559  58
   0  -8 -10 2848.27 124.064  57
   0   8  10 2758.38 119.652  56
   0   8 -10 2653.64 101.463  54
   0   8  10 2511.18 110.803  54
   0   8 -10 2674.32 122.634  55
   0  -8  10 2817.11 156.982  52
   0  -8 -10 2058.89 102.189  26
   0   8  10 2638.70 151.066  28
   0   8 -10 2618.96 144.836   7
   0   8 -10 2591.87 125.111  47
   0  -8  10 2323.41 114.525  46
   0  -8 -10 2414.05 130.590  43
   0  -8 -10 2056.28 101.649  24
   0  -8 -10 2739.04 136.658  40
   0  -8 -10 2271.20 93.7041  30
   0  -8 -10 2338.99 94.7549  29
   0   8 -10 2860.57 158.640  28
   0   8  10 2638.93 152.683  21
   0   8 -10 2935.70 160.601  21
   0  -8  10 2780.03 151.179   4
   0  -8 -10 2639.33 133.631  32
   0  -8  10 2854.10 128.432  18
   0  -8 -10 2669.73 125.492  16
   0   8  10 2748.43 154.979  36
   0   8 -10 2500.71 155.245  36
   0  -8  11 190.730 75.2218   3
   0  -8  11 262.293 78.9231   4
   0  -8  11 230.133 62.1259  68
   0  -8 -11 153.738 61.6162  65
   0   8 -11 137.658 79.3385  66
   0  -8 -11 140.679 60.4793  62
   0   8  11 218.002 118.190  61
   0  -8 -11 144.991 51.9938  60
   0  -8 -11 153.901 58.1107  57
   0   8  11 140.052 106.973  58
   0   8  11 175.732 59.4057  56
   0   8 -11 159.061 45.5583  54
   0   8 -11 157.756 57.5239  55
   0   8  11 143.330 50.4899  54
   0  -8  11 199.925 84.6748  52
   0  -8  11 122.559 71.0265  50
   0  -8  11 161.469 84.7905  51
   0   8  11 142.298 81.9361  28
   0  -8 -11 102.608 55.7853  26
   0   8 -11 213.748 84.0170  28
   0   8 -11 217.278 64.1036  47
   0  -8 -11 180.445 63.8990  43
   0  -8  11 194.695 59.4152  46
   0  -8 -11 103.505 53.6537  24
   0  -8 -11 142.868 62.9431  40
   0   8 -11 216.636 75.0545   7
   0  -8 -11 175.144 61.3100  16
   0  -8  11 204.409 65.8935  18
   0  -8 -11 204.527 65.0781  32
   0   8  11 186.948 80.6064  21
   0   8 -11 166.902 80.4929  21
   0   8 -11 150.810 84.9882  36
   0   8  11 114.826 75.1748  36
   0  -8 -12 1026.16 94.9174  62
   0  -8  12 1121.13 91.9481  63
   0  -8 -12 987.078 90.7359  65
   0   8  12 1121.73 148.449  61
   0  -8 -12 907.955 74.6861  60
   0   8  12 1083.50 143.152  58
   0   8  12 1106.17 89.3951  56
   0  -8 -12 975.078 87.0205  57
   0   8 -12 965.612 67.8706  54
   0   8 -12 997.955 86.6768  55
   0  -8  12 1035.26 105.579  50
   0  -8  12 1039.44 112.194  51
   0  -8 -12 827.140 73.7411  26
   0   8  12 1232.72 117.396  28
   0   8 -12 1120.15 110.157   7
   0   8 -12 1099.16 88.3052  47
   0  -8  12 985.878 86.0755  46
   0   8  12 1164.26 93.9920  49
   0  -8 -12 1001.80 94.3030  43
   0  -8 -12 928.058 75.6333  24
   0   8 -12 1092.18 119.323  21
   0  -8 -12 1122.56 95.3671  40
   0   8  12 1011.97 109.862  21
   0   8  12 1088.12 114.251  36
   0   8 -12 1101.05 121.859  36
   0  -8  12 1139.79 91.6944  18
   0  -8 -12 1109.24 93.9975  32
   0   8 -12 1127.27 113.307  28
   0   8 -12 852.061 105.479  66
   0  -8  12 1107.03 86.8857  68
   0  -8 -13 1850.91 112.691  65
   0  -8 -13 2199.09 123.694  62
   0  -8  13 2396.35 121.805  63
   0  -8 -13 1958.65 97.6256  60
   0   8  13 2188.49 185.327  61
   0   8  13 2181.55 115.698  56
   0   8  13 2145.06 178.943  58
   0  -8 -13 2269.31 117.015  57
   0   8 -13 2017.38 88.0334  54
   0   8 -13 1778.02 110.568  55
   0  -8  13 1953.26 139.539  51
   0  -8  13 1939.41 134.374  50
   0   8  13 2108.90 147.342  28
   0  -8 -13 1612.72 93.1012  26
   0   8 -13 2047.41 133.652   7
   0   8 -13 2066.84 112.701  47
   0   8  13 2199.97 121.676  49
   0  -8  13 2007.85 108.181  46
   0  -8 -13 2129.54 126.521  43
   0  -8 -13 1649.58 93.0409  24
   0   8 -13 2244.96 148.102  21
   0  -8 -13 2085.37 124.761  40
   0   8  13 2115.85 142.291  21
   0   8 -13 2046.61 146.084  36
   0   8  13 1907.73 136.239  36
   0  -8 -13 2118.53 125.206  32
   0   8 -13 1975.59 106.523  69
   0  -8  13 2035.41 113.178  68
   0   8 -13 2017.25 134.741  66
   0  -8  13 2171.37 119.621  18
   0   8 -13 2215.94 145.534  28
   0   8  14 1563.26 122.566   3
   0  -8  14 1417.65 124.907   3
   0  -8  14 1400.64 99.9333  68
   0   8 -14 1159.03 90.5193  69
   0   8 -14 1347.78 118.091  66
   0  -8  14 1501.79 103.254  63
   0  -8 -14 1264.10 102.486  62
   0  -8 -14 1210.44 97.9397  65
   0  -8 -14 1353.16 82.3871  60
   0   8  14 1656.51 168.370  61
   0   8  14 1448.52 101.158  56
   0   8  14 1533.50 160.876  58
   0  -8 -14 1514.67 101.388  57
   0   8 -14 1341.87 98.5670  55
   0   8 -14 1295.78 73.5711  54
   0  -8  14 1477.96 126.591  51
   0  -8  14 1467.12 122.251  50
   0  -8  14 1564.79 128.471  52
   0   8  14 1711.92 133.911  28
   0   8 -14 1412.15 117.278   7
   0   8  14 1735.02 111.152  49
   0   8 -14 1269.22 97.7066  47
   0  -8 -14 1419.17 105.590  43
   0   8 -14 1328.09 121.035  21
   0  -8 -14 1358.21 104.357  40
   0   8  14 1430.06 123.658  21
   0  -8  14 1565.51 129.771   4
   0   8  14 1535.56 121.935   4
   0  -8 -14 1629.08 111.877  32
   0   8  14 1493.00 129.006  36
   0   8 -14 1397.54 127.883  36
   0  -8  14 1542.73 106.528  18
   0   8 -14 1369.04 125.071  28
   0   8 -15 3021.17 157.620  66
   0   8 -15 2970.63 130.007  69
   0  -8  15 3254.96 139.024  68
   0  -8  15 3349.74 147.231  63
   0  -8 -15 3326.61 151.156  62
   0  -8 -15 3432.24 147.942  65
   0  -8 -15 3118.55 118.141  60
   0   8  15 3295.01 212.100  61
   0   8  15 3541.09 215.792  58
   0   8 -15 3294.63 145.985  55
   0  -8  15 3114.32 169.898  51
   0  -8  15 3395.04 172.801  52
   0  -8  15 3280.35 170.876  50
   0   8  15 3119.28 171.450  28
   0   8 -15 3978.80 171.412   7
   0   8 -15 3564.47 146.449  47
   0   8  15 3529.50 156.811  49
   0  -8 -15 3564.93 159.035  43
   0   8 -15 3611.27 178.721  21
   0  -8 -15 3696.68 158.892  40
   0  -8  15 3725.27 152.868  18
   0   8  15 3830.53 182.338  21
   0   8  15 3721.98 181.622  36
   0   8 -15 3618.12 182.167  36
   0  -8 -15 3309.93 151.748  32
   0  -8  15 3463.82 179.097   3
   0   8  15 3892.41 176.996   3
   0  -8  15 3565.41 179.900   4
   0   8  15 3704.70 173.103   4
   0   8 -15 3739.99 179.304  28
   0  -8  16 15195.3 323.174  63
   0  -8 -16 15511.7 332.919  62
   0  -8 -16 13836.9 311.019  65
   0   8  16 13761.6 411.895  61
   0  -8 -16 13867.5 268.840  60
   0   8  16 15059.3 430.295  58
   0   8 -16 14822.8 362.533  28
   0  -8  16 14015.8 356.268  50
   0  -8  16 14385.8 363.143  51
   0  -8  16 14522.5 351.184  52
   0   8  16 15160.7 377.363  28
   0   8 -16 15844.4 353.310   7
   0   8 -16 15691.7 317.066  47
   0   8  16 15486.1 337.062  49
   0  -8 -16 15313.7 336.860  43
   0  -8 -16 14838.6 328.043  40
   0   8 -16 15578.5 374.899  21
   0  -8  16 15289.3 325.587  18
   0   8  16 14864.9 373.671  21
   0   8 -16 14661.3 368.145  36
   0   8  16 14013.4 362.888  36
   0   8  16 16526.2 372.080   4
   0  -8  16 15034.5 378.607   4
   0   8  16 16269.9 368.413   3
   0  -8  16 14944.8 378.284   3
   0  -8 -16 13803.8 319.003  32
   0   8 -16 13418.7 293.076  69
   0   8 -16 14469.6 340.115  66
   0  -8  16 14334.8 298.921  68
   0  -8  17 65.3625 77.9702   3
   0   8  17 25.1991 69.8064   3
   0   8  17 87.8932 75.1053   4
   0  -8  17 62.0972 72.6635   4
   0  -8  17 132.151 57.0622  68
   0   8 -17 129.192 56.9603  69
   0  -8  17 66.1691 68.1129  63
   0   8 -17 124.664 72.2597  66
   0  -8 -17 76.4145 59.7367  65
   0   8  17 191.042 126.699  61
   0  -8 -17 121.354 61.4092  62
   0  -8 -17 98.8012 46.0591  60
   0  -8 -17 101.457 58.1437  57
   0   8  17 17.1279 123.662  58
   0   8  17 108.902 62.4152  56
   0  -8 -17 139.783 51.2260  53
   0   8 -17 100.216 58.3148  55
   0  -8  17 81.4564 81.4160  51
   0  -8  17 87.1678 77.1369  50
   0  -8  17 124.918 79.6732  52
   0   8 -17 99.6247 81.1986  28
   0   8  17 31.4138 73.3875  28
   0   8  17 43.8799 68.6848  49
   0   8 -17 67.3817 56.4636  47
   0  -8 -17 108.265 61.3244  43
   0  -8 -17 89.8347 57.3623  40
   0   8 -17 86.3371 69.6104   7
   0   8  17 38.5047 73.9827  36
   0   8 -17 103.597 80.5163  36
   0  -8 -17 45.3870 53.6756  32
   0  -8  17 88.3811 60.4399  18
   0   8 -17 126.032 78.1765  21
   0   8  17 69.7258 73.1646  21
   0   8 -18 3376.43 138.384  69
   0   8 -18 3387.82 156.339  66
   0  -8  18 3256.53 134.487  68
   0  -8 -18 3372.44 153.151  62
   0  -8  18 3317.97 154.954  63
   0  -8 -18 3492.96 149.370  65
   0   8  18 3334.24 212.092  61
   0   8  18 3615.41 227.033  58
   0  -8 -18 3629.11 149.321  57
   0   8  18 3667.06 155.189  56
   0   8 -18 3670.62 154.430  55
   0  -8 -18 2930.16 119.361  53
   0  -8  18 3199.20 172.044  51
   0  -8  18 3298.87 165.526  52
   0  -8  18 3249.17 173.537  50
   0   8  18 3531.88 180.879  28
   0   8 -18 3908.14 168.589   7
   0   8 -18 3189.53 138.824  47
   0   8  18 3377.32 162.920  49
   0  -8 -18 3530.77 155.679  43
   0   8 -18 3380.67 173.488  21
   0  -8 -18 3561.51 153.455  40
   0  -8  18 3721.63 153.462  18
   0   8  18 3476.60 180.042  21
   0  -8  18 3804.08 188.260   3
   0   8  18 3626.17 175.282   3
   0  -8 -18 3345.55 149.258  32
   0   8 -18 3810.19 184.257  36
   0   8  18 3476.40 180.544  36
   0   8  18 3740.10 177.949   4
   0  -8  18 3643.71 184.129   4
   0   8 -18 3681.64 176.755  28
   0   8 -19 3992.24 167.736  66
   0   8 -19 4114.99 150.013  69
   0  -8  19 4234.26 172.315  63
   0  -8 -19 4335.89 161.795  65
   0  -8 -19 3836.93 161.543  62
   0   8  19 4062.28 227.210  61
   0   8  19 4212.79 164.396  56
   0   8  19 4356.30 244.661  58
   0  -8 -19 3966.64 154.947  57
   0   8 -19 3784.41 156.355  55
   0  -8 -19 3730.31 133.678  53
   0  -8  19 4009.84 185.445  51
   0  -8  19 4366.43 195.747  50
   0  -8  19 4629.52 186.845  52
   0   8  19 4214.03 197.789  28
   0   8 -19 4409.45 176.800   7
   0   8 -19 4282.72 158.006  47
   0   8  19 4214.82 179.322  49
   0  -8 -19 4014.05 160.824  43
   0   8 -19 4166.79 188.935  21
   0  -8 -19 4074.44 161.043  40
   0   8  19 4279.86 195.396  21
   0  -8  19 4343.19 165.286  18
   0  -8  19 4295.85 196.056   3
   0   8  19 4609.20 197.148   3
   0  -8 -19 4558.33 168.291  32
   0   8  19 4008.60 189.376  36
   0   8 -19 4381.55 195.263  36
   0  -8  19 4251.39 193.523   4
   0   8  19 4618.99 200.888   4
   0   8 -19 4172.16 185.411  28
   0   8 -20 1163.67 87.2431  69
   0   8 -20 1114.29 98.3049  66
   0  -8 -20 1189.80 92.6275  65
   0  -8  20 1222.95 108.108  63
   0  -8 -20 1268.00 99.7508  62
   0   8  20 1365.28 154.210  61
   0   8  20 1130.48 157.430  58
   0   8  20 1118.82 97.3048  56
   0  -8 -20 1170.89 90.3052  57
   0   8 -20 1118.05 90.3616  55
   0  -8 -20 995.640 79.0912  53
   0  -8  20 1175.33 105.113  52
   0  -8  20 1227.04 117.664  50
   0  -8  20 1214.29 115.030  51
   0   8  20 1205.59 120.907  28
   0   8 -20 1195.61 99.9821   7
   0   8  20 1172.23 110.913  49
   0   8 -20 1244.87 92.7589  47
   0  -8 -20 1229.64 97.0184  43
   0  -8 -20 1313.05 95.9346  40
   0   8 -20 1218.20 114.859  21
   0  -8  20 1280.94 96.5693  18
   0   8  20 1221.83 121.539  21
   0   8 -20 1162.77 113.666  36
   0   8  20 1254.32 121.046  36
   0   8  20 1318.11 120.464   3
   0  -8  20 1203.74 118.897   3
   0   8  20 1236.06 119.014   4
   0  -8  20 1186.40 116.458   4
   0   8 -20 1318.53 116.389  28
   0  -8 -20 1247.53 93.5753  32
   0   8  21 1338.74 100.355  56
   0  -8 -21 1323.88 93.0428  57
   0   8 -21 1336.68 95.5325  55
   0  -8  21 1333.63 110.738  51
   0  -8  21 1406.38 105.238  52
   0  -8  21 1243.44 114.691  50
   0   8  21 1231.35 119.098  28
   0   8 -21 1299.92 90.5832  47
   0   8  21 1397.97 113.972  49
   0  -8 -21 1232.67 91.3325  43
   0  -8 -21 1366.43 94.5633  40
   0   8  21 1291.80 115.504  21
   0  -8  21 1230.46 94.5584  18
   0   8  21 1143.19 112.021  36
   0   8 -21 1193.04 110.549  36
   0  -8 -21 1158.16 88.6972  32
   0   8 -21 1174.64 107.537  21
   0   8 -21 1243.09 108.849  28
   0   8  21 1267.28 119.275   3
   0  -8  21 1376.42 119.497   3
   0  -8  21 1209.58 112.534   4
   0   8  21 1188.50 119.013   4
   0  -8  22 1336.77 113.156  50
   0  -8  22 1434.12 110.674  51
   0   8  22 1485.90 113.983  49
   0   8 -22 1451.73 100.679   7
   0   8  22 1396.04 97.2940  56
   0  -8 -22 1418.91 90.6333  57
   0   8  22 1564.63 160.082  58
   0  -8  22 1666.32 122.915   3
   0   8  22 1604.40 124.381   3
   0   8  22 1629.31 126.966   4
   0  -8  22 1525.60 119.126   4
   0  -8 -22 1378.68 92.4780  65
   0  -8  22 1594.36 110.686  63
   0  -8 -22 1350.72 97.0059  62
   0   8 -22 1390.83 86.5152  69
   0   8 -22 1363.19 97.3105  66
   0   8 -22 1454.34 93.4916  55
   0   8 -23 612.095 71.2297  66
   0  -8 -23 671.555 68.8697  65
   0  -8 -23 602.021 72.5182  62
   0  -8  23 749.332 83.3416  63
   0  -8 -23 589.188 64.4274  32
   0   8  23 707.459 75.4419  56
   0   8  23 934.673 125.929  58
   0   8 -23 584.768 66.5521  55
   0  -8  23 702.861 90.7447  50
   0  -8  23 636.575 81.0652  51
   0   8  23 688.212 93.2639  28
   0   8 -23 595.211 70.5920   7
   0   8  23 707.677 85.7104  49
   0  -8 -23 657.190 68.2459  43
   0   8 -23 682.051 84.5089  21
   0  -8 -23 615.414 65.9962  40
   0   8 -23 708.099 87.3905  36
   0  -8  23 568.406 69.8856  18
   0   8  23 596.003 87.6740  21
   0   8  23 686.215 96.7880   3
   0  -8  23 621.754 83.4855   3
   0   8 -23 629.187 83.6682  28
   0   8  23 649.131 95.9779   4
   0  -8  23 588.958 81.4931   4
   0   8  23 606.040 87.2033  36
   0  -8 -24 21.3343 46.2908  62
   0   8  24 43.7730 47.9959  56
   0   8  24 118.923 89.1569  58
   0   8 -24 15.0015 40.3745  55
   0  -8  24 43.7296 60.7859  50
   0   8  24 3.93004 65.3900  28
   0   8 -24 6.29975 54.9294  28
   0   8  24 52.3773 69.0439  36
   0   8 -24 59.6509 43.3289  43
   0  -8 -24 5.02445 43.9607  43
   0   8 -24 50.4516 48.2266  66
   0  -8  24 33.5665 62.1701  63
   0  -8 -24 28.3605 45.2774  65
   0  -8 -24-4.72452 41.4308  40
   0  -8 -24-4.66646 40.1233  32
   0   8 -24 28.3066 50.2510   7
   0  -8  24 3.66334 55.4730   3
   0  -8  24 29.0938 55.7375   4
   0   8  24-33.6033 62.8035   4
   0   8  24 23.2226 61.6565   3
   0  -8  24-22.8351 49.0067  18
   0  -8 -24-18.2538 42.7449  16
   0   8  24 48.7152 68.1959  21
   0   8  25 1172.56 118.488  58
   0   8  25 946.259 69.7866  56
   0   8 -25 952.449 66.3217  55
   0   8 -25 942.266 70.3582  66
   0   8  25 1034.69 95.9677  28
   0   8 -25 1056.73 68.6369  32
   0  -8 -25 932.896 66.1273  43
   0   8 -25 1017.18 68.7697  40
   0   8  25 968.062 91.5911  36
   0   8  25 968.800 89.0613  21
   0  -8  25 1080.25 74.5084  18
   0   8 -25 1098.89 76.1695   7
   0   8 -25 1056.79 80.3746  28
   0  -8 -25 871.768 62.5266  16
   0   8  25 1006.67 94.7581   3
   0  -8  25 977.404 83.8700   3
   0  -8  25 1035.89 84.0705  63
   0  -8 -25 1103.31 68.4809  65
   0  -8 -25 945.493 71.5202  62
   0   8  25 1071.52 99.1987   4
   0  -8  25 978.364 83.9156   4
   0   8 -26 777.694 56.8311  40
   0   8  26 788.752 78.1677  21
   0  -8  26 748.283 61.2157  18
   0   8  26 816.681 80.9923  36
   0   8 -26 748.732 55.2734  32
   0  -8  26 725.301 72.0978  63
   0  -8 -26 625.669 58.4364  62
   0   8 -26 732.478 58.7700  66
   0   8  26 754.916 79.5112  28
   0   8 -26 761.563 62.0307   7
   0  -8 -26 624.546 47.5853  16
   0   8  26 865.543 97.8951  58
   0  -8  27 1828.63 86.1244  63
   0  -8 -27 1999.37 77.3509  62
   0   8  27 1965.05 109.211  58
   0   8 -27 1709.98 68.6091  66
   0   8  27 1954.57 96.6724  36
   0   8  27 2067.31 98.5039  21
   0  -8  27 1909.80 79.4419  18
   0   8 -27 1969.36 78.4349   7
   0   8  27 2030.60 98.3843  28
   0  -8 -28 14.6923 24.3660  62
   0   8  28 22.8523 36.6549  36
   0   8  28 38.4350 36.8553  21
   0   8  28 57.0464 38.6202  28
   0   8  28 27.9939 44.7782  58
   0  -8  28 2.16199 31.6111  63
   0  -8  28 49.8580 28.4429  18
   0   8 -28 28.5222 25.5484   7
   0  -9   0 4.26012 49.7540  65
   0  -9   0 68.0952 56.5904  60
   0   9   0-41.9103 91.0621  61
   0   9   0 13.0592 40.1189  56
   0  -9   0 24.9485 49.6562  57
   0   9   0 16.5401 47.8511  54
   0  -9   0 1.71513 60.7059  52
   0   9   0-2.17396 72.0681  28
   0  -9   0-14.4853 49.8234  68
   0   9   0-1.36934 57.9292  47
   0  -9   0 19.2628 58.7132  43
   0  -9   0-6.53443 46.1085  46
   0  -9   0 35.5609 59.3984  40
   0  -9   0-15.0117 44.6111  41
   0   9   0-2.18730 75.3160  21
   0   9   0-6.39318 69.1929   7
   0   9   0 6.60500 74.8208  36
   0   9   0 24.4309 46.5248  14
   0  -9   0 9.07497 49.7791   1
   0  -9   0-11.6873 57.2865  32
   0  -9  -1 1038.01 87.0484  65
   0   9   1 988.447 73.3234  56
   0  -9  -1 1039.52 83.9589  57
   0  -9   1 988.682 82.7020  57
   0   9  -1 1057.64 69.5713  56
   0   9  -1 989.257 78.9360  54
   0   9   1 990.252 79.9611  54
   0  -9   1 947.611 91.6635  52
   0  -9  -1 1034.30 91.7619  52
   0  -9   1 999.069 78.7913  68
   0  -9  -1 1017.14 74.9200  68
   0   9  -1 1008.56 86.3158  47
   0  -9  -1 941.175 68.8974  46
   0  -9   1 909.591 71.6688  46
   0   9  -1 1163.24 110.767  36
   0   9   1 979.368 104.703  36
   0  -9   1 1117.21 98.6075  43
   0  -9  -1 1135.13 95.3472  43
   0  -9   1 779.083 66.4404  41
   0  -9   1 1090.11 91.9987  40
   0  -9  -1 747.732 61.4432  41
   0  -9  -1 988.329 90.6935  40
   0   9  -1 1040.72 107.568   7
   0   9   1 1143.50 113.303   7
   0   9  -1 1050.45 107.459  21
   0   9   1 1006.69 108.186  21
   0  -9  -1 1086.75 92.8734   1
   0  -9   1 1197.67 94.1097   1
   0  -9   1 955.703 82.2225  18
   0   9  -1 1051.24 84.8860  14
   0   9   1 1014.14 82.2991  14
   0  -9   1 954.284 87.7823  32
   0  -9  -1 1138.25 92.4165  32
   0   9  -1 1033.40 109.903  28
   0   9   1 1018.54 105.716  28
   0   9   1 893.007 120.809  61
   0   9  -1 995.339 117.622  61
   0  -9   1 906.873 83.2677  60
   0  -9  -1 1123.61 87.3739  60
   0  -9  -2 1893.45 107.832  65
   0   9   2 1835.21 93.0768  56
   0   9  -2 1627.14 81.2295  56
   0  -9   2 1729.24 101.796  57
   0  -9  -2 1854.33 103.858  57
   0   9   2 1772.93 99.2399  54
   0   9  -2 1647.99 94.1579  54
   0  -9  -2 1905.05 108.704  52
   0  -9   2 1735.20 114.943  52
   0  -9   2 1557.45 94.3541  68
   0  -9  -2 1819.58 88.9417  68
   0  -9  -2 1656.54 84.9649  46
   0  -9   2 1543.71 88.1950  46
   0   9  -2 1715.43 100.244  47
   0   9   2 1822.62 131.801  36
   0   9  -2 1550.47 124.095  36
   0  -9  -2 1604.88 111.013  43
   0  -9   2 1807.42 115.980  43
   0  -9   2 1382.55 83.4618  41
   0  -9  -2 1353.27 74.7825  41
   0  -9  -2 1697.97 108.882  40
   0  -9   2 1594.35 108.887  40
   0   9  -2 1787.12 129.622   7
   0   9   2 1569.90 122.883   7
   0   9   2 1665.13 127.835  21
   0   9  -2 1757.28 127.986  21
   0  -9  -2 1723.50 110.019   1
   0  -9   2 1698.59 109.269   1
   0   9   2 1815.94 101.113  14
   0   9  -2 1712.38 101.292  14
   0  -9   2 1719.33 101.753  18
   0  -9  -2 1653.71 106.257  32
   0  -9   2 1657.92 109.229  32
   0  -9   2 1322.95 76.4125  33
   0   9  -2 1819.66 131.789  28
   0   9   2 1623.21 124.826  28
   0  -9   2 1536.49 100.159  60
   0  -9  -2 1744.92 100.412  60
   0   9   2 1736.44 146.994  61
   0   9  -2 1702.08 131.902  61
   0  -9  -3 4777.15 166.052  65
   0   9   3 4794.93 218.662  61
   0  -9  -3 4332.97 149.245  60
   0   9  -3 4717.85 190.382  61
   0  -9   3 4606.96 156.781  60
   0  -9   3 4798.67 156.329  57
   0   9   3 4858.14 147.195  56
   0  -9  -3 4347.41 152.259  57
   0   9  -3 4615.48 129.214  56
   0   9  -3 4743.59 150.325  54
   0   9   3 4802.55 158.801  54
   0  -9   3 4713.99 177.697  52
   0  -9  -3 4403.70 159.757  52
   0  -9  -3 4758.76 137.022  68
   0  -9   3 4558.47 145.766  68
   0  -9   3 4388.32 140.670  46
   0   9  -3 4493.79 156.563  47
   0  -9  -3 4220.29 128.775  46
   0  -9  -3 4491.67 170.941  43
   0  -9   3 4374.22 170.354  43
   0  -9  -3 4331.89 166.210  40
   0  -9   3 4788.97 172.825  40
   0   9   3 4560.93 189.137   7
   0   9  -3 4356.60 186.955   7
   0   9  -3 4790.77 196.047  21
   0   9   3 4750.01 195.388  21
   0  -9  -3 4799.09 173.162   1
   0  -9   3 4572.65 173.049   1
   0  -9   3 4248.93 152.112  18
   0   9   3 4903.20 162.119  14
   0  -9   3 4373.31 164.183  32
   0  -9  -3 4365.93 165.581  32
   0  -9   3 3730.34 124.556  33
   0  -9  -3 3420.79 129.672  30
   0   9   3 4358.42 187.014  28
   0  -9  -3 3680.92 133.119  29
   0   9  -3 4783.49 197.722  28
   0   9  -3 4668.80 197.126  36
   0   9   3 4855.78 198.439  36
   0  -9  -4 3838.04 150.485  65
   0   9  -4 3920.40 178.161  61
   0  -9   4 3991.53 149.742  60
   0   9   4 4057.12 204.788  61
   0  -9  -4 4052.88 143.332  60
   0   9   4 3982.20 138.779  56
   0  -9  -4 4137.73 148.503  57
   0  -9   4 4047.63 143.684  57
   0   9  -4 3575.74 111.890  56
   0   9   4 4204.90 149.023  54
   0   9  -4 3933.33 135.002  54
   0  -9   4 4065.72 170.158  52
   0  -9  -4 4032.06 151.399  52
   0   9   4 4038.11 180.824  28
   0  -9  -4 4090.36 125.218  68
   0  -9   4 3897.09 139.396  68
   0  -9   4 3657.01 134.852  46
   0   9  -4 3810.50 147.862  47
   0  -9  -4 3780.37 120.076  46
   0  -9  -4 4173.98 166.274  43
   0  -9   4 4007.05 160.083  40
   0  -9  -4 4189.16 161.759  40
   0   9  -4 4076.12 179.221   7
   0   9   4 3929.69 178.663   7
   0   9   4 3821.47 179.749  21
   0   9  -4 3539.17 175.552  21
   0  -9  -4 3371.68 126.921  30
   0  -9  -4 3037.60 122.046  29
   0   9  -4 3710.89 179.075  28
   0  -9   4 4261.53 165.720   1
   0  -9  -4 4246.49 163.555   1
   0  -9   4 3359.53 119.290  33
   0  -9   4 4221.66 161.987  32
   0  -9  -4 3880.91 155.781  32
   0   9   4 4253.40 148.512  14
   0  -9   4 3668.22 143.159  18
   0   9  -4 3741.51 181.293  36
   0   9   4 3610.04 174.593  36
   0  -9  -5 4944.47 175.968   1
   0  -9   5 4234.78 171.614   1
   0  -9  -5 4114.36 159.836  65
   0  -9   5 4235.34 151.257  60
   0  -9  -5 4225.28 147.421  60
   0   9   5 4114.50 211.562  61
   0   9  -5 3952.36 169.981  61
   0  -9  -5 4420.49 154.450  57
   0   9   5 4660.89 187.594  58
   0  -9   5 4535.61 151.048  57
   0   9   5 4593.03 147.608  56
   0   9   5 4522.06 152.685  54
   0   9  -5 4811.35 147.264  54
   0  -9   5 4447.57 179.171  51
   0  -9   5 4297.80 177.409  52
   0  -9  -5 4261.59 155.746  52
   0   9   5 4052.72 184.676  28
   0  -9  -5 4607.60 130.522  68
   0  -9   5 4413.90 149.591  68
   0  -9  -5 4266.82 125.281  46
   0  -9   5 3945.93 141.707  46
   0   9  -5 4010.00 148.396  47
   0  -9  -5 4298.88 168.085  43
   0  -9  -5 4392.41 167.160  40
   0  -9   5 4254.36 165.457  40
   0   9  -5 4523.32 187.517   7
   0   9  -5 4402.83 193.385  21
   0   9   5 4640.07 191.168  21
   0   9   5 4223.20 185.323   7
   0  -9   5 4068.25 151.926  18
   0   9   5 5036.24 161.074  14
   0  -9   5 4291.81 164.246  32
   0  -9  -5 4288.08 166.320  32
   0  -9  -5 3629.23 128.182  29
   0  -9  -5 3358.56 123.721  30
   0   9  -5 4502.63 191.735  28
   0   9   5 4420.23 189.740  36
   0   9  -5 4494.89 197.070  36
   0  -9   6 278.614 73.0566   4
   0  -9  -6 188.455 58.9316   1
   0  -9   6 165.041 61.0115   1
   0  -9   6 344.937 77.5328   3
   0  -9   6 246.088 63.8608  60
   0  -9  -6 286.174 60.5096  60
   0   9  -6 289.616 76.7360  61
   0   9   6 302.226 117.794  61
   0  -9   6 313.950 62.1646  57
   0  -9  -6 265.140 61.4245  57
   0   9   6 284.890 61.0858  56
   0   9   6 306.136 88.1538  58
   0   9  -6 324.298 58.4981  54
   0   9   6 297.983 60.4348  54
   0  -9   6 257.681 79.1333  51
   0  -9   6 341.035 80.4660  52
   0  -9  -6 272.424 59.9320  52
   0   9  -6 229.047 88.7142  28
   0   9   6 221.028 82.7962  28
   0  -9  -6 290.674 66.9440  65
   0   9  -6 260.758 68.2776  47
   0  -9   6 277.468 61.5494  46
   0  -9  -6 223.992 47.6086  46
   0  -9  -6 291.216 73.5944  43
   0  -9  -6 258.671 50.9316  68
   0  -9   6 303.439 63.9144  68
   0  -9   6 244.309 70.4178  40
   0  -9  -6 272.653 66.4612  40
   0   9  -6 236.909 83.2528  21
   0   9   6 245.211 79.9707  21
   0   9  -6 285.050 83.5667   7
   0   9   6 221.783 80.2436   7
   0  -9   6 257.543 63.0724  18
   0  -9   6 264.162 69.0304  32
   0  -9  -6 252.682 69.2701  32
   0  -9  -6 198.837 50.4445  29
   0  -9  -6 142.991 49.0272  30
   0   9   6 226.854 80.7845  36
   0   9  -6 322.763 89.3569  36
   0  -9   7 117.374 60.8461   1
   0  -9  -7 238.330 61.3537   1
   0  -9   7 203.341 57.7512  60
   0   9   7 148.266 113.929  61
   0  -9  -7 205.477 59.8639  60
   0   9   7 180.279 57.6827  56
   0   9   7 214.379 86.8973  58
   0  -9  -7 198.624 57.8971  57
   0  -9   7 216.702 59.3991  57
   0   9  -7 172.086 48.8882  54
   0   9   7 163.282 55.8845  54
   0  -9  -7 143.709 57.5732  52
   0  -9   7 115.063 73.7348  51
   0  -9   7 147.151 66.6731  50
   0   9  -7 153.120 81.8568  28
   0   9   7 152.315 81.0847  28
   0  -9  -7 128.691 62.7024  65
   0   9  -7 199.450 87.1736  66
   0   9  -7 169.888 64.6301  47
   0  -9  -7 190.766 69.2523  43
   0  -9  -7 134.828 41.2222  46
   0  -9   7 127.112 53.2505  46
   0  -9  -7 147.059 44.3283  68
   0  -9   7 179.355 61.1501  68
   0  -9  -7 174.266 66.5116  40
   0  -9   7 227.212 68.8952  40
   0   9   7 186.621 76.4601  21
   0   9  -7 190.525 85.9218  21
   0   9  -7 137.642 79.0543   7
   0   9   7 160.465 77.7960   7
   0  -9   7 183.032 59.1591  18
   0  -9  -7 223.076 65.1717  32
   0  -9   7 215.966 67.4589  32
   0  -9  -7 100.646 47.9812  29
   0  -9  -7 77.6594 48.3075  30
   0   9  -7 162.241 86.2360  36
   0   9   7 207.594 78.9970  36
   0  -9  -8 212.472 60.5458   1
   0  -9   8 151.992 62.7727   1
   0   9  -8 178.501 84.0556  66
   0  -9  -8 153.302 66.3316  65
   0  -9  -8 218.907 58.6280  60
   0   9   8 218.637 121.140  61
   0  -9   8 144.972 56.4674  60
   0  -9  -8 180.630 63.4686  57
   0   9   8 255.679 95.7692  58
   0   9   8 144.026 56.2262  56
   0  -9   8 138.552 56.8225  57
   0   9  -8 133.062 49.0855  54
   0   9   8 104.065 54.3345  54
   0  -9   8 89.4424 73.6134  51
   0  -9   8 182.990 74.1678  50
   0  -9  -8 153.933 55.2319  52
   0   9   8 200.603 80.8783  28
   0   9  -8 119.666 81.5687  28
   0   9   8 167.497 55.9307  49
   0   9  -8 186.838 60.3880  47
   0  -9   8 113.980 56.4036  46
   0  -9  -8 168.394 68.5270  43
   0  -9   8 179.785 63.9802  68
   0  -9   8 184.119 66.5978  40
   0  -9  -8 167.072 63.1162  40
   0   9  -8 200.636 85.3070  21
   0   9   8 144.945 79.9806  21
   0   9   8 99.4162 79.3791   7
   0   9  -8 167.429 76.2017   7
   0  -9   8 243.499 68.9307  32
   0  -9  -8 192.547 63.6201  32
   0   9  -8 143.153 87.3187  36
   0   9   8 185.323 80.4656  36
   0  -9   8 190.345 60.6041  18
   0  -9  -8 104.538 46.7430  29
   0  -9  -8 114.003 48.8558  30
   0  -9   9 3283.45 136.665  68
   0   9  -9 2969.46 159.815  66
   0  -9  -9 3473.14 149.537  65
   0  -9   9 3096.52 128.198  60
   0   9   9 2858.95 195.444  61
   0  -9  -9 3504.51 131.644  60
   0   9   9 3565.13 141.248  56
   0  -9  -9 3117.97 136.039  57
   0   9   9 2998.86 173.205  58
   0   9  -9 3207.91 118.803  54
   0   9   9 3227.56 131.071  54
   0  -9   9 3009.30 161.293  51
   0  -9   9 3204.38 154.247  50
   0   9   9 3477.65 174.323  28
   0   9   9 3427.40 135.155  49
   0   9  -9 3234.64 137.456  47
   0  -9   9 2988.78 128.893  46
   0  -9  -9 3342.75 154.284  43
   0   9  -9 3190.25 161.864   7
   0  -9  -9 3297.15 149.536  40
   0  -9   9 3338.30 151.197  40
   0   9  -9 3383.36 177.995  21
   0   9   9 3065.30 166.758  21
   0  -9   9 3374.21 142.365  18
   0  -9   9 3488.84 154.948  32
   0  -9  -9 3108.68 144.778  32
   0   9  -9 3419.70 179.175  36
   0   9   9 3527.35 176.918  36
   0  -9   9 3472.18 159.524   1
   0  -9  -9 2816.89 109.089  30
   0  -9  -9 2685.21 107.229  29
   0   9  -9 3287.30 171.115  28
   0  -9  10 725.628 87.8000   1
   0  -9  10 523.980 90.5276   3
   0  -9  10 584.212 76.1839  68
   0   9 -10 511.025 96.3280  66
   0  -9  10 668.612 74.9826  63
   0  -9 -10 561.762 83.0382  65
   0  -9 -10 588.718 70.1784  60
   0   9  10 645.299 133.939  61
   0  -9 -10 593.782 75.4669  57
   0   9  10 614.964 76.5724  56
   0   9  10 713.657 116.193  58
   0   9  10 520.108 67.4467  54
   0   9 -10 538.576 61.1424  54
   0  -9  10 573.824 84.3089  50
   0  -9  10 582.669 94.1371  51
   0  -9  10 657.927 98.8415  52
   0   9  10 638.347 99.2258  28
   0   9 -10 695.912 93.4190   7
   0   9 -10 638.408 78.0250  47
   0  -9  10 483.343 70.8635  46
   0   9  10 685.105 77.9183  49
   0  -9 -10 578.355 82.3761  43
   0   9 -10 657.307 102.333  21
   0  -9 -10 681.212 84.5544  40
   0   9  10 624.293 100.102  21
   0  -9  10 709.031 97.3977   4
   0  -9 -10 653.230 84.1166  32
   0   9  10 614.943 101.037  36
   0   9 -10 745.271 106.977  36
   0  -9  10 567.904 77.0185  18
   0   9 -10 667.151 100.590  28
   0  -9 -10 526.802 57.6524  30
   0  -9 -10 482.382 56.3383  29
   0  -9  11 16242.4 378.630   3
   0  -9  11 16478.7 367.725   1
   0   9 -11 13139.7 338.017  66
   0  -9  11 15330.5 311.988  68
   0  -9 -11 14798.8 326.599  65
   0  -9  11 16483.5 310.568  63
   0   9  11 15673.1 421.994  61
   0  -9 -11 14972.8 294.340  60
   0  -9 -11 16059.6 326.401  57
   0   9  11 16877.9 328.497  56
   0   9  11 16332.8 409.358  58
   0   9 -11 15225.5 281.340  54
   0   9  11 15067.9 298.025  54
   0  -9  11 15447.1 367.579  51
   0  -9  11 14658.2 349.111  50
   0  -9  11 16118.2 367.451  52
   0   9  11 15936.2 384.041  28
   0   9 -11 16436.0 369.552   7
   0   9 -11 16700.3 323.768  47
   0   9  11 16445.8 322.127  49
   0  -9  11 14378.5 308.557  46
   0  -9 -11 15196.3 341.196  43
   0  -9 -11 15147.1 338.989  40
   0   9 -11 15634.1 378.428  21
   0  -9 -11 14442.0 331.678  32
   0   9  11 15625.8 377.019  21
   0  -9  11 15514.4 324.876  18
   0  -9  11 16309.5 379.050   4
   0   9 -11 16150.3 380.423  28
   0   9 -11 15753.5 383.068  36
   0   9  11 14841.9 369.831  36
   0  -9  12 199.458 61.4352  68
   0   9 -12 151.951 80.7068  66
   0  -9 -12 205.987 67.7986  65
   0  -9  12 179.845 62.2999  63
   0   9  12 198.582 121.919  61
   0  -9 -12 159.242 54.3055  60
   0  -9 -12 218.171 62.5776  62
   0   9  12 210.711 99.1770  58
   0  -9  12 257.708 63.1425  18
   0  -9  12 271.332 78.7739  50
   0  -9  12 128.094 74.1994  52
   0  -9  12 180.168 82.7069  51
   0   9  12 209.024 84.4216  28
   0   9 -12 247.010 85.0667  28
   0   9 -12 233.740 62.2234  47
   0   9  12 202.716 66.4919  49
   0  -9  12 118.150 60.6824  46
   0  -9 -12 255.289 69.9780  43
   0  -9 -12 163.439 63.5429  40
   0   9 -12 220.953 75.0569   7
   0   9  12 209.251 84.3428  36
   0   9 -12 271.171 91.4358  36
   0  -9 -12 230.402 68.1413  32
   0  -9  12 222.812 75.4153   3
   0  -9  12 211.632 76.6713   4
   0   9  12 245.324 84.8219  21
   0   9 -12 229.585 86.5197  21
   0  -9  13 16522.7 332.958  68
   0   9 -13 15564.3 365.912  66
   0  -9 -13 17425.5 350.564  62
   0  -9 -13 17189.8 355.715  65
   0  -9  13 17747.0 338.450  63
   0  -9 -13 16536.9 311.520  60
   0   9  13 17486.4 455.555  61
   0   9  13 17293.5 435.223  58
   0   9 -13 17983.6 403.038  28
   0  -9  13 17453.9 389.032  52
   0  -9  13 16965.7 385.283  50
   0  -9  13 16366.6 388.224  51
   0   9  13 16476.4 397.831  28
   0   9 -13 19154.6 396.950   7
   0   9 -13 16299.0 329.855  47
   0   9  13 18343.9 354.190  49
   0  -9 -13 15787.3 356.749  43
   0   9 -13 17716.1 406.563  21
   0  -9 -13 16003.0 351.283  40
   0   9  13 15981.7 393.115  21
   0   9  13 19336.9 402.639   4
   0  -9  13 17298.8 402.319   4
   0  -9 -13 16564.8 355.664  32
   0   9 -13 17463.6 405.946  36
   0   9  13 17147.8 403.458  36
   0  -9  13 17278.7 401.532   3
   0   9  13 19171.2 399.422   3
   0  -9  13 17574.0 348.471  18
   0  -9  14 2033.47 140.169   3
   0   9  14 2136.65 140.031   3
   0  -9  14 1804.38 111.743  68
   0   9 -14 1796.38 127.874  66
   0  -9 -14 1868.01 113.557  62
   0  -9  14 2128.08 117.224  63
   0  -9 -14 1852.76 118.056  65
   0  -9 -14 1971.02 99.7057  60
   0   9  14 1861.41 176.030  61
   0   9  14 2007.99 117.294  56
   0   9  14 2006.10 163.358  58
   0  -9 -14 1983.68 116.855  57
   0   9 -14 1937.51 89.5471  54
   0  -9  14 2118.18 138.276  52
   0  -9  14 1715.80 127.398  50
   0  -9  14 1967.04 139.255  51
   0   9  14 1825.03 142.161  28
   0   9 -14 2182.65 134.415   7
   0   9 -14 1975.43 110.562  47
   0   9  14 2012.06 120.923  49
   0  -9 -14 1982.51 124.978  43
   0   9 -14 1876.85 138.641  21
   0  -9 -14 2080.40 123.299  40
   0   9  14 1978.25 140.703  21
   0  -9  14 1899.87 114.928  18
   0   9  14 2117.86 139.332   4
   0  -9  14 1963.38 139.325   4
   0  -9 -14 1965.44 119.574  32
   0   9 -14 2057.67 144.762  28
   0   9  14 1991.35 142.395  36
   0   9 -14 1996.39 143.300  36
   0  -9 -15 3996.21 159.811  62
   0  -9 -15 4126.25 164.821  65
   0  -9  15 4544.39 167.921  63
   0  -9 -15 4181.66 140.537  60
   0   9  15 3968.25 229.477  61
   0  -9 -15 4396.10 165.177  57
   0   9  15 4606.14 171.547  56
   0   9  15 4472.27 227.420  58
   0   9 -15 4431.27 193.256  28
   0  -9  15 4369.40 193.100  51
   0  -9  15 4447.59 187.878  52
   0  -9  15 4281.09 188.960  50
   0   9  15 4289.89 200.631  28
   0   9 -15 4390.76 181.698   7
   0   9 -15 3974.03 152.986  47
   0   9  15 4326.02 169.199  49
   0  -9 -15 4210.66 169.744  43
   0   9 -15 4113.14 191.580  21
   0  -9 -15 4635.77 175.716  40
   0   9  15 4751.12 205.479  21
   0  -9  15 4456.63 165.153  18
   0   9 -15 4267.64 196.846  36
   0   9  15 4491.11 198.951  36
   0  -9  15 4043.72 192.392   4
   0   9  15 4909.16 196.619   4
   0  -9  15 4475.27 198.959   3
   0   9  15 4942.80 197.190   3
   0   9 -15 4257.08 178.969  66
   0  -9  15 4108.34 156.634  68
   0  -9 -15 4299.17 170.657  32
   0  -9  16 112.795 60.0953  68
   0  -9 -16 110.594 61.7952  65
   0   9 -16 135.246 69.0247  66
   0  -9  16 74.6029 60.3590  63
   0   9  16 79.4167 116.735  61
   0  -9 -16 130.247 46.9239  60
   0  -9 -16 172.579 64.4626  62
   0  -9 -16 153.492 57.0958  57
   0   9  16 83.7123 61.7748  56
   0   9  16 141.783 105.908  58
   0  -9  16 114.280 54.9417  18
   0  -9  16 114.230 69.6378  50
   0  -9  16 108.141 72.2548  52
   0  -9  16 82.3802 72.2655  51
   0   9  16 117.896 79.5003  28
   0   9 -16 160.067 78.2709  28
   0   9 -16 109.235 54.7829  47
   0   9  16 138.664 71.3970  49
   0  -9 -16 113.863 60.0426  43
   0  -9 -16 168.445 62.3827  40
   0   9 -16 139.773 82.4003  36
   0   9  16 98.4872 78.2192  36
   0  -9  16 115.752 75.5013   4
   0   9  16 150.171 74.4732   4
   0  -9  16 138.962 74.5874   3
   0   9  16 139.721 76.5021   3
   0  -9 -16 155.239 62.8995  32
   0   9 -16 108.765 65.5832   7
   0   9  16 101.510 78.3747  21
   0   9 -16 123.110 76.7779  21
   0  -9 -17 9106.69 241.354  65
   0  -9 -17 7902.73 226.576  62
   0  -9  17 9209.82 240.394  63
   0  -9 -17 8349.33 194.211  60
   0   9  17 9136.30 326.233  61
   0  -9 -17 8675.03 235.431  57
   0   9  17 9204.32 319.228  58
   0   9  17 9302.50 244.987  56
   0   9 -17 9123.66 269.344  28
   0  -9  17 8278.50 250.459  52
   0  -9  17 8724.40 267.547  51
   0  -9  17 8708.06 264.185  50
   0   9  17 8588.13 275.198  28
   0   9 -17 9172.65 255.769   7
   0   9 -17 8959.29 228.701  47
   0   9  17 8816.85 248.409  49
   0  -9 -17 8143.15 236.267  43
   0  -9 -17 9503.14 246.428  40
   0   9 -17 8976.61 270.441  21
   0   9  17 8466.76 273.982  21
   0  -9  17 9197.23 237.076  18
   0   9 -17 9130.54 275.247  36
   0   9  17 9253.36 283.359  36
   0   9  17 9970.28 283.017   4
   0  -9  17 8643.62 271.797   4
   0   9  17 10130.4 283.302   3
   0  -9  17 8558.11 272.201   3
   0  -9 -17 8893.77 238.931  32
   0   9 -17 9095.65 251.849  66
   0  -9  17 8529.47 219.970  68
   0  -9 -18 16.6824 51.1364  57
   0   9  18 151.888 100.646  58
   0   9  18 26.2391 57.3222  56
   0   9 -18 7.74136 47.8809  55
   0  -9  18 33.6943 67.3002  50
   0  -9  18 19.9851 67.9173  52
   0  -9  18 66.4671 69.1151  51
   0   9  18 46.7470 69.3359  28
   0   9 -18 45.3981 76.3455  28
   0   9  18 40.5978 108.416  61
   0   9  18 28.4688 65.2750  49
   0   9 -18 13.8072 50.0098  47
   0  -9 -18 1.78918 55.7338  43
   0   9 -18 35.9386 74.7459  36
   0   9  18-4.84930 72.9826  36
   0  -9 -18-5.13586 48.7520  40
   0   9 -18 63.2537 63.1473  66
   0  -9 -18 21.9686 57.0108  65
   0  -9  18-16.4189 64.9263   4
   0   9  18 15.5453 70.1673   3
   0   9  18 20.2344 67.9860   4
   0  -9  18 23.6330 68.9054   3
   0  -9 -18 15.2009 47.9318  32
   0  -9  18 40.2808 53.6851  18
   0   9 -18 39.0628 60.7164   7
   0   9  18 65.7837 75.4570  21
   0   9 -18 50.7090 70.6298  21
   0   9 -19 11.7550 45.1070  55
   0  -9  19 18.7590 53.0609  18
   0  -9 -19-7.15879 46.2405  16
   0  -9  19 30.2769 63.0547  50
   0  -9  19 26.1741 62.3708  52
   0  -9  19 60.9858 64.3650  51
   0   9  19 2.37345 71.3310  28
   0   9 -19 38.9519 66.9166  28
   0  -9 -19 47.4191 53.6587  43
   0  -9  19 10.3558 46.3259  68
   0   9  19 13.7072 54.4389  56
   0  -9 -19 32.2516 50.7365  57
   0  -9 -19 6.46088 48.7684  40
   0  -9  19 6.74606 61.9028   4
   0  -9  19 6.79695 62.5995   3
   0   9  19 13.4480 74.6789   4
   0   9  19-2.20764 73.5562   3
   0   9  19-11.6958 68.8710  36
   0   9 -19 27.7421 69.2888  36
   0   9  19-9.35179 62.7876  49
   0   9 -19 22.2811 47.0642  47
   0   9 -19 6.27609 66.4688  21
   0   9  19 63.4616 70.0902  21
   0  -9 -19 1.59349 46.9167  32
   0  -9  20 754.222 90.0615  51
   0  -9  20 731.946 91.7657  50
   0  -9  20 742.341 84.7188  52
   0   9  20 830.650 89.9660  49
   0  -9 -20 697.119 73.6131  62
   0  -9  20 744.534 87.9600  63
   0  -9 -20 641.800 73.1407  65
   0   9  20 846.462 98.4747   3
   0  -9  20 728.063 91.2955   3
   0   9  20 709.739 96.3242   4
   0  -9  20 646.116 89.4258   4
   0   9  20 729.349 123.985  61
   0   9 -20 674.735 77.2515   7
   0   9 -20 550.370 65.8317  55
   0   9 -20 752.532 82.9719  66
   0   9  20 877.274 84.2323  56
   0   9  20 821.668 128.574  58
   0  -9 -20 694.104 72.9722  57
   0  -9 -20 589.407 64.1291  16
   0  -9  21 50.4778 59.8037  63
   0  -9 -21-1.41597 48.5261  65
   0   9 -21-20.9500 52.9652  66
   0  -9 -21 45.5256 47.3909  62
   0   9  21-30.8199 90.4903  61
   0   9  21 48.0792 88.9971  58
   0  -9 -21-31.4653 46.4918  57
   0   9  21 10.6519 48.9471  56
   0   9 -21 38.6884 41.5302  55
   0  -9  21 22.9174 61.7612  50
   0  -9  21 17.5966 57.5870  51
   0   9  21 29.6497 66.1608  28
   0   9 -21 35.2942 61.4064  28
   0  -9 -21 2.88388 48.7050  43
   0   9  21-20.9626 66.6033  36
   0   9 -21 12.8404 64.0499  36
   0  -9 -21 8.16473 44.3587  40
   0   9 -21 19.5859 51.5708   7
   0  -9 -21 1.17848 40.0007  16
   0  -9  21 9.75010 48.9133  18
   0  -9 -21 4.02704 43.0026  32
   0   9  21 22.2674 66.2480   3
   0  -9  21 21.6800 58.4021   3
   0   9  21-2.06413 67.4629   4
   0  -9  21 19.5822 58.3944   4
   0   9  21 23.1253 66.9799  21
   0   9 -21 25.1356 60.6440  21
   0  -9  22 1956.43 117.553   3
   0   9  22 2000.95 122.960   3
   0  -9 -22 1844.33 96.4414  65
   0  -9  22 1829.79 105.140  63
   0  -9 -22 1567.14 89.8135  62
   0  -9 -22 2090.02 95.5553  32
   0   9  22 1904.71 102.748  56
   0   9  22 1851.29 141.553  58
   0   9 -22 1839.93 87.7996  55
   0   9 -22 1896.45 108.989  28
   0  -9  22 1732.55 109.985  50
   0   9  22 1923.02 122.128  28
   0  -9  22 1981.44 117.659   4
   0   9  22 1941.09 122.278   4
   0  -9 -22 1814.02 95.0435  43
   0   9 -22 1850.73 111.041  21
   0  -9 -22 1955.97 94.4162  40
   0   9 -22 1939.85 114.679  36
   0   9  22 2021.27 125.612  36
   0  -9 -22 1806.91 83.4720  16
   0   9 -22 1840.75 100.345  66
   0   9 -22 2092.70 105.201   7
   0   9  22 1610.70 115.268  21
   0  -9  22 1855.11 96.8314  18
   0   9 -23 523.250 61.5062  66
   0   9  23 644.560 82.5967  28
   0   9  23 531.650 63.5584  56
   0   9  23 549.370 96.9019  58
   0  -9 -23 540.382 57.1316  43
   0   9 -23 674.028 73.3654  28
   0   9 -23 540.038 61.1837   7
   0   9  23 572.626 79.4688  21
   0  -9  23 567.772 62.4615  18
   0  -9  23 557.784 71.5475   4
   0   9  23 584.481 82.4809   4
   0  -9 -23 620.619 61.9654  62
   0  -9 -23 544.374 59.5472  65
   0  -9  23 579.173 70.8090  63
   0   9  23 550.195 79.9486  36
   0  -9 -23 562.992 49.3262  16
   0   9  23 690.547 83.9505   3
   0  -9  23 550.115 72.0008   3
   0  -9 -24 505.869 51.8245  43
   0   9 -24 447.927 51.1558  40
   0   9 -24 448.500 53.8509  66
   0  -9  24 541.812 56.6821  18
   0   9  24 603.777 75.6678  21
   0   9 -24 483.473 62.4536  28
   0   9  24 506.043 56.2990  56
   0   9  24 496.564 86.3047  58
   0  -9  24 553.053 65.2970  63
   0  -9 -24 441.274 51.0733  62
   0  -9 -24 540.105 53.5239  65
   0   9 -24 522.521 57.1466   7
   0   9  24 412.707 69.0105  36
   0   9 -24 513.500 52.3605  32
   0   9  24 473.345 70.7443  28
   0   9  25 1701.55 94.5117  28
   0  -9  25 1556.42 73.1809  18
   0   9  25 1643.27 93.7954  21
   0   9  25 1494.10 92.5847  36
   0   9  25 1503.84 103.922  58
   0  -9 -25 1322.74 63.6931  62
   0  -9 -25 1375.76 65.5525  65
   0   9 -25 1579.08 73.9374   7
   0   9 -25 1514.60 70.2020  66
   0   9 -25 1615.10 68.8076  40
   0   9  25 1756.18 95.2782   7
   0   9 -25 1515.78 66.3871  32
   0   9 -26 382.505 37.6419  66
   0   9 -26 426.126 40.9484   7
   0   9  26 436.494 63.4945  58
   0   9  26 483.577 55.3319   7
   0   9  26 486.905 56.2881  36
   0   9  26 443.058 56.1802  28
   0   9  26 492.405 55.0695  21
   0  -9  26 429.375 40.7700  18
   0  -9 -26 368.519 32.4703  62
   0   9 -27 1239.96 46.4778   7
   0   9  27 1234.49 58.3924   7
   0   9  27 1072.22 56.7458  28
   0   9  27 1157.98 62.9304  58
   0   9  27 1301.60 59.9580  36
   0   9  27 1197.79 57.6526  21
   0  -9  27 1024.51 43.3415  18
   0 -10   0 2915.81 126.925  57
   0  10   0 2798.51 113.161  56
   0  10   0 2899.09 131.436  54
   0 -10   0 2828.75 140.268  51
   0 -10   0 2855.08 118.849  68
   0 -10   0 2628.57 114.692  46
   0  10   0 2998.22 163.969  36
   0 -10   0 2736.97 142.329  43
   0 -10   0 2815.92 137.971  40
   0  10   0 2990.84 163.629   7
   0  10   0 2706.34 156.528  21
   0 -10   0 3002.37 145.982   1
   0 -10   0 2869.73 129.107  18
   0 -10   0 3031.31 141.987  32
   0  10   0 2838.98 160.894  28
   0 -10   0 2783.51 132.960  60
   0  10   0 2683.07 167.764  61
   0 -10  -1 1746.91 106.068  65
   0 -10  -1 2116.99 115.780  60
   0 -10   1 1886.21 111.343  60
   0  10   1 2000.61 152.697  61
   0  10  -1 1957.42 143.338  61
   0  10  -1 1948.09 91.7885  56
   0  10   1 1802.51 94.1035  56
   0 -10  -1 1851.74 105.706  57
   0 -10   1 1985.31 108.702  57
   0  10   1 2046.33 113.017  54
   0  10  -1 2056.87 110.315  54
   0 -10   1 1914.80 119.107  51
   0 -10  -1 1815.21 115.188  51
   0 -10   1 1863.20 103.252  68
   0 -10  -1 1722.91 95.7741  68
   0 -10  -1 1840.47 96.5534  46
   0 -10   1 1677.19 96.4398  46
   0 -10   1 1804.74 119.067  43
   0 -10  -1 1822.83 119.037  43
   0 -10  -1 1849.78 116.434  40
   0 -10   1 1909.35 116.952  40
   0  10  -1 1784.12 134.786   7
   0  10   1 1923.36 137.452   7
   0  10  -1 1830.41 135.382  21
   0  10   1 1897.68 136.258  21
   0  10  -1 1741.81 136.130  28
   0  10   1 1857.19 137.497  28
   0 -10  -1 1730.72 103.035  18
   0 -10   1 1783.63 105.602  18
   0 -10   1 1790.16 116.221   1
   0 -10  -1 1923.05 119.176   1
   0 -10   1 1845.97 114.570  32
   0 -10  -1 1723.72 113.194  32
   0  10  -1 1923.07 138.793  36
   0  10   1 1868.88 137.860  36
   0 -10  -2 154.463 60.5039  65
   0 -10   2 118.119 62.7714  60
   0  10   2 55.9156 93.8288  61
   0  10  -2 163.311 85.4820  61
   0 -10  -2 143.831 61.8840  60
   0  10  -2 111.190 42.2986  56
   0  10   2 159.922 51.1885  56
   0 -10  -2 115.327 56.4074  57
   0 -10   2 122.813 49.9937  57
   0  10   2 114.799 56.1452  54
   0  10  -2 153.351 53.8652  54
   0 -10   2 90.4064 64.8315  52
   0 -10  -2 120.205 57.5356  51
   0 -10   2 143.472 66.3139  51
   0  10  -2 76.8622 75.4745  28
   0  10   2 115.703 78.8946  28
   0  10  -2 124.683 56.4298  47
   0 -10   2 97.7847 50.6449  46
   0 -10   2 119.569 63.3713  43
   0 -10  -2 89.1012 45.7515  46
   0 -10  -2 161.855 67.7095  43
   0 -10  -2 107.672 51.7611  68
   0 -10   2 124.818 55.6710  68
   0 -10   2 104.465 60.2586  40
   0 -10  -2 99.5805 58.8759  40
   0  10   2 84.8063 76.8882  21
   0  10  -2 108.821 79.0455  21
   0  10   2 66.2184 74.9408   7
   0  10  -2 149.064 78.4876   7
   0 -10  -2 127.311 56.5626   1
   0 -10   2 100.098 57.1738   1
   0 -10   2 162.023 62.0488  32
   0 -10  -2 85.2037 57.3770  32
   0 -10   2 126.531 57.8299  18
   0  10  -2 104.960 80.6177  36
   0  10   2 90.2470 79.0988  36
   0 -10  -3 525.510 76.2095  65
   0  10  -3 507.406 93.8573  61
   0 -10   3 533.783 76.5499  60
   0  10   3 444.805 115.021  61
   0 -10  -3 497.604 72.6338  60
   0  10   3 556.819 64.6936  56
   0 -10  -3 610.167 71.2395  57
   0 -10   3 498.007 68.9726  57
   0  10   3 536.666 73.4425  54
   0  10  -3 776.739 77.5312  54
   0 -10  -3 544.167 74.8561  51
   0 -10   3 570.108 84.7877  52
   0 -10   3 587.821 84.7168  51
   0  10   3 458.046 92.9188  28
   0  10  -3 546.463 99.2376  28
   0 -10   3 556.257 70.5243  68
   0 -10  -3 489.014 63.0111  68
   0 -10   3 517.961 66.5849  46
   0  10  -3 512.282 71.9795  47
   0 -10  -3 468.111 57.7709  46
   0 -10  -3 547.024 78.7951  43
   0  10   3 480.031 90.4365   7
   0 -10   3 445.766 78.5045  40
   0 -10  -3 443.600 78.0961  40
   0  10   3 439.746 95.5973  21
   0  10  -3 515.205 95.9685  21
   0  10  -3 375.638 90.6117   7
   0  10   3 387.601 93.8171  36
   0  10  -3 580.430 99.4431  36
   0 -10   3 409.272 66.0831  18
   0 -10   3 537.189 76.9858   1
   0 -10  -3 477.593 74.6063   1
   0 -10   3 502.853 77.0250  32
   0 -10  -3 579.937 83.4975  32
   0 -10  -4 8734.59 235.756  65
   0  10   4 8695.63 296.960  61
   0 -10   4 8702.76 228.850  60
   0 -10  -4 8795.84 225.558  60
   0  10  -4 8764.07 260.331  61
   0 -10  -4 8919.30 226.508  57
   0 -10   4 8620.41 215.561  57
   0  10   4 8339.82 210.892  56
   0  10   4 8763.25 228.763  54
   0  10  -4 8492.30 216.723  54
   0 -10   4 8829.96 254.661  51
   0 -10   4 8639.78 253.082  52
   0 -10  -4 8406.52 229.635  52
   0 -10  -4 7849.54 190.197  68
   0 -10   4 8807.06 216.673  68
   0 -10  -4 8028.69 190.000  46
   0  10  -4 8206.98 214.222  47
   0 -10   4 7782.36 205.633  46
   0 -10  -4 8374.28 243.286  43
   0 -10  -4 8827.40 244.977  40
   0 -10   4 8212.08 237.449  40
   0  10  -4 7919.27 256.750   7
   0  10   4 9023.16 276.192   7
   0  10   4 8550.64 270.000  21
   0  10  -4 8454.97 271.286  21
   0  10  -4 8907.44 274.063  28
   0  10   4 8867.09 275.960  28
   0 -10   4 8685.41 227.651  18
   0  10  -4 8127.25 227.544  14
   0 -10  -4 10200.5 263.254   1
   0 -10   4 9352.68 257.619   1
   0 -10  -4 8296.93 239.028  32
   0 -10   4 8601.60 240.950  32
   0  10  -4 8641.09 274.260  36
   0  10   4 8749.32 274.383  36
   0  10  -5 74.9963 83.0914  66
   0 -10  -5 90.3185 61.2005  65
   0  10   5-8.59532 103.872  61
   0 -10  -5 73.3398 56.1001  60
   0  10  -5 88.0996 68.8687  61
   0 -10   5 39.9892 59.0343  60
   0  10   5 66.8868 51.2419  56
   0 -10   5 65.2267 49.0046  57
   0 -10  -5 87.9638 55.9784  57
   0  10   5 156.807 59.8480  54
   0  10  -5 119.834 52.7601  54
   0 -10   5 54.1658 64.9003  52
   0 -10   5 83.9422 64.4909  51
   0 -10  -5 91.1395 56.3557  52
   0  10  -5 65.3959 74.4674  28
   0  10   5 71.3402 77.5121  28
   0 -10  -5 98.5614 46.3606  68
   0 -10   5 98.2202 57.4698  68
   0  10  -5 72.9656 56.0798  47
   0 -10   5 122.689 56.9725  46
   0 -10  -5 87.1843 43.1336  46
   0 -10  -5 109.577 61.5273  43
   0 -10  -5 74.7607 57.7949  40
   0 -10   5 91.4980 59.9067  40
   0  10   5 34.5060 72.1025  21
   0  10  -5 68.7050 78.0736  21
   0  10  -5 98.3185 73.1526   7
   0  10   5 21.8932 69.6347   7
   0  10   5 86.5634 79.0189  36
   0  10  -5 44.8052 78.5415  36
   0  10  -5 73.8746 55.7271  14
   0 -10   5 78.4991 51.8227  18
   0 -10   5 48.6858 54.2691   1
   0 -10  -5 82.9505 54.8728   1
   0 -10   5 73.8975 58.1312  32
   0 -10  -5 77.4740 62.4076  32
   0 -10  -6 827.023 86.3897  65
   0  10   6 821.975 131.886  61
   0 -10   6 825.848 81.2732  60
   0 -10  -6 847.341 80.9938  60
   0  10  -6 805.140 89.3627  61
   0 -10  -6 763.368 79.4798  57
   0 -10   6 829.324 74.8774  57
   0  10   6 897.985 79.4156  56
   0  10   6 848.412 80.3467  54
   0 -10   6 780.412 97.0225  52
   0 -10   6 825.287 97.4910  51
   0 -10  -6 760.670 78.8214  52
   0  10  -6 768.431 104.010  66
   0 -10  -6 803.082 68.0566  68
   0 -10   6 830.773 81.5268  68
   0 -10   6 703.213 75.5764  46
   0 -10  -6 682.985 61.5549  46
   0  10  -6 824.910 78.8426  47
   0 -10  -6 763.349 90.4780  43
   0 -10   6 995.057 93.3703  40
   0 -10  -6 839.457 90.0330  40
   0  10  -6 820.069 102.914   7
   0  10   6 895.425 107.577   7
   0  10  -6 772.521 105.867  21
   0  10   6 871.632 109.565  21
   0 -10   6 820.676 87.0387  32
   0 -10  -6 836.733 88.4364  32
   0 -10   6 813.973 81.7638  18
   0  10  -6 878.546 113.923  36
   0  10   6 828.251 106.702  36
   0 -10  -6 1004.45 91.7773   1
   0 -10   6 939.624 91.8473   1
   0  10   6 949.899 109.502  28
   0  10  -6 901.202 110.371  28
   0 -10   7 3920.42 152.850  18
   0  10  -7 3921.84 188.470  28
   0 -10  -7 3595.26 147.473  52
   0 -10   7 3878.71 174.576  51
   0 -10   7 3897.26 173.278  52
   0  10   7 4004.80 190.899  28
   0 -10  -7 3992.73 149.112  60
   0  10   7 3750.34 210.686  61
   0 -10   7 4056.97 151.484  60
   0 -10   7 3765.14 146.506  46
   0  10  -7 3861.08 147.174  47
   0 -10  -7 3760.60 165.679  43
   0 -10   7 3979.50 165.957  40
   0 -10  -7 4095.33 167.165  40
   0  10  -7 4142.97 184.157   7
   0  10   7 4356.10 195.987   7
   0  10  -7 4148.56 193.804  21
   0  10   7 4128.46 190.437  21
   0  10   7 4256.75 193.828  36
   0  10  -7 3915.87 192.685  36
   0 -10   7 4093.86 174.804   1
   0 -10  -7 4739.90 178.714   1
   0  10  -7 3776.00 177.481  66
   0 -10   7 3785.65 150.490  68
   0 -10  -7 3744.10 158.394  65
   0 -10   7 4195.48 169.001  32
   0 -10  -7 4280.67 169.622  32
   0 -10  -8 71.7181 57.8614  65
   0  10  -8 94.1014 74.5601  66
   0  10   8 72.9445 106.855  61
   0 -10   8 67.2668 52.4973  60
   0 -10  -8 62.4964 52.7300  60
   0  10   8 84.3077 74.5129  58
   0 -10   8 77.2168 55.2926  18
   0 -10   8 98.7767 73.0651  52
   0 -10   8 94.4258 69.3259  51
   0  10  -8 58.3899 77.4090  28
   0  10   8 17.6424 72.6359  28
   0  10  -8 67.3973 52.7776  47
   0 -10  -8 70.5731 64.6863  43
   0 -10   8 88.2150 57.4664  46
   0 -10  -8 38.9157 60.7894  40
   0 -10   8 87.3492 65.5425  40
   0  10  -8 27.1783 78.1773  21
   0  10   8 45.2454 73.7717  21
   0  10  -8 80.3280 83.7466  36
   0  10   8 50.3443 74.5929  36
   0 -10   8 77.9299 57.8149  68
   0 -10  -8 23.0056 56.7217  32
   0 -10   8 35.7393 62.2808  32
   0  10   8 45.0183 74.9343   7
   0  10  -8 54.0636 70.7774   7
   0 -10   8 70.7109 58.5458   1
   0  10  -9 13607.9 338.827  66
   0 -10   9 14192.8 302.236  68
   0 -10  -9 14763.9 323.398  65
   0 -10  -9 15518.8 302.200  60
   0  10   9 14799.5 407.135  61
   0 -10   9 13912.2 287.881  60
   0  10   9 14768.7 364.098  58
   0  10  -9 14413.7 359.988  28
   0 -10   9 14697.7 350.810  51
   0 -10   9 14944.6 343.647  52
   0  10   9 14705.6 369.610  28
   0  10  -9 15462.4 357.259   7
   0  10  -9 12147.4 278.885  47
   0 -10   9 14497.3 304.166  46
   0 -10  -9 15643.7 341.272  43
   0  10  -9 14292.3 361.875  21
   0 -10  -9 14912.3 328.523  40
   0  10   9 13275.9 350.919  21
   0  10   9 15616.5 376.811   7
   0 -10  -9 14900.5 328.865  32
   0  10   9 13383.8 351.921  36
   0  10  -9 13363.8 355.456  36
   0 -10   9 14520.2 346.076   1
   0 -10   9 16416.3 373.618   3
   0 -10   9 16273.3 371.546   4
   0 -10   9 14567.4 308.037  18
   0 -10  10 725.423 86.6896   1
   0 -10  10 845.993 102.010   4
   0 -10  10 815.333 101.375   3
   0  10 -10 591.722 94.8810  66
   0 -10  10 816.224 86.6547  68
   0 -10 -10 759.408 89.1798  65
   0 -10 -10 721.841 75.2490  60
   0  10  10 765.136 138.747  61
   0 -10 -10 703.170 81.2636  57
   0  10  10 804.125 85.6476  56
   0  10  10 763.970 110.204  58
   0  10  10 726.401 75.5937  54
   0  10 -10 696.758 68.2728  54
   0 -10  10 771.658 96.6530  51
   0 -10  10 695.788 91.0125  52
   0  10  10 719.064 101.636  28
   0  10 -10 665.681 96.5920   7
   0  10 -10 752.691 77.8934  47
   0 -10  10 705.619 79.5888  46
   0 -10 -10 874.385 93.4918  43
   0 -10 -10 746.765 88.3104  40
   0  10 -10 800.810 107.307  21
   0  10  10 667.111 99.8375  21
   0  10  10 774.992 107.644   7
   0 -10  10 731.193 79.0794  18
   0 -10 -10 786.222 89.6496  32
   0  10 -10 828.146 105.403  28
   0  10 -10 706.887 107.169  36
   0  10  10 720.159 106.916  36
   0 -10  11 50.1776 57.6747  68
   0 -10 -11 57.4593 62.9912  65
   0  10 -11 99.4821 77.3122  66
   0  10  11 28.5339 106.827  61
   0 -10 -11 54.0671 53.0443  60
   0 -10 -11 18.8620 56.2646  57
   0  10  11 41.4743 83.3800  58
   0  10  11 64.8612 58.3577  56
   0  10  11 32.6666 46.1172  54
   0  10 -11 65.6391 43.0552  54
   0 -10  11 61.6128 73.0407  52
   0 -10  11 34.2643 69.2871  51
   0  10  11 20.3174 72.6967  28
   0  10 -11-7.16120 71.0720  28
   0  10 -11 33.2460 51.9140  47
   0 -10 -11 79.8666 62.3770  43
   0 -10  11-6.47835 60.0140  46
   0 -10 -11 51.9223 57.9750  40
   0  10 -11 26.8142 74.0514  21
   0  10  11 40.4156 78.1169  21
   0  10  11 40.3566 72.9347   7
   0  10 -11 68.6752 67.9989   7
   0 -10 -11 72.0551 61.6501  32
   0  10  11 27.7853 77.4274  36
   0  10 -11 86.7942 79.1181  36
   0 -10  11 22.4235 57.7279   1
   0 -10  11 47.7092 68.2828   3
   0 -10  11 59.2785 68.9073   4
   0 -10  11 31.2957 51.6790  18
   0 -10  12 2415.77 149.447   4
   0 -10  12 2432.77 149.012   3
   0 -10  12 2230.92 133.488   1
   0 -10  12 2140.96 119.365  68
   0  10 -12 2042.23 132.487  66
   0 -10 -12 2095.46 124.785  65
   0  10  12 2421.43 185.019  61
   0 -10 -12 2395.74 111.575  60
   0 -10 -12 2473.90 127.006  57
   0  10  12 2369.04 122.652  56
   0  10  12 2219.97 158.565  58
   0  10 -12 2230.61 101.686  54
   0 -10  12 2137.27 140.007  51
   0 -10  12 2449.56 144.153  52
   0  10  12 2343.46 149.753  28
   0  10 -12 2348.08 138.440   7
   0  10 -12 2162.75 113.458  47
   0 -10 -12 2289.04 132.035  43
   0  10 -12 2257.22 147.285  21
   0 -10 -12 2258.47 125.585  40
   0  10  12 2195.25 148.978  21
   0  10  12 2065.70 146.922   7
   0 -10 -12 2286.51 125.794  32
   0  10  12 2318.44 151.624  36
   0  10 -12 2154.89 146.293  36
   0 -10  12 2236.27 118.249  18
   0  10 -12 2355.63 151.051  28
   0  10  13 1435.65 115.738   3
   0 -10  13 1240.81 105.700   1
   0 -10  13 1345.73 116.356   3
   0 -10  13 1248.76 111.283   4
   0  10 -13 1132.19 110.137  66
   0 -10  13 1175.48 96.2893  68
   0 -10 -13 1098.80 98.6341  65
   0 -10 -13 1099.14 81.2919  60
   0  10  13 1215.38 152.686  61
   0 -10 -13 1169.55 94.2149  57
   0  10  13 1174.49 98.5608  56
   0  10  13 1152.36 127.855  58
   0  10 -13 1028.00 72.4759  54
   0 -10  13 1151.62 108.271  51
   0 -10  13 1258.59 108.648  50
   0 -10  13 1114.92 107.953  52
   0  10  13 1340.41 124.114  28
   0  10 -13 1114.83 106.470   7
   0  10 -13 1119.62 87.4696  47
   0 -10 -13 1153.00 97.7135  43
   0  10 -13 1186.96 117.535  21
   0 -10 -13 1308.96 99.5934  40
   0  10  13 1352.44 121.262  21
   0  10  13 1225.30 119.210   7
   0  10  13 1369.60 114.668   4
   0 -10 -13 1358.01 99.7640  32
   0  10 -13 1291.49 123.911  36
   0  10  13 1235.40 118.002  36
   0 -10  13 1277.93 94.5028  18
   0  10 -13 1188.85 115.784  28
   0  10 -14 978.107 100.038  66
   0 -10  14 971.653 88.5197  68
   0 -10 -14 908.997 92.0418  65
   0 -10 -14 1066.42 80.8128  60
   0  10  14 917.351 138.898  61
   0  10  14 970.080 91.5659  56
   0 -10 -14 1023.83 89.7764  57
   0  10  14 1086.32 123.045  58
   0  10 -14 822.896 64.4933  54
   0 -10  14 1010.55 102.270  52
   0 -10  14 887.965 100.150  51
   0 -10  14 995.055 100.197  50
   0  10  14 1073.00 113.469  28
   0  10 -14 920.212 97.0970   7
   0  10 -14 828.836 77.4938  47
   0 -10 -14 1035.11 95.6236  43
   0  10 -14 999.943 108.136  21
   0 -10 -14 1015.31 91.2241  40
   0 -10  14 1113.75 87.4664  18
   0  10  14 868.137 106.371  21
   0  10  14 893.041 111.436   7
   0  10  14 996.877 104.482   4
   0 -10 -14 1041.68 90.7764  32
   0  10 -14 947.591 108.486  36
   0  10  14 1007.94 108.020  36
   0  10  14 1048.98 108.127   3
   0 -10  14 828.422 93.7816   1
   0 -10  14 1052.95 106.790   3
   0 -10  14 943.092 100.789   4
   0  10 -14 1055.35 109.209  28
   0 -10 -15 6859.02 210.143  65
   0  10  15 8138.76 298.558  61
   0  10  15 7748.62 272.694  58
   0  10  15 8307.31 225.164  56
   0 -10 -15 7772.26 214.974  57
   0  10 -15 7661.34 245.516  28
   0 -10  15 8050.54 237.201  52
   0 -10  15 7556.55 238.639  51
   0 -10  15 7370.37 231.993  50
   0  10  15 7490.79 253.101  28
   0  10 -15 7931.68 232.072   7
   0  10 -15 7512.72 201.533  47
   0 -10 -15 8319.95 228.918  43
   0 -10 -15 7484.35 214.720  40
   0  10 -15 7337.73 242.723  21
   0 -10  15 8036.88 212.771  18
   0  10  15 7644.41 253.126  21
   0  10  15 7510.41 252.021  36
   0  10 -15 7551.99 247.558  36
   0 -10  15 7602.07 208.181  68
   0  10 -15 7904.42 234.434  66
   0 -10  15 7640.36 246.589   3
   0  10  15 8535.30 255.659   3
   0 -10  15 8000.59 250.484   4
   0 -10 -15 7312.22 212.953  32
   0  10  15 8315.83 252.985   4
   0  10  15 7532.99 252.299   7
   0 -10  16 3297.32 154.343  52
   0 -10  16 3215.58 158.047  51
   0 -10  16 3249.89 154.521  50
   0  10  16 3613.96 173.356  28
   0  10 -16 3082.91 128.320  47
   0 -10 -16 3713.43 150.009  43
   0  10  16 3230.54 167.603  21
   0 -10  16 3576.08 141.845  18
   0 -10 -16 3313.89 138.914  32
   0 -10 -16 3356.39 137.835  57
   0  10  16 3671.97 150.479  56
   0  10 -16 3354.97 161.011  21
   0 -10  16 3433.38 163.612   3
   0  10  16 3893.81 170.732   3
   0 -10  16 3510.36 163.518   4
   0  10  16 3924.83 172.406   4
   0  10  16 3365.66 169.275  36
   0  10 -16 3338.68 163.176  36
   0 -10 -16 3226.75 137.337  40
   0  10 -16 3251.56 159.692  28
   0  10  17 2766.53 146.350   4
   0 -10  17 2468.16 112.574  68
   0  10  17 3012.54 134.091  56
   0 -10 -17 2278.02 115.445  57
   0  10  17 2587.61 163.353  58
   0 -10  17 2493.52 139.435   3
   0 -10  17 2727.81 142.447   4
   0  10  17 2859.30 147.494   3
   0 -10  17 2547.33 138.145  51
   0 -10  17 2446.92 133.949  50
   0 -10  17 2651.45 134.504  52
   0  10 -18 1504.13 98.9170   7
   0 -10 -18 1618.53 98.4524  57
   0  10  18 1554.16 133.573  58
   0  10  18 1446.47 99.1468  56
   0 -10 -18 1518.99 94.4653  43
   0 -10 -18 1610.28 94.6974  40
   0 -10  18 1346.12 82.3964  68
   0  10 -18 1416.19 97.4153  66
   0 -10 -18 1308.09 82.4436  62
   0 -10 -18 1357.15 93.4991  65
   0 -10 -18 1616.97 94.2438  32
   0 -10  18 1430.41 103.165  50
   0 -10  18 1432.47 105.175  51
   0 -10  18 1521.47 101.599  52
   0 -10  18 1534.16 111.596   4
   0 -10  18 1486.13 111.428   3
   0  10  18 1542.91 115.414   3
   0  10  18 1495.84 146.102  61
   0  10  18 1567.24 116.621   7
   0  10  18 1581.54 119.279   4
   0  10  19 346.496 103.142  61
   0  10  19 439.634 68.6783  56
   0 -10 -19 438.655 61.2244  57
   0  10  19 438.309 98.1953  58
   0  10 -19 478.392 75.8057  28
   0 -10  19 440.169 67.4840  52
   0 -10  19 386.062 68.2655  50
   0 -10  19 475.617 72.3144  51
   0  10  19 366.095 77.5605  28
   0  10 -19 423.271 69.5689  66
   0 -10  19 406.147 53.7939  68
   0 -10 -19 408.450 60.3920  43
   0 -10 -19 381.212 56.5589  32
   0 -10 -19 435.098 59.9006  40
   0 -10  19 415.570 58.8988  18
   0  10 -19 381.439 73.8745  21
   0  10  19 455.490 81.3068  21
   0  10  19 297.508 74.7217   7
   0  10  19 396.652 80.1480   4
   0  10  19 383.204 78.0725   3
   0 -10  19 416.441 73.0355   3
   0 -10  19 476.220 74.9517   4
   0 -10 -19 349.983 53.0959  62
   0 -10 -19 409.666 64.5116  65
   0  10 -19 356.473 62.3434   7
   0  10 -19 389.268 75.4999  36
   0  10  19 401.868 80.2271  36
   0  10  20 1675.97 97.2509  56
   0 -10 -20 1636.45 89.0525  57
   0  10  20 1518.43 122.058  58
   0  10 -20 1639.50 102.401  28
   0  10 -20 1789.21 98.0216   7
   0  10  20 1692.36 112.316  28
   0  10  20 1627.99 130.748  61
   0 -10 -20 1553.04 88.5517  43
   0  10 -20 1534.00 100.893  21
   0 -10 -20 1554.09 84.1109  40
   0 -10 -20 1423.69 80.8256  32
   0 -10  20 1587.74 87.4764  18
   0  10  20 1688.01 113.478  21
   0  10 -20 1575.48 104.233  36
   0  10  20 1504.74 109.616  36
   0 -10 -20 1487.09 78.4534  62
   0 -10 -20 1780.69 95.0083  65
   0 -10  20 1641.15 105.714   3
   0 -10  20 1720.40 106.922   4
   0  10  20 1625.06 112.584   3
   0 -10  20 1406.66 71.2760  68
   0  10 -20 1468.25 90.8469  66
   0  10  20 1887.36 119.384   4
   0  10  20 1759.62 116.677   7
   0  10 -21 109.878 56.0560  36
   0  10  21 93.3121 62.0683  36
   0 -10 -21 131.175 43.7157  43
   0 -10 -21 108.514 42.2673  57
   0  10  21 145.620 77.6616  58
   0  10  21 124.058 48.6651  56
   0 -10 -21 100.212 39.8512  40
   0  10 -21 70.2779 53.5616  21
   0  10  21 153.240 62.6669  21
   0  10 -21 135.291 48.2245   7
   0  10  21 124.780 62.6564   7
   0 -10 -21 101.344 47.1882  65
   0  10 -21 142.084 49.4964  66
   0  10 -21 116.915 54.4794  28
   0  10  21 122.242 59.4800  28
   0 -10 -21 120.069 38.3210  62
   0 -10  21 107.652 44.5946  18
   0 -10  21 113.313 52.5258   4
   0  10  21 163.695 60.9779   3
   0  10  21 114.022 61.8638   4
   0 -10  21 118.548 52.9609   3
   0 -10 -21 143.072 41.9872  32
   0 -10  22 18.9246 37.2103  18
   0  10 -22 11.9011 46.2472  21
   0  10  22 23.6035 53.0246  21
   0  10  22 41.3080 54.7214   7
   0  10 -22 1.01141 41.1170   7
   0  10  22 28.1748 41.4024  56
   0  10  22 5.09276 67.1175  58
   0 -10 -22 28.4847 32.1971  62
   0  10 -22 35.4787 41.9008  66
   0 -10 -22 42.8567 40.2427  65
   0  10  22-2.96693 55.8022  28
   0  10 -22 10.5844 46.4559  28
   0  10 -22 48.6984 51.1815  36
   0  10  22-17.7117 51.5963  36
   0 -10 -22 36.3897 36.8912  43
   0 -10 -23 5230.68 121.181  43
   0 -10 -23 4956.79 124.345  65
   0  10 -23 5210.58 128.015   7
   0  10  23 5205.89 153.667  21
   0 -10  23 5215.44 126.027  18
   0  10  23 4688.27 156.851  58
   0  10 -23 5293.51 137.971  28
   0  10  23 5083.62 152.696  28
   0  10 -23 5053.75 125.521  66
   0  10  23 5268.73 154.355   7
   0  10  24 172.683 46.0566  21
   0 -10  24 202.683 33.3654  18
   0  10  24 188.918 47.1445   7
   0  10  24 97.0571 53.2861  58
   0  10 -24 159.468 29.7719  32
   0  10  24 189.606 47.2217  36
   0  10 -24 159.313 30.4876  40
   0  10 -24 171.695 34.6611   7
   0  10  24 178.341 47.2403  28
   0  10 -24 166.237 32.7665  66
   0 -10 -24 140.793 32.1500  65
   0  10  25 405.797 42.3963   7
   0  10 -25 430.453 32.7559   7
   0 -10  25 396.001 31.4152  18
   0  10  25 426.424 42.1695  21
   0  10  25 471.164 43.5653  36
   0  10  25 392.453 42.1715  28
   0 -10 -25 339.301 28.0593  65
   0  10  25 334.560 43.7192  58
   0  10 -25 371.470 28.9090  66
   0  11   0 2.46796 76.5444  61
   0 -11   0 55.7045 61.0653  60
   0  11   0-12.0886 41.6741  56
   0 -11   0 7.61762 49.3356  57
   0  11   0-22.1018 56.7181  54
   0 -11   0-9.75503 57.1641  51
   0 -11   0 5.79715 57.3514  52
   0  11   0-24.5523 82.1139  28
   0 -11   0 45.5952 60.7654  43
   0 -11   0-13.5155 48.7366  46
   0 -11   0-11.4646 61.0447  40
   0 -11   0 29.1845 49.8999  68
   0  11   0 51.8399 78.3233  21
   0  11   0 4.76736 77.6002   7
   0 -11   0-27.3092 54.0608  18
   0  11   0 16.1441 48.1419  14
   0  11   0-12.4603 80.0513  36
   0 -11   0-33.0060 53.2178   1
   0 -11   0 11.3128 59.6563  32
   0 -11   1 5540.76 171.855  57
   0 -11  -1 5850.61 177.384  57
   0  11   1 5317.67 156.961  56
   0  11  -1 5313.05 150.237  56
   0  11  -1 5467.03 181.954  54
   0  11   1 5857.34 187.088  54
   0 -11   1 5653.27 195.130  52
   0 -11  -1 5637.20 194.002  52
   0 -11   1 5736.82 198.559  51
   0 -11  -1 5551.61 193.398  51
   0  11  -1 4795.70 203.673   7
   0  11   1 5579.82 216.472   7
   0  11  -1 5541.89 217.400  61
   0  11   1 4938.98 216.594  61
   0 -11  -1 5527.85 185.080  60
   0 -11   1 5718.38 188.033  60
   0 -11  -1 5347.85 159.930  46
   0 -11   1 5161.38 162.033  46
   0 -11  -1 5276.25 195.058  43
   0 -11   1 5352.80 189.246  32
   0 -11  -1 5575.77 190.929  32
   0 -11  -1 5087.61 185.613  40
   0 -11   1 5494.31 191.238  40
   0  11   1 5721.43 224.321  21
   0  11  -1 5465.84 218.449  21
   0  11   1 5325.94 218.667  36
   0  11  -1 5407.56 218.677  36
   0  11   1 5967.59 182.812  14
   0  11  -1 5729.33 181.853  14
   0 -11   1 5063.01 171.569  18
   0 -11  -1 5116.76 171.638  18
   0 -11   1 5564.72 165.992  68
   0 -11  -1 5413.81 161.276  68
   0 -11  -1 5977.14 204.007   1
   0 -11   1 6043.33 203.818   1
   0  11  -1 5074.31 212.593  28
   0  11   1 5182.12 212.892  28
   0 -11   2 1047.16 86.1599  68
   0 -11  -2 946.541 76.7143  68
   0 -11   2 1072.70 84.1096  57
   0  11   2 1142.69 81.3267  56
   0 -11  -2 1284.15 90.3317  57
   0  11  -2 1011.41 88.1218  54
   0  11   2 915.998 87.5418  54
   0 -11  -2 1055.80 92.9288  52
   0 -11   2 1115.26 101.036  52
   0 -11   2 990.840 95.9469  51
   0  11   2 1283.53 116.223   7
   0  11  -2 1112.84 112.479   7
   0 -11   2 1167.57 96.0517  60
   0 -11  -2 1070.30 91.7822  60
   0  11  -2 1036.64 110.670  61
   0  11   2 1053.26 125.016  61
   0 -11   2 935.541 81.3931  46
   0 -11  -2 905.692 74.1407  46
   0 -11  -2 1140.04 102.746  43
   0 -11  -2 1108.91 97.0315  40
   0 -11   2 1104.92 98.7972  40
   0 -11  -2 1008.84 87.0439  65
   0  11   2 855.629 110.343  21
   0  11  -2 1128.97 116.044  21
   0 -11  -2 1275.50 102.053   1
   0 -11   2 1114.61 98.9407   1
   0  11  -2 1077.30 86.8243  14
   0 -11  -2 1008.93 85.2771  18
   0 -11   2 998.051 84.7068  18
   0  11  -2 1043.15 115.287  36
   0  11   2 1048.97 119.203  36
   0  11  -2 1163.95 118.553  28
   0  11   2 1166.11 118.555  28
   0 -11   2 1237.54 101.790  32
   0 -11  -2 1147.98 96.6483  32
   0 -11  -3 2554.26 107.532  68
   0 -11   3 2629.85 119.967  68
   0  11  -3 2356.99 147.414  66
   0 -11  -3 2555.46 120.469  57
   0  11   3 2706.19 116.885  56
   0 -11   3 2557.90 118.661  57
   0  11  -3 2411.07 120.708  54
   0  11   3 2534.63 126.181  54
   0 -11  -3 2563.65 131.096  52
   0 -11   3 2630.44 143.445  51
   0 -11   3 2632.78 139.780  52
   0  11  -3 2533.53 150.971   7
   0  11   3 2620.25 155.657   7
   0  11  -3 2487.39 145.708  61
   0 -11  -3 2655.50 127.758  60
   0  11   3 2620.11 169.221  61
   0 -11   3 2761.29 132.569  60
   0 -11  -3 2548.23 106.593  46
   0 -11   3 2422.46 115.949  46
   0 -11  -3 2514.91 138.045  43
   0 -11  -3 2505.20 133.448  40
   0 -11   3 2738.03 138.873  40
   0 -11  -3 2559.69 124.037  65
   0  11   3 2672.51 159.554  21
   0  11  -3 2471.95 153.190  21
   0 -11   3 2891.28 145.488   1
   0 -11  -3 2843.36 142.770   1
   0  11  -3 2836.90 130.379  14
   0 -11   3 2471.01 122.245  18
   0 -11  -3 2326.97 116.882  18
   0  11   3 2563.01 158.787  36
   0  11  -3 2179.85 148.380  36
   0  11   3 2682.42 160.584  28
   0  11  -3 2565.53 155.812  28
   0 -11  -3 2692.40 136.970  32
   0 -11   3 2672.92 135.846  32
   0  11  -4 3291.09 168.823  66
   0 -11  -4 3692.65 126.728  68
   0 -11   4 3981.57 146.173  68
   0 -11  -4 3665.42 144.429  57
   0 -11   4 3716.60 137.232  57
   0  11   4 3743.94 139.769  56
   0  11  -4 3519.00 141.009  54
   0  11   4 3751.55 152.092  54
   0 -11  -4 3486.60 148.015  52
   0 -11   4 3514.07 160.635  52
   0 -11   4 3893.28 167.029  51
   0  11   4 4016.28 183.911   7
   0  11  -4 3448.54 172.677   7
   0 -11  -4 3800.87 152.655  60
   0 -11   4 3917.57 151.938  60
   0  11   4 3644.58 195.805  61
   0  11  -4 3465.28 162.540  61
   0 -11   4 3434.32 136.916  46
   0 -11  -4 3276.57 120.311  46
   0 -11  -4 3714.07 161.705  43
   0 -11  -4 3683.82 159.715  40
   0 -11   4 4071.60 163.941  40
   0 -11  -4 3113.64 140.466  65
   0  11   4 3658.22 181.509  21
   0  11  -4 3674.76 180.693  21
   0 -11  -4 4236.49 169.846   1
   0 -11   4 4078.72 170.233   1
   0 -11  -4 3478.33 139.463  18
   0  11  -4 3762.10 150.405  14
   0 -11   4 3917.02 148.630  18
   0  11  -4 3376.16 177.446  36
   0  11   4 3372.82 177.729  36
   0  11  -4 3699.14 182.523  28
   0  11   4 3729.22 182.816  28
   0 -11   4 3875.01 160.698  32
   0 -11  -4 3542.15 156.178  32
   0 -11   5 4309.09 154.842  68
   0 -11  -5 4004.21 128.738  68
   0  11  -5 3927.14 179.894  66
   0 -11  -5 4608.15 162.092  57
   0  11   5 4761.15 157.063  56
   0 -11   5 4138.37 142.276  57
   0  11   5 4447.63 161.663  54
   0  11  -5 4238.67 153.289  54
   0 -11   5 4547.44 180.017  52
   0 -11  -5 4256.70 160.828  52
   0 -11   5 4084.17 173.618  51
   0  11   5 4238.75 193.284   7
   0  11  -5 3994.04 179.720   7
   0 -11  -5 4539.17 162.264  60
   0  11  -5 3896.89 165.136  61
   0  11   5 4063.54 213.209  61
   0 -11   5 4427.79 157.639  60
   0 -11   5 3860.46 147.546  46
   0 -11  -5 3816.05 126.314  46
   0 -11  -5 3831.36 166.762  43
   0 -11  -5 4062.75 165.612  40
   0 -11   5 4132.31 167.340  40
   0 -11  -5 3954.60 156.230  65
   0  11   5 4085.17 191.365  21
   0  11  -5 4274.00 194.614  21
   0 -11   5 4180.06 174.410   1
   0 -11  -5 4800.52 179.522   1
   0 -11   5 4140.89 152.747  18
   0  11  -5 4104.50 156.723  14
   0  11   5 3892.75 188.280  36
   0  11  -5 4030.88 191.159  36
   0  11  -5 4109.71 189.279  28
   0  11   5 4096.45 190.028  28
   0 -11  -5 4234.43 167.323  32
   0 -11   5 4217.01 169.674  32
   0  11  -6 664.060 94.8166  66
   0 -11  -6 605.028 60.1670  68
   0 -11   6 653.913 76.5967  68
   0  11   6 641.726 71.4283  56
   0 -11   6 675.745 67.4846  57
   0 -11  -6 574.280 73.4654  57
   0  11   6 690.582 77.9866  54
   0  11  -6 638.440 70.6703  54
   0 -11  -6 613.303 70.6580  52
   0 -11   6 681.154 87.2564  51
   0 -11   6 527.958 84.0857  52
   0  11   6 491.945 92.5367   7
   0  11  -6 559.221 91.8647   7
   0  11   6 533.744 115.327  61
   0 -11  -6 650.892 77.7122  60
   0 -11   6 614.167 74.8000  60
   0 -11   6 600.933 74.2279  46
   0 -11  -6 654.571 86.0676  43
   0 -11   6 576.915 81.0216  40
   0 -11  -6 529.417 79.3998  40
   0 -11  -6 556.554 77.6486  65
   0  11   6 524.042 95.3559  21
   0  11  -6 635.220 95.9413  21
   0 -11   6 578.349 78.3343   1
   0  11  -6 506.482 69.9377  14
   0 -11   6 580.333 71.6902  18
   0  11  -6 598.845 100.127  36
   0  11   6 533.294 97.6419  36
   0  11  -6 578.908 96.6292  28
   0  11   6 523.414 94.6137  28
   0 -11   6 503.173 76.7993  32
   0 -11  -6 628.724 81.5234  32
   0 -11   7 4356.35 159.561  68
   0  11  -7 4514.13 190.236  66
   0 -11   7 4392.25 154.869  60
   0 -11  -7 5029.89 167.379  60
   0  11   7 4611.67 226.884  61
   0  11   7 5148.63 166.546  56
   0 -11  -7 4865.66 168.215  57
   0  11   7 5172.54 170.816  54
   0  11  -7 5031.36 161.472  54
   0 -11   7 4591.70 184.118  52
   0 -11   7 4638.47 187.831  51
   0  11   7 4935.05 206.217   7
   0  11  -7 4590.14 188.313   7
   0 -11   7 4803.30 165.346  46
   0  11  -7 4369.95 148.193  47
   0 -11  -7 5047.56 186.192  43
   0 -11  -7 4875.66 174.358  65
   0 -11  -7 4695.82 177.674  40
   0 -11   7 5012.03 179.919  40
   0  11   7 4500.62 200.884  21
   0  11  -7 4511.76 198.155  21
   0 -11   7 4797.14 186.583   1
   0 -11  -7 4789.05 178.120  32
   0 -11   7 5159.66 180.687  32
   0  11  -7 4371.12 198.322  36
   0  11   7 4452.08 199.971  36
   0  11  -7 4677.39 169.304  14
   0 -11   7 4889.01 166.644  18
   0  11   7 4648.19 201.977  28
   0  11  -7 4796.91 199.079  28
   0  11  -8 730.958 94.3464  66
   0 -11   8 848.304 85.3119  68
   0 -11   8 803.685 76.5520  60
   0  11   8 912.549 128.499  61
   0 -11  -8 887.046 83.7823  60
   0  11   8 922.114 83.1273  56
   0 -11  -8 858.322 84.5832  57
   0  11  -8 960.097 77.1015  54
   0  11   8 902.639 82.6306  54
   0 -11   8 884.742 97.9649  51
   0 -11   8 799.399 92.0969  52
   0  11   8 867.327 104.531   7
   0  11  -8 854.832 99.4560   7
   0 -11  -8 917.237 87.4309  65
   0  11  -8 924.247 77.5000  47
   0 -11   8 985.912 87.0231  46
   0 -11  -8 834.998 88.5096  43
   0  11  -8 878.546 106.263  21
   0 -11  -8 767.864 82.6480  40
   0  11   8 901.060 109.150  21
   0 -11   8 877.659 89.4154   1
   0 -11  -8 767.651 82.7104  32
   0  11  -8 838.251 109.246  36
   0  11   8 862.464 107.038  36
   0 -11   8 897.302 81.6430  18
   0  11  -8 816.174 80.3973  14
   0  11   8 839.308 104.214  28
   0  11  -8 818.107 105.723  28
   0 -11   9 2792.81 130.203  68
   0  11  -9 2144.40 134.841  66
   0  11   9 2715.62 182.123  61
   0 -11  -9 2700.51 122.102  60
   0 -11  -9 2831.66 131.121  57
   0  11   9 2781.84 130.368  56
   0  11   9 2435.40 118.606  54
   0  11  -9 2204.37 106.156  54
   0 -11   9 2462.83 142.516  51
   0 -11   9 2393.19 135.694  52
   0  11  -9 2939.55 154.425   7
   0  11   9 2816.86 160.629   7
   0 -11  -9 3072.17 140.061  65
   0 -11   9 2575.34 126.586  46
   0  11  -9 2824.03 119.049  47
   0 -11  -9 2622.09 135.798  43
   0  11  -9 2789.55 157.527  21
   0 -11  -9 2695.87 133.647  40
   0  11   9 3049.19 164.709  21
   0 -11   9 3018.77 148.932   1
   0 -11  -9 2765.86 135.477  32
   0  11  -9 2660.36 158.376  36
   0  11   9 3291.26 169.338  36
   0  11  -9 2633.84 128.236  14
   0 -11   9 2760.75 126.777  18
   0  11   9 2884.89 162.146  28
   0  11  -9 2663.76 153.534  28
   0 -11  10 17315.4 336.390  68
   0  11 -10 16267.9 365.458  66
   0  11  10 18237.1 442.654  61
   0 -11 -10 17154.5 328.747  60
   0  11  10 18458.4 349.246  56
   0 -11 -10 17814.4 345.996  57
   0  11  10 17110.5 320.087  54
   0  11 -10 17639.7 316.085  54
   0 -11  10 18148.5 381.458  51
   0 -11  10 17559.2 369.200  52
   0  11  10 15454.5 381.410   7
   0  11 -10 18052.6 376.140   7
   0 -11 -10 16804.8 347.257  65
   0  11 -10 16432.9 314.693  47
   0 -11 -10 17547.5 360.497  43
   0  11 -10 18071.1 393.584  21
   0 -11 -10 19007.9 362.682  40
   0  11  10 15633.5 380.574  21
   0 -11  10 17737.5 377.190   1
   0  11 -10 18365.0 395.153  28
   0  11  10 16862.9 392.662  28
   0 -11  10 16975.1 332.093  18
   0  11 -10 16990.9 341.279  14
   0 -11 -10 18184.0 357.317  32
   0  11  10 18270.9 403.072  36
   0  11 -10 18367.1 399.384  36
   0 -11 -11 12028.6 279.437  65
   0 -11 -11 11238.3 248.661  60
   0  11  11 12370.6 358.311  61
   0 -11 -11 12731.2 276.578  57
   0  11  11 12214.1 271.917  56
   0  11  11 10349.4 233.557  54
   0  11 -11 11107.4 234.152  54
   0 -11  11 11382.9 292.384  51
   0 -11  11 11164.8 286.138  52
   0  11  11 10417.1 301.084   7
   0  11 -11 11473.9 287.137   7
   0  11 -11 10610.7 238.642  47
   0 -11 -11 11608.3 279.623  43
   0 -11 -11 11750.8 276.665  40
   0  11 -11 11860.4 307.252  21
   0  11  11 11324.7 308.381  21
   0  11  11 11077.0 305.531  36
   0  11 -11 10602.7 296.045  36
   0  11  11 12135.0 318.633  28
   0  11 -11 11456.3 302.154  28
   0 -11  11 11838.6 259.662  18
   0 -11 -11 12077.9 278.737  32
   0 -11  11 12146.7 267.928  68
   0  11 -11 10682.2 280.570  66
   0  11  12 12041.4 269.586  56
   0 -11 -12 11702.2 262.857  57
   0 -11  12 11008.2 284.956  51
   0 -11  12 10498.4 273.520  52
   0  11  12 10503.1 295.416  36
   0  11 -12 11038.1 296.488  36
   0  11  12 9879.22 286.835  28
   0  11  12 11592.8 292.894   4
   0 -11 -12 10917.9 265.061  43
   0 -11 -12 9930.39 251.021  40
   0  11 -12 10946.9 292.234  21
   0  11  12 11583.0 308.300  21
   0  11 -12 10556.7 285.631  28
   0  11  12 12634.8 302.966   3
   0  11 -12 9413.88 214.012  54
   0 -11 -12 10176.9 253.246  32
   0 -11  12 11136.0 249.555  18
   0  11  13 7666.48 247.480  28
   0 -11 -13 6977.56 207.192  43
   0  11 -13 7696.03 238.683  21
   0  11  13 7416.14 242.182  36
   0  11 -13 8105.17 245.985  36
   0  11  13 7102.42 237.583  21
   0  11 -13 6548.41 167.191  54
   0  11  13 9063.03 249.553   3
   0  11  13 8823.12 246.265   4
   0  11 -13 8002.42 239.806  28
   0 -11  13 7906.60 231.793  51
   0 -11  13 7969.88 227.563  52
   0  11  13 8096.59 218.690  56
   0 -11 -13 8380.35 216.244  57
   0  11  13 7372.81 236.588  58
   0 -11 -14 1529.37 97.3369  57
   0  11  14 1738.19 107.499  56
   0  11  14 1624.14 122.711  58
   0 -11 -14 1726.07 105.076  65
   0  11 -14 1720.20 109.151   7
   0  11  14 1705.20 122.434   7
   0  11  14 1927.67 122.493   4
   0 -11  14 1734.89 113.337  51
   0 -11  14 1620.18 109.776  52
   0  11  14 1571.85 148.713  61
   0 -11 -14 1612.95 88.0741  60
   0 -11  14 1640.84 99.4947  68
   0  11 -14 1376.88 101.976  66
   0  11  14 2100.50 125.128   3
   0  11  15 64.7124 97.8625  61
   0 -11 -15 161.684 48.5618  60
   0  11  15 119.216 72.9600  58
   0  11  15 195.915 60.8073  56
   0 -11 -15 222.422 55.4705  57
   0 -11  15 164.006 51.6744  18
   0 -11  15 162.743 63.1083  51
   0 -11  15 158.029 58.7692  52
   0  11  15 217.001 74.5503  28
   0  11 -15 142.135 68.2969  28
   0 -11 -15 161.176 56.6857  43
   0  11 -15 176.179 60.4885  66
   0 -11 -15 181.941 59.1433  65
   0 -11 -15 175.884 53.1168  40
   0  11 -15 106.074 63.9535  21
   0  11  15 161.255 68.9666  21
   0  11 -15 100.588 68.5485  36
   0  11  15 130.843 68.5658  36
   0 -11  15 190.619 54.6678  68
   0 -11 -15 203.934 52.4644  32
   0  11 -15 122.219 56.3443   7
   0  11  15 148.472 70.2170   7
   0  11  15 144.215 67.5939   3
   0  11  15 178.750 66.5425   4
   0  11  16 2221.49 157.306  61
   0  11  16 1992.96 127.069  58
   0  11  16 2372.73 113.867  56
   0 -11 -16 2400.19 110.236  57
   0  11 -16 2115.39 118.874  28
   0 -11  16 2244.01 120.077  51
   0 -11  16 2128.05 114.458  52
   0  11  16 2329.76 132.918   7
   0  11 -16 2268.16 112.517   7
   0 -11 -16 2206.15 109.427  65
   0  11  16 2272.94 131.287  28
   0 -11 -16 2106.69 104.826  43
   0  11 -16 2233.49 120.962  21
   0 -11 -16 2086.95 101.517  40
   0 -11  16 2159.15 100.311  18
   0  11  16 2273.89 128.137  21
   0  11 -16 2171.00 121.717  36
   0  11  16 2235.05 127.029  36
   0 -11  16 2163.83 100.816  68
   0  11 -16 2365.78 117.589  66
   0 -11 -16 2088.58 100.391  32
   0  11  16 2454.11 130.253   4
   0  11  16 2541.50 131.632   3
   0  11  17 5467.08 215.837  61
   0 -11 -17 5724.49 163.396  57
   0  11  17 5541.13 167.008  56
   0  11  17 5049.61 184.048  58
   0  11 -17 5296.83 171.720  28
   0 -11  17 5479.83 173.161  51
   0 -11  17 5140.75 163.234  52
   0  11 -17 5602.00 165.785   7
   0  11  17 6022.09 195.357   7
   0  11  17 5512.34 188.021  28
   0 -11 -17 5552.36 161.915  65
   0 -11 -17 5114.21 155.245  43
   0 -11 -17 5070.37 149.550  40
   0  11 -17 5533.00 176.311  21
   0 -11  17 5675.36 154.160  18
   0  11  17 5745.88 190.736  21
   0  11  17 5787.88 193.064  36
   0  11 -17 5910.34 184.039  36
   0 -11  17 4905.04 141.199  68
   0  11 -17 5464.84 165.874  66
   0 -11 -17 5500.42 152.917  32
   0  11  17 6006.05 189.579   4
   0  11  17 6197.75 190.171   3
   0  11  18-7.94482 72.9196  61
   0 -11 -18 11.7020 40.0081  57
   0  11  18-11.7559 62.6087  58
   0  11  18 12.7388 48.0603  56
   0 -11  18 9.32783 39.7116  18
   0 -11  18 57.7638 47.4686  52
   0  11  18 26.6529 59.1575  28
   0  11 -18 36.2544 50.8732  28
   0 -11 -18 51.8984 43.1246  43
   0 -11 -18 27.1875 39.9130  32
   0 -11 -18 23.3658 39.3148  40
   0  11  18 31.5466 57.8416  21
   0  11 -18 22.6073 51.4960  21
   0  11  18 48.2351 59.1986  36
   0  11 -18-31.7325 55.4238  36
   0  11  18 32.0801 54.7737   4
   0  11  18-41.0858 56.4285   3
   0 -11  18 9.99239 37.8245  68
   0  11  18 46.3862 55.8889   7
   0  11 -18 11.9982 47.8177   7
   0 -11 -18 23.8820 43.0593  65
   0  11 -18-12.2985 48.8417  66
   0  11  19 3683.06 145.123  58
   0  11  19 4400.19 136.625  56
   0 -11 -19 4103.15 124.421  57
   0  11 -19 4093.61 136.537  28
   0  11  19 4124.61 149.839   7
   0  11 -19 4163.96 127.368   7
   0  11  19 3845.98 146.487  28
   0  11  19 4000.31 160.802  61
   0 -11 -19 4019.57 122.471  43
   0  11 -19 3850.41 135.035  21
   0 -11 -19 3600.27 110.649  40
   0 -11  19 4092.18 119.203  18
   0  11  19 4170.88 151.310  21
   0  11  19 4241.74 151.355  36
   0  11 -19 3998.67 138.592  36
   0  11  19 4681.07 157.794   3
   0 -11 -19 3962.05 114.358  32
   0 -11 -19 4192.92 128.283  65
   0  11 -19 3807.73 125.086  66
   0 -11  19 3574.19 101.278  68
   0  11  19 4529.38 156.522   4
   0 -11 -20 46.5993 36.0765  43
   0  11 -20-2.21215 44.3909  36
   0  11  20 16.0111 48.9848  36
   0  11  20 6.11487 39.4195  56
   0  11  20-25.1219 52.2292  58
   0  11  20-10.6957 50.8346  28
   0  11 -20 49.3125 44.2027  28
   0 -11  20 9.20880 33.5986  18
   0  11 -20 15.1403 42.8718  21
   0  11  20 26.6330 48.3279  21
   0 -11 -20 11.3112 36.8318  65
   0  11 -20 14.2244 39.3898  66
   0 -11  20 25.8246 24.9153  68
   0  11 -20-0.92490 35.8076   7
   0  11  20 7.98875 48.7804   7
   0 -11 -21 30.9127 33.8450  65
   0  11 -21 3.96745 32.5024  66
   0 -11  21 13.9523 29.7421  18
   0  11  21 18.3028 45.3888  21
   0  11  21 21.5574 44.6575   7
   0  11 -21 13.1809 33.3345   7
   0 -11 -21 18.8970 30.2947  43
   0  11  21 10.3381 45.0481  36
   0  11  21-18.7609 45.8400  58
   0  11 -21 23.2576 36.7018  28
   0  11  21-18.3272 44.5936  28
   0  11 -22 2846.78 76.7024  40
   0  11  22 3172.26 102.967  21
   0 -11  22 2994.29 78.8580  18
   0  11  22 3036.86 101.990  36
   0  11 -22 2988.83 83.4072  66
   0  11  22 2772.79 97.8891   7
   0  11 -22 2949.42 82.9429   7
   0 -11 -22 2808.02 84.0404  65
   0  11 -22 2891.06 76.7004  32
   0  11  22 3137.48 103.936  28
   0  11 -22 3065.12 89.9744  28
   0  11  23 12.4672 27.7157  21
   0  11  23 1.31664 26.8081   7
   0  11 -23 9.51142 18.7698   7
   0  11  23 4.63344 26.9547  28
   0 -11  23 16.9606 17.2533  18
   0 -11 -23 12.8586 20.2606  65
   0  11 -23 21.5270 19.5614  66
   0  11  23 23.7468 28.0145  36
   0 -12   0 1209.97 84.9467  57
   0  12   0 1207.63 89.5005  54
   0 -12   0 939.215 87.9525  52
   0 -12   0 942.058 76.7987  46
   0  12   0 1088.91 105.405   7
   0 -12   0 1023.81 91.5146  40
   0 -12   0 1235.13 97.3130  32
   0  12   0 1043.76 109.874  21
   0  12   0 1137.40 114.320  36
   0  12   0 1186.77 113.199  28
   0 -12   0 1138.69 91.3313  60
   0  12   0 1031.61 107.534  61
   0 -12   0 1019.66 79.2396  68
   0  12   0 894.939 100.969  66
   0 -12   0 1089.19 83.4450  18
   0  12   1-64.7554 78.6802  61
   0 -12   1 30.0530 52.9007  60
   0 -12  -1 1.59761 58.2869  60
   0 -12   1 27.1554 44.7815  57
   0 -12  -1 5.73260 47.7511  57
   0  12   1 58.4826 55.3407  54
   0  12  -1 47.5876 49.2696  54
   0 -12   1-1.79427 54.5882  52
   0 -12  -1-1.73416 51.7942  52
   0  12   1-13.6320 74.0619  28
   0  12  -1 2.25198 76.0660  28
   0 -12   1 32.3850 48.7627  46
   0 -12  -1-20.3888 48.2643  46
   0 -12  -1 8.76972 52.5491  40
   0 -12   1 21.1141 55.5932  40
   0  12  -1 20.4649 65.8603  21
   0  12   1 25.1403 69.9512  21
   0  12   1 4.62725 71.2342  36
   0  12  -1 43.8421 69.5625  36
   0 -12  -1 19.6815 46.9521  68
   0 -12   1 14.3571 50.6718  68
   0 -12  -1 2.85505 47.3836  18
   0 -12   1 27.5452 50.3884  18
   0  12  -1 53.6522 71.1136  66
   0  12   1-7.89667 67.7363  66
   0  12  -1 6.39808 70.5201   7
   0  12   1 13.0818 67.8191   7
   0 -12  -1 27.7131 55.6385  32
   0 -12   1 8.68766 52.3001  32
   0 -12  -2 1267.72 87.9638  57
   0 -12   2 1180.96 80.6961  57
   0  12   2 1142.43 76.0796  56
   0 -12  -2 1164.68 91.5368  52
   0 -12   2 1273.60 97.7431  52
   0 -12   2 1282.71 99.9452  51
   0  12   2 1250.03 112.570   7
   0  12  -2 1213.92 109.341   7
   0 -12   2 1090.61 84.3154  46
   0 -12  -2 1068.05 75.7748  46
   0  12  -2 1082.58 106.334  66
   0 -12   2 1165.05 86.8572  68
   0 -12   2 1187.60 94.1121  40
   0 -12  -2 1265.98 99.0369  40
   0  12  -2 1288.83 118.310  36
   0  12   2 1219.80 116.692  36
   0  12  -2 1182.12 114.825  21
   0  12   2 1303.26 118.538  21
   0 -12  -2 1302.11 98.2674  32
   0 -12   2 1365.43 97.1730  32
   0  12   2 1190.77 114.149  28
   0  12  -2 1182.29 113.708  28
   0 -12   2 1139.74 92.3474  60
   0  12   2 1191.72 117.875  61
   0 -12  -2 1287.83 95.3359  60
   0 -12   2 1285.20 88.5171  18
   0  12  -2 1193.53 83.6167  14
   0 -12  -2 1091.20 83.5925  18
   0  12  -2 1127.86 88.1534  54
   0  12   2 1191.83 90.9184  54
   0  12   3 6215.14 166.867  56
   0 -12  -3 5818.87 175.927  57
   0 -12   3 5710.31 163.055  57
   0 -12  -3 5985.07 184.906  52
   0 -12   3 6119.58 198.097  52
   0 -12   3 5855.83 193.032  51
   0  12   3 5996.10 217.638   7
   0  12  -3 5198.55 200.509   7
   0  12   3 6329.44 188.330  54
   0  12  -3 5677.18 175.601  54
   0 -12  -3 5441.46 154.458  46
   0 -12   3 5442.93 168.011  46
   0 -12  -3 5863.18 193.938  43
   0 -12   3 5616.07 186.680  40
   0 -12  -3 5981.65 191.651  40
   0  12  -3 5090.04 191.845  66
   0 -12   3 5534.48 169.574  68
   0  12   3 5107.38 204.248  21
   0  12  -3 5555.03 210.599  21
   0 -12  -3 5545.89 185.510  32
   0 -12   3 5585.61 186.028  32
   0  12  -3 5808.98 213.905  28
   0  12   3 5840.12 215.364  28
   0 -12  -3 5884.37 181.491  60
   0  12   3 5436.50 216.716  61
   0 -12   3 6002.38 183.105  60
   0  12  -3 5526.30 168.165  14
   0 -12  -3 5239.88 164.036  18
   0 -12   3 6052.68 176.375  18
   0  12  -3 5598.45 213.605  36
   0  12   3 5476.04 212.237  36
   0  12   4 1251.12 83.1765  56
   0 -12  -4 1266.08 90.5873  57
   0 -12  -4 1282.56 92.4625  52
   0 -12   4 1278.37 98.1949  52
   0 -12   4 1252.69 98.9432  51
   0  12   4 1073.08 109.973   7
   0  12  -4 990.447 101.423   7
   0 -12   4 1094.83 86.2390  46
   0 -12   4 1282.72 90.8399  68
   0 -12  -4 1352.59 101.218  40
   0 -12   4 1190.28 95.5571  40
   0  12   4 1321.27 93.9820  54
   0  12  -4 1288.58 89.6136  54
   0  12  -4 1126.60 110.015  21
   0  12   4 1028.23 109.206  21
   0 -12   4 1363.30 99.4306  32
   0 -12  -4 1167.62 94.2005  32
   0  12  -4 1209.59 113.700  28
   0  12   4 1182.82 114.338  28
   0  12  -4 1149.43 113.474  36
   0  12   4 1312.50 118.550  36
   0 -12  -4 1095.01 98.5570  43
   0 -12  -4 1338.01 96.9278  60
   0  12   4 1198.43 124.926  61
   0 -12   4 1177.03 84.6292  18
   0  12  -4 1072.24 80.5766  14
   0 -12  -4 1084.35 81.3698  18
   0 -12   5 2866.81 125.146  46
   0  12  -5 2912.90 159.318  36
   0  12   5 3225.57 165.871  36
   0 -12   5 3137.82 138.401  40
   0 -12  -5 3345.08 143.322  40
   0  12  -5 2855.05 124.313  54
   0  12   5 2810.37 127.539  54
   0  12   5 3156.98 161.109  21
   0  12  -5 2935.64 157.654  21
   0  12  -5 3010.45 124.192  14
   0 -12   5 3044.03 125.539  18
   0 -12  -5 2797.68 118.746  18
   0  12   5 3194.95 124.777  56
   0 -12  -5 2990.97 129.045  57
   0 -12   5 3251.98 146.259  51
   0 -12   5 2847.62 140.065  52
   0 -12  -5 3171.59 145.391  43
   0  12  -5 3003.28 155.995  28
   0  12   5 2982.77 159.019  28
   0 -12   5 2974.11 135.997  32
   0 -12  -5 3296.16 141.488  32
   0 -12   6 9648.05 233.368  46
   0 -12  -6 11198.5 267.466  43
   0 -12   6 9827.50 259.709  51
   0 -12   6 10206.4 262.752  52
   0 -12  -6 11298.4 251.574  57
   0  12   6 11423.9 243.109  56
   0 -12  -6 10591.1 255.223  40
   0  12  -6 10648.1 288.142  21
   0  12   6 9673.54 279.106  21
   0  12   6 11198.3 297.808  36
   0  12  -6 10594.3 289.772  36
   0  12  -6 10256.1 236.029  54
   0  12   6 9976.77 238.405  54
   0  12   6 9870.20 281.085  28
   0  12  -6 10526.4 283.203  28
   0  12  -6 9928.76 233.356  14
   0 -12   6 10678.9 238.903  18
   0 -12  -6 10631.4 255.502  32
   0  12  -7 7399.31 191.156  54
   0  12   7 7551.30 196.517  54
   0 -12  -7 6366.68 188.249  65
   0 -12  -7 7273.52 212.385  43
   0 -12  -7 8082.42 216.513  40
   0  12   7 7352.68 239.312  21
   0 -12  -7 7009.50 205.113  32
   0 -12  -7 7702.59 204.906  57
   0  12   7 8157.41 202.120  56
   0  12  -7 7579.77 197.396  14
   0 -12   7 6648.35 180.056  60
   0  12  -7 6765.18 226.805  21
   0 -12   7 7481.77 218.731  52
   0 -12   7 7828.00 223.696  51
   0  12  -7 7616.41 234.369  28
   0  12   7 7359.31 238.737  28
   0  12   7 7575.89 242.473  36
   0  12  -7 7222.70 234.017  36
   0  12  -8 1938.68 97.2984  54
   0  12   8 1982.38 101.243  54
   0  12  -8 1963.14 100.259  14
   0  12   8 2135.73 108.221  56
   0 -12  -8 2056.06 109.974  57
   0 -12  -8 2089.30 108.805  65
   0 -12   8 2015.58 118.500  51
   0 -12   8 1915.41 114.433  52
   0 -12   8 1870.77 92.7626  60
   0 -12  -9 755.704 72.5168  60
   0  12   9 822.614 112.314  61
   0 -12  -9 818.385 76.2301  65
   0  12   9 858.055 78.4637  56
   0 -12  -9 820.607 77.1614  57
   0  12  -9 985.323 71.0205  54
   0  12   9 895.241 72.4079  54
   0  12  -9 698.126 66.7178  14
   0 -12  -9 811.406 66.2141  18
   0 -12   9 850.379 86.6232  51
   0 -12   9 862.294 85.2502  52
   0  12  -9 900.334 91.4746  66
   0 -12   9 775.504 79.2108  68
   0  12  -9 700.872 83.2872   7
   0  12   9 707.976 95.8648   7
   0  12 -10 2200.88 96.6356  54
   0  12  10 1894.19 90.9911  54
   0 -12  10 2098.81 116.834  51
   0 -12  10 2035.61 113.211  52
   0  12  10 1893.98 124.399   7
   0  12 -10 2203.34 119.978   7
   0  12  10 2461.04 127.784   3
   0  12  10 2311.45 109.873  56
   0 -12 -10 2232.78 109.122  57
   0 -12 -10 2029.33 107.718  40
   0 -12 -10 2221.52 105.368  60
   0  12  10 2215.89 147.824  61
   0  12  10 2493.24 130.239   4
   0  12 -10 2103.14 100.404  14
   0 -12  10 2296.83 103.140  18
   0 -12  10 2188.73 109.147  68
   0  12 -10 2131.32 118.784  66
   0 -12 -10 1762.00 100.411  65
   0 -12 -10 2095.50 108.257  32
   0 -12 -11 83.3705 51.9771  65
   0  12 -11 70.1957 59.8916  66
   0  12 -11 95.2869 40.6279  54
   0 -12  11 104.928 55.3977  52
   0 -12  11 53.2334 52.9382  51
   0  12  11 122.018 53.7410  56
   0 -12 -11 139.358 53.0765  57
   0  12  11 77.8189 63.0081  28
   0  12 -11 123.182 64.6806  28
   0 -12  11 56.4501 55.1554  68
   0 -12 -11 100.715 55.2250  43
   0 -12 -11 102.617 51.3419  40
   0  12  11 191.598 64.1631   4
   0  12  11 81.1003 42.0791   2
   0  12  11 133.884 59.1128   3
   0  12 -11 92.8398 64.3888  21
   0  12  11 87.6969 66.7952  21
   0  12 -11 108.965 57.4545   7
   0  12  11 108.879 45.2441   5
   0  12  11 148.984 67.6132   7
   0  12  11 105.650 81.6072  61
   0 -12 -11 100.243 48.5250  60
   0 -12 -11 129.764 51.7959  32
   0  12  11 105.955 71.4430  36
   0  12 -11 125.407 70.3062  36
   0 -12  11 110.098 46.0391  18
   0  12 -11 94.2237 44.2302  14
   0 -12 -12 54.4676 45.3054  60
   0  12  12 70.1696 78.3088  61
   0 -12 -12 36.6038 47.2845  57
   0  12  12 28.9210 48.2545  56
   0  12 -12 70.0285 42.5935  14
   0 -12  12 17.0950 42.1021  18
   0 -12  12 23.8857 50.8052  51
   0 -12  12 72.3747 51.6954  52
   0  12  12 5.58105 59.9222  28
   0  12 -12 54.7874 58.6328  28
   0 -12 -12 26.6700 48.5626  43
   0 -12 -12 21.8217 44.7196  32
   0 -12 -12 41.7033 47.8472  40
   0  12  12 52.0365 65.2641  21
   0  12 -12 62.2984 57.7728  21
   0  12  12 54.0872 67.1106  36
   0  12 -12-5.14281 58.9598  36
   0 -12  12 86.4189 52.1877  68
   0  12 -12 22.1824 53.3849  66
   0 -12 -12 14.4588 46.7329  65
   0  12 -12 49.9260 53.7432   7
   0  12  12 23.9788 59.4924   7
   0  12  12 54.2436 53.2303   3
   0  12  12 85.9528 56.9176   4
   0 -12 -13 2514.42 108.620  65
   0  12  13 2813.00 118.091  56
   0 -12 -13 2570.35 110.713  57
   0  12  13 2997.53 139.463  28
   0  12 -13 2564.50 123.608  28
   0 -12  13 2657.86 121.202  51
   0 -12  13 2533.72 117.072  52
   0  12  13 2940.84 130.643   3
   0  12  13 2892.05 155.990  61
   0 -12 -13 2513.63 99.8563  60
   0  12  13 2748.28 135.200   7
   0  12 -13 2657.96 118.368   7
   0 -12 -13 2237.85 106.011  43
   0 -12 -13 2796.48 111.440  40
   0  12 -13 2613.84 125.527  21
   0  12  13 2509.39 131.513  21
   0 -12  13 2662.46 104.487  18
   0  12  13 2550.25 132.660  36
   0  12 -13 2378.34 122.695  36
   0  12 -13 2787.82 105.729  14
   0  12 -13 2604.04 118.179  66
   0 -12  13 2577.53 108.138  68
   0  12  13 2944.20 132.298   4
   0 -12 -13 2745.90 109.566  32
   0 -12 -14 1035.49 74.8954  65
   0 -12 -14 1116.15 76.0557  57
   0  12  14 1271.14 82.1237  56
   0  12  14 1074.87 76.3037  58
   0  12  14 1047.36 92.8057  28
   0  12 -14 1095.26 87.0055  28
   0 -12  14 1097.92 79.4843  52
   0  12  14 1220.42 91.2116   3
   0  12  14 1192.80 110.310  61
   0 -12 -14 1127.78 67.7835  60
   0  12 -14 1104.66 79.1043   7
   0  12  14 1166.84 92.0457   7
   0 -12 -14 998.375 74.0580  43
   0 -12 -14 1108.62 72.1519  40
   0  12 -14 1187.07 89.9852  21
   0 -12  14 985.328 67.5805  18
   0  12  14 1095.58 92.9284  21
   0  12 -14 1012.26 87.9913  36
   0  12  14 1156.01 94.8585  36
   0  12 -14 1091.75 68.8648  14
   0  12 -14 1080.41 80.9953  66
   0 -12  14 1088.02 73.9030  68
   0  12  14 1209.14 91.9419   4
   0 -12 -14 1109.33 71.9283  32
   0  12  15 4240.54 171.640  61
   0  12  15 4002.67 149.565  28
   0  12 -15 4053.06 139.526  28
   0 -12  15 3901.32 132.793  52
   0  12  15 4405.92 150.068   3
   0 -12 -15 3461.27 119.859  43
   0  12 -15 4097.17 141.356  21
   0  12  15 3976.49 148.817   7
   0  12 -15 4313.54 134.587   7
   0  12 -15 4382.27 137.589  66
   0 -12  15 3829.88 118.662  68
   0 -12 -15 3908.37 120.245  40
   0  12  15 3973.10 148.652  21
   0 -12  15 3850.91 116.185  18
   0  12  15 4305.91 149.949   4
   0  12  15 3895.11 148.508  36
   0  12 -15 3924.14 140.757  36
   0 -12 -15 3840.80 118.325  32
   0 -12 -15 3625.27 121.788  65
   0  12  15 4014.00 132.732  56
   0 -12 -15 3652.93 123.143  57
   0  12  15 3404.32 120.664  58
   0  12  16 4069.58 145.173   7
   0  12 -16 4050.54 124.647   7
   0  12 -16 4049.43 132.464  28
   0  12  16 4680.23 152.693  28
   0 -12 -16 4250.74 123.703  43
   0  12 -16 3591.31 127.563  21
   0 -12 -16 3586.50 116.295  65
   0 -12 -16 3842.90 112.670  40
   0 -12  16 4213.90 114.159  18
   0  12  16 3932.60 142.392  21
   0  12  16 4041.70 144.716  36
   0  12 -16 4053.03 135.439  36
   0  12 -16 4479.53 131.738  66
   0 -12  16 3860.59 112.217  68
   0  12  16 4150.71 161.173  61
   0 -12 -16 3802.91 111.457  32
   0 -12 -16 3928.09 122.069  57
   0  12  16 4308.19 130.629  56
   0  12  16 3246.23 113.767  58
   0 -12 -17 1275.64 67.0435  43
   0 -12 -17 1304.03 70.1896  65
   0  12  17 1259.63 83.9385  21
   0 -12  17 1145.23 61.1301  18
   0  12  17 1362.85 86.1687  36
   0  12 -17 1252.07 77.3403  36
   0  12  17 1139.54 90.2278  61
   0 -12  17 1094.32 58.4096  68
   0  12 -17 1358.98 73.8690  66
   0  12  17 1056.61 78.5148   7
   0  12 -17 1390.39 71.8512   7
   0  12 -17 1341.44 77.7712  21
   0  12  17 850.395 60.5892  58
   0  12  17 1266.79 72.8755  56
   0 -12 -17 1154.24 66.2534  57
   0  12  17 1200.13 83.3489  28
   0  12 -17 1177.36 74.2309  28
   0 -12 -18 1313.63 60.7581  43
   0 -12 -18 1069.40 59.3227  65
   0  12 -18 1319.04 63.8600   7
   0  12  18 1010.31 72.3822   7
   0  12 -18 1146.92 66.8203  21
   0  12  18 1116.60 73.9122  21
   0 -12  18 1181.45 56.1081  18
   0  12 -18 1124.91 68.7872  36
   0  12  18 1377.55 79.3076  36
   0  12  18 724.573 51.5947  58
   0  12  18 1127.87 81.0154  61
   0  12  18 1170.97 76.2733  28
   0  12 -18 1017.60 64.9821  28
   0  12 -18 1104.74 62.6173  66
   0 -12  18 900.687 45.0291  68
   0  12 -19 62.6572 34.2744  28
   0  12  19 79.0146 40.3641  28
   0  12 -19 73.9745 33.5087  21
   0  12  19 87.0753 41.1664  21
   0  12  19 93.3408 40.5235   7
   0  12 -19 76.3477 30.1213   7
   0  12 -19 83.9482 34.7045  36
   0  12  19 55.0472 39.8461  36
   0 -12 -19 93.3296 27.6289  43
   0  12 -19 51.2396 30.5660  66
   0 -12 -19 87.6996 31.8160  65
   0  12  20 3297.25 93.6543  21
   0  12  20 3261.64 93.7166  36
   0  12 -20 3521.59 80.8419   7
   0  12  20 3491.29 95.1667   7
   0  12 -20 3804.73 84.4509  66
   0 -12 -20 2802.73 75.4219  65
   0  12  20 3141.28 91.7422  28
   0  12 -20 3040.50 80.1544  28
   0 -13   0 29.4728 47.4635  32
   0  13   0 3.13590 54.2438  61
   0 -13   0 33.7169 49.9710  60
   0  13   0 11.9928 44.0055  54
   0 -13   0 21.3007 47.9654  40
   0  13   0 16.5473 61.4138  21
   0  13   0-18.6606 63.1847  36
   0  13   0 3.65327 59.3873  28
   0 -13   0-5.34136 44.2291  68
   0  13   0-13.8365 56.7494   7
   0 -13   0 14.1934 46.0843  52
   0 -13   1 2497.25 115.200  52
   0 -13  -1 2858.49 119.604  52
   0 -13  -1 2827.55 110.186  57
   0 -13   1 2720.64 119.555  32
   0 -13  -1 3046.42 124.295  32
   0 -13   1 3039.34 124.778  40
   0 -13  -1 2773.00 120.149  40
   0  13   1 2659.71 114.838  54
   0  13  -1 2596.39 111.675  54
   0  13   1 2482.52 131.406  21
   0  13  -1 2800.88 138.960  21
   0  13   1 3200.81 147.376  36
   0  13  -1 2755.73 139.251  36
   0 -13   1 3102.66 110.253  18
   0  13  -1 2889.91 133.864   7
   0  13   1 2631.21 132.909   7
   0  13   1 2515.20 126.528  61
   0 -13  -1 2804.20 117.589  60
   0 -13   1 2640.84 114.128  60
   0  13  -1 2713.10 122.430  61
   0  13  -1 2991.48 141.056  28
   0  13   1 2928.80 140.694  28
   0  13  -1 2477.19 119.994  66
   0 -13  -1 2679.65 102.740  68
   0 -13   1 2644.70 106.538  68
   0 -13   2 1163.03 83.5523  52
   0 -13  -2 1042.93 73.8196  57
   0 -13  -2 1097.04 80.8856  32
   0 -13   2 1012.11 81.4657  32
   0 -13  -2 1101.60 81.6544  40
   0 -13   2 1227.01 86.3845  40
   0  13   2 1139.95 80.0951  54
   0  13  -2 1195.01 81.6691  54
   0  13   2 1233.69 101.297  21
   0  13  -2 1173.19 97.9421  21
   0  13   2 1123.08 99.5012  36
   0  13  -2 1078.57 99.9578  36
   0 -13   2 1004.72 70.2765  18
   0  13  -2 1001.86 89.8195   7
   0  13   2 1079.90 94.5935   7
   0  13   2 1112.02 95.6559  61
   0 -13  -2 1138.13 82.7781  60
   0 -13   2 1002.54 75.4413  60
   0  13  -2 1029.92 79.7815  61
   0  13  -2 1024.87 94.2267  28
   0  13   2 1152.28 100.999  28
   0  13  -2 1145.04 89.1262  66
   0 -13   2 1159.84 76.2579  68
   0 -13   3 1607.16 95.6543  52
   0 -13  -3 1646.05 87.7424  57
   0  13   3 1677.54 112.216   7
   0  13  -3 1682.92 106.505   7
   0 -13  -3 1790.52 97.8344  32
   0 -13  -3 1606.02 93.8679  40
   0 -13   3 1814.55 87.1762  18
   0  13   3 1697.77 112.455  21
   0  13  -3 1628.66 110.914  21
   0  13   3 1877.92 116.731  36
   0  13  -3 1561.65 112.741  36
   0  13   3 1555.97 110.105  28
   0  13  -3 1694.92 112.392  28
   0  13  -3 1518.58 89.1964  61
   0 -13  -3 1800.38 95.6289  60
   0 -13   3 1718.01 91.9956  60
   0  13   3 1578.45 110.946  61
   0  13   3 1859.18 95.4956  54
   0  13  -3 1941.40 96.9478  54
   0  13  -3 1589.35 100.625  66
   0 -13   3 1602.80 86.8816  68
   0 -13   4 680.893 71.7112  52
   0 -13  -4 671.610 63.8216  57
   0  13   4 697.350 85.1155   7
   0  13  -4 734.458 80.5738   7
   0  13  -4 646.736 84.1324  28
   0  13   4 722.549 85.3360  28
   0  13  -4 631.150 82.8972  21
   0 -13  -4 620.275 68.2396  40
   0 -13  -4 705.996 68.8726  32
   0  13   4 739.132 86.2771  21
   0  13  -4 649.237 85.4197  36
   0  13   4 777.556 86.5430  36
   0  13  -4 634.387 64.0180  54
   0  13   4 684.657 67.1258  54
   0 -13  -4 640.745 67.4083  60
   0 -13   4 637.745 63.7805  60
   0  13   4 723.458 89.2785  61
   0 -13   4 578.161 59.2002  18
   0 -13   4 639.609 66.9488  68
   0  13  -4 662.569 76.9435  66
   0 -13   5 541.987 66.3691  52
   0 -13  -5 506.949 61.2082  57
   0  13   5 556.879 80.0856   7
   0  13  -5 480.349 68.6945   7
   0  13  -5 593.808 78.1786  28
   0  13   5 509.157 79.4593  28
   0  13  -5 528.797 76.1922  21
   0 -13  -5 565.036 65.9750  40
   0 -13  -5 522.509 64.9406  32
   0  13   5 553.083 77.0384  21
   0  13   5 486.380 74.9293  36
   0  13  -5 606.998 81.7945  36
   0 -13   5 499.979 54.8579  18
   0  13   5 596.385 82.4435  61
   0 -13  -5 533.349 64.0561  60
   0 -13   5 531.930 57.2825  60
   0  13   5 532.858 60.9469  54
   0  13  -5 560.921 60.0042  54
   0  13  -5 496.993 67.8098  66
   0 -13   5 555.894 63.6529  68
   0 -13   6 5898.44 150.197  60
   0  13   6 6392.91 205.181  61
   0 -13  -6 6676.25 172.183  60
   0 -13  -6 6982.67 174.536  57
   0  13   6 6345.00 163.787  54
   0  13  -6 6495.09 165.246  54
   0 -13   6 6682.92 184.609  52
   0  13   6 5307.14 183.868   7
   0  13  -6 6014.33 180.317   7
   0  13  -6 6707.87 198.028  21
   0 -13  -6 6876.86 178.262  40
   0 -13  -6 5743.09 146.610  65
   0  13   6 7202.58 208.943  21
   0  13   6 6739.10 206.060  36
   0  13  -6 6449.98 197.024  36
   0  13   6 5836.74 193.356  28
   0  13  -6 6637.18 196.330  28
   0 -13  -6 7175.05 180.505  32
   0  13  -6 6269.17 179.843  66
   0 -13   6 6878.14 172.164  68
   0 -13   6 6573.08 159.196  18
   0  13   7 57.8703 66.5315  61
   0 -13  -7 41.0738 46.1469  60
   0 -13   7 6.12428 36.1646  60
   0 -13  -7 2.36545 42.8324  57
   0  13  -7 23.5693 39.6576  54
   0  13   7 31.4332 39.5303  54
   0 -13   7 52.7896 46.5779  52
   0 -13   7 8.43349 45.3346  51
   0  13  -7-9.36567 56.2272  28
   0  13   7 1.68027 59.2731  28
   0  13   7 33.0403 43.2775   2
   0  13  -7 32.7960 37.5489   2
   0 -13  -7 33.8146 44.1071  32
   0 -13  -7 33.0384 43.6959  40
   0  13  -7 56.7927 57.0096  21
   0  13   7 25.2118 56.6338  21
   0  13  -7 38.5428 59.6286  36
   0  13   7 22.0638 60.5401  36
   0 -13   7 24.6372 37.2901  18
   0 -13   7 4.55880 46.4500  68
   0  13   7-1.61430 58.3991   7
   0  13  -7 9.84895 50.7364   7
   0  13   7 61.5897 44.4655   5
   0  13  -7 27.7826 36.1356   5
   0 -13  -7 25.8073 37.3492  65
   0  13  -7 33.4928 52.1568  66
   0 -13   8 435.915 61.0439  68
   0  13  -8 478.452 64.6779  66
   0 -13  -8 538.349 58.8388  57
   0  13   8 488.998 57.2817  56
   0  13   8 429.221 50.3937  54
   0  13  -8 494.300 52.6760  54
   0 -13   8 469.059 61.8099  52
   0 -13  -8 438.246 50.7072  65
   0  13   8 442.172 72.9278   7
   0  13  -8 527.091 66.6100   7
   0 -13  -8 508.582 58.4016  32
   0  13  -8 482.693 71.7435  21
   0 -13  -8 502.988 58.8777  40
   0  13   8 523.635 67.3311   3
   0  13   8 547.750 56.5473   2
   0  13   8 546.864 74.2386  21
   0  13   8 507.019 55.4688   5
   0  13   8 509.934 66.4028   4
   0 -13   8 484.728 52.0120  18
   0  13  -8 504.475 72.3853  28
   0  13   8 574.417 75.1707  28
   0  13   8 544.793 82.7150  61
   0 -13  -8 499.715 56.6281  60
   0  13  -8 497.537 73.3019  36
   0  13   8 516.153 75.7073  36
   0 -13  -9 718.988 56.8643  65
   0 -13  -9 734.785 62.0553  60
   0  13   9 807.354 89.7252  61
   0  13   9 806.791 64.8194  56
   0 -13  -9 936.772 67.5788  57
   0  13   9 747.608 53.2392  54
   0  13  -9 824.662 59.0576  54
   0 -13   9 803.720 70.5859  52
   0  13  -9 786.221 70.2769   7
   0  13   9 776.643 79.8754   7
   0  13  -9 790.512 77.1272  21
   0 -13  -9 879.778 67.8151  40
   0 -13   9 875.837 68.2103  68
   0  13  -9 794.648 71.1918  66
   0 -13   9 743.115 57.7804  18
   0  13   9 757.327 79.3426  21
   0  13   9 951.500 78.8650   3
   0 -13  -9 810.432 65.0153  32
   0  13  -9 759.667 76.1117  28
   0  13   9 763.775 79.9606  28
   0  13   9 866.102 78.1129   4
   0  13  -9 839.814 80.8165  36
   0  13   9 832.272 83.6488  36
   0  13  10 3.35247 62.2379  61
   0 -13 -10 15.2227 38.5795  60
   0  13 -10 38.7114 32.9734  54
   0 -13  10 9.87451 39.8636  52
   0  13  10 7.19699 52.6249   7
   0  13 -10 7.05533 43.5272   7
   0  13  10-16.2677 52.5192  28
   0  13 -10-14.5637 50.2919  28
   0 -13 -10 16.8805 42.5820  43
   0 -13 -10 17.5713 38.8800  40
   0 -13  10 13.4646 39.2289  68
   0  13 -10 4.01092 49.3382  21
   0  13  10 28.0815 53.9220  21
   0 -13 -10-10.8832 36.4301  65
   0  13 -10-4.61285 43.2503  66
   0  13  10 11.3948 37.4743  56
   0 -13 -10 23.9540 39.0084  57
   0 -13 -10-6.11272 38.2468  32
   0  13  10-7.91176 47.7025   3
   0  13  10-15.9080 46.6587   4
   0  13 -10 6.80743 52.8081  36
   0  13  10 38.8028 56.1385  36
   0 -13 -11 352.715 50.5612  57
   0  13  11 299.208 49.7656  56
   0 -13  11 176.605 35.0486   6
   0  13  11 339.289 58.3736   4
   0 -13  11 337.972 52.0186  52
   0  13  11 318.543 61.5673   7
   0  13 -11 321.066 51.9780   7
   0  13 -11 320.900 52.2971  66
   0 -13  11 278.744 50.4151  68
   0 -13 -11 314.573 50.8600  43
   0 -13 -11 325.455 46.2111  65
   0 -13 -11 280.791 45.0631  40
   0  13  11 261.515 60.9544  21
   0  13 -11 301.905 56.8622  21
   0 -13 -11 291.191 45.1361  60
   0  13  11 274.208 69.1221  61
   0  13 -11 295.588 57.7083  28
   0  13  11 311.921 62.0319  28
   0  13  11 333.719 58.6190   3
   0 -13 -11 337.717 46.5001  32
   0  13 -11 240.569 58.9431  36
   0  13  11 293.569 63.0543  36
   0  13 -12 847.785 64.0428   7
   0  13  12 840.472 72.4420   7
   0  13  12 852.437 82.2367  61
   0 -13 -12 820.971 56.5448  60
   0 -13 -12 976.469 64.2336  43
   0  13 -12 803.679 68.7397  21
   0 -13 -12 1014.34 65.0697  57
   0  13  12 962.845 64.3810  56
   0 -13 -12 862.375 57.9603  40
   0  13  12 864.406 73.9374  21
   0  13  12 850.673 74.8437  36
   0  13 -12 941.893 72.6911  36
   0 -13 -12 929.705 58.4132  32
   0 -13 -12 797.914 55.5823  65
   0 -13  12 833.226 60.3446  68
   0  13 -12 962.494 67.5369  66
   0  13  12 992.836 79.1760  28
   0  13 -12 874.495 69.7138  28
   0  13  13 2686.96 108.758   7
   0  13 -13 2686.61 95.4240   7
   0  13  13 2688.53 119.307  61
   0 -13 -13 2978.06 96.5749  43
   0 -13 -13 2849.41 89.4903  40
   0  13  13 2601.37 108.062  21
   0  13  13 2504.83 108.077  36
   0  13 -13 2851.28 105.951  36
   0  13 -13 2820.65 104.007  21
   0 -13 -13 3087.88 101.338  57
   0  13  13 2572.64 93.4985  56
   0 -13 -13 2428.74 84.9855  65
   0  13  13 2811.03 111.332  28
   0  13 -13 2957.52 105.405  28
   0 -13 -13 2817.93 88.0210  32
   0  13 -13 2511.19 93.7391  66
   0 -13  13 2737.49 91.4665  68
   0  13  14 495.318 58.6001  36
   0  13 -14 500.716 53.7216  36
   0  13 -14 441.674 47.0683  66
   0 -13  14 438.173 44.2687  68
   0  13  14 477.245 56.6764  28
   0  13 -14 468.950 51.6870  28
   0  13 -14 498.151 48.0474   7
   0  13  14 541.215 58.0090   7
   0 -13 -14 438.532 41.9043  65
   0  13  14 489.666 64.6553  61
   0  13 -14 445.912 51.7447  21
   0  13  14 489.372 56.8927  21
   0  13  15 221.551 45.8034  21
   0  13 -15 176.003 38.1612  21
   0  13 -15 194.045 38.9381  36
   0  13  15 214.394 44.9385  36
   0 -13  15 240.481 33.4225  68
   0  13 -15 201.557 37.3182  66
   0 -13 -15 228.072 33.2448  65
   0  13  15 133.330 41.8454   7
   0  13 -15 178.907 34.3988   7
   0  13  15 215.410 50.8177  61
   0  13 -15 211.409 39.6755  28
   0  13  15 224.704 45.2353  28
   0  13 -16 1688.63 64.4967  36
   0  13  16 1558.83 69.6311  36
   0  13 -16 1628.36 60.0291  66
   0 -13  16 1362.99 47.0316  68
   0  13  16 1730.21 72.1963  28
   0  13 -16 1595.77 62.9717  28
   0  13  16 1616.95 70.9130   7
   0  13 -16 1733.98 60.2606   7
   0  13  16 1661.93 75.1087  61
   0 -13 -16 1387.70 51.4685  65
   0  13 -16 1648.28 62.7638  21
   0  13  16 1696.02 70.6199  21
   0  13 -17 543.794 34.6368  28
   0  13  17 514.638 38.5171  28
   0  13 -17 545.617 32.4183  66
   0  13 -17 522.008 33.0380  21
   0  13  17 530.059 39.7016  36
   0  13  17 617.582 40.8951  21
   0  13  17 440.194 36.4686   7
   0  13 -17 560.179 32.1700   7
   0  13 -17 496.134 33.4148  36
   0  14   0 843.076 71.7398  21
   0  14   0 837.689 73.2239  36
   0  14   0 654.428 53.8288  61
   0 -14   0 741.733 56.4534  60
   0  14   0 843.497 58.9605  54
   0  14   0 926.797 74.2834  28
   0  14   0 757.721 66.1364   7
   0  14  -1 63.5835 48.9471  36
   0  14   1 84.2070 51.7462  36
   0  14   1 114.080 47.5236   7
   0  14  -1 114.471 47.3377   7
   0  14  -1 137.907 50.7426  28
   0  14   1 83.8396 49.2759  28
   0  14  -1 84.5375 50.8170  21
   0  14   1 69.2300 47.7814  21
   0  14   1 84.6566 37.2079  54
   0  14  -1 83.5128 36.9458  54
   0  14  -1 81.2021 32.9908  61
   0  14   1 89.4596 37.7092  61
   0 -14  -1 104.243 40.7122  60
   0 -14   1 123.194 38.8994  60
   0 -14   2 80.2882 35.5095  60
   0  14   2 113.604 43.5094  61
   0 -14  -2 88.0533 39.4405  60
   0  14   2 87.5658 51.3350  36
   0  14  -2 104.083 50.7899  36
   0 -14  -2 112.091 39.8700  32
   0 -14  -2 144.269 42.1058  40
   0  14  -2 81.4993 48.8980  28
   0  14   2 122.752 50.9151  28
   0  14  -2 107.086 49.1304  21
   0  14   2 92.2861 51.0793  21
   0  14  -2 88.5789 37.5679  54
   0  14   2 72.9670 36.7660  54
   0  14   2 98.6797 47.2454   7
   0  14  -2 109.103 47.7478   7
   0  14   3 43.1336 34.2388  54
   0  14  -3 23.5304 32.4262  54
   0  14   3 58.0633 50.8987  36
   0  14  -3 71.8535 49.9862  36
   0  14   3 41.9509 44.4665   7
   0  14  -3 37.1652 41.9470   7
   0 -14   3 41.5520 33.6797  68
   0 -14  -3 46.5609 38.1995  40
   0  14   3 52.0582 48.9676  28
   0  14  -3 45.5494 46.5483  28
   0  14  -3 37.6388 44.2023  21
   0  14   3 12.1518 46.6949  21
   0 -14  -3 34.3051 36.1389  32
   0  14   3 38.2226 39.4848  61
   0 -14   3 30.2290 33.9916  60
   0 -14  -3 41.0687 37.0831  60
   0  14  -4 7.54654 32.3109  54
   0  14   4-8.77460 32.0975  54
   0 -14  -4 29.9711 36.4666  40
   0 -14   4 16.3195 33.9869  68
   0  14   4 5.95178 45.1728  21
   0  14  -4 30.6805 45.3662  21
   0 -14  -4-17.1299 36.4029  60
   0 -14   4 3.33781 28.2189  60
   0  14   4 13.4236 40.1253  61
   0  14   4-8.30509 45.4159  28
   0  14  -4-11.3228 45.4029  28
   0 -14  -4 20.9191 35.8811  32
   0  14   4 36.3016 47.1521  36
   0  14  -4 26.6130 45.7067  36
   0  14   4 13.3361 41.3472   7
   0  14  -4 9.23724 40.2145   7
   0  14  -5 322.015 53.1368  21
   0 -14  -5 261.177 41.7758  40
   0  14  -5 302.902 49.0243   7
   0  14   5 292.833 52.1046   7
   0  14   5 291.398 53.4426  21
   0  14   5 275.912 54.6667  36
   0  14  -5 300.226 53.5994  36
   0 -14  -5 286.267 42.6224  32
   0 -14   5 257.729 41.0148  68
   0  14  -5 249.155 38.6038  54
   0  14   5 290.473 53.8993  28
   0  14  -5 306.955 52.7300  28
   0 -14   5 190.293 32.1633  60
   0 -14  -5 219.713 41.3555  60
   0  14   5 253.219 51.1444  61
   0 -14  -6 34.3334 33.2734  40
   0  14   6 48.8060 44.5948  28
   0  14  -6 55.7303 43.5579  28
   0  14  -6 5.95172 29.1769  54
   0  14  -6 12.4148 39.4512  21
   0  14   6 33.2297 43.0430  21
   0  14   6-6.74607 44.8887  36
   0  14  -6 14.7534 42.7683  36
   0  14  -6 23.0620 37.5018   7
   0  14   6 31.6712 42.2592   7
   0 -14  -6 22.0732 32.3183  32
   0 -14   6 42.7716 35.8275  68
   0  14   6 18.8243 43.0864  61
   0 -14   6 4.01491 22.2307  60
   0 -14  -6 11.8789 33.8669  60
   0 -14   7 272.066 40.6817  68
   0 -14  -7 229.118 38.3184  40
   0  14   7 256.594 49.5968  28
   0  14   7 245.447 49.7911  21
   0  14  -7 209.296 44.8244  21
   0 -14  -7 252.526 40.4768  60
   0  14   7 252.124 48.5974  61
   0  14  -7 254.611 47.7856  28
   0 -14  -7 239.403 37.8697  32
   0  14  -7 270.181 43.7279   7
   0  14  -7 254.681 49.5269  36
   0  14   7 168.958 48.4755  36
   0  14   7 223.179 47.5526   7
   0 -14   7 229.039 36.2477   6
   0 -14   8 656.134 48.6801  68
   0 -14  -8 684.544 46.8703  40
   0  14  -8 635.034 56.1194  21
   0  14   8 641.751 58.1857  21
   0  14   8 677.438 59.5008  61
   0 -14  -8 670.368 47.3862  60
   0  14   8 684.713 59.6951  28
   0  14  -8 735.436 57.7826  28
   0 -14  -8 680.349 46.2740  32
   0  14  -8 816.113 54.5745   7
   0  14   8 635.178 55.5879   7
   0  14   8 704.631 60.5123  36
   0  14  -8 692.265 58.5544  36
   0 -14   8 586.188 40.9843   6
   0 -14  -9 152.316 29.5345  40
   0  14  -9 178.903 40.1608  28
   0  14   9 153.262 42.4477  28
   0  14   9 169.581 43.0281  36
   0  14  -9 139.328 40.2485  36
   0  14   9 101.468 38.9795   7
   0 -14  -9 155.700 29.7263  32
   0  14  -9 194.917 36.1211   7
   0 -14  -9 170.101 33.0067  60
   0  14   9 128.732 42.2909  61
   0  14  -9 139.881 38.8556  21
   0  14   9 147.886 41.0477  21
   0 -14   9 142.293 34.1472  68
   0 -14 -10 92.0944 25.5963  40
   0  14 -10 86.4368 33.4573  21
   0  14  10 94.7636 36.6759  21
   0  14 -10 89.7139 33.9562  36
   0  14  10 107.912 37.8314  36
   0  14  10 67.3652 34.4434   7
   0  14 -10 85.3994 29.6141   7
   0  14  10 86.3880 37.6685  28
   0  14 -10 92.2241 33.1787  28
   0  14  10 70.4831 36.7408  61
   0 -14 -10 76.0089 27.0754  60
   0 -14 -10 99.6423 24.8061  32
   0 -14  10 73.0591 29.2736  68
   0  14 -11 371.569 36.9518  28
   0  14  11 351.040 41.0280  28
   0 -14 -11 318.205 28.6195  60
   0  14  11 245.646 39.4017  61
   0  14 -11 436.441 38.8373  21
   0  14  11 350.796 39.1899   7
   0  14 -11 361.998 34.6308   7
   0  14 -11 356.916 38.8135  36
   0  14  11 437.305 43.2978  36
   0 -14  11 357.578 33.9890  68
   0  14  11 368.870 40.8839  21
   0  14 -12 60.6240 24.0075  28
   0  14  12 82.2054 28.7565  28
   0  14  12 80.3593 27.8493  21
   0  14 -12 30.1740 21.6334  21
   0  14  12 78.6163 28.5507  36
   0  14 -12 71.2567 24.7829  36
   0 -14  12 53.6944 22.0789  68
   0  14  12 59.6990 26.4623   7
   0  14 -12 85.1809 22.6883   7
   0  14  12 30.9479 28.3076  61
   0  15   0-0.50831 22.3278  36
   0  15   0 1.03420 22.5488  28
   0  15   0 8.54842 20.2160   7
   0 -15   0-7.61831 18.4358   6
   0  15   0 5.48083 21.4053  21
   0  15   1 22.7186 21.9510  36
   0  15  -1 15.9182 22.2282  36
   0  15   1 27.8455 22.9451  28
   0  15  -1 29.5033 22.2801  28
   0 -15  -1 17.5274 18.4809   6
   0  15   1 13.8905 20.8106   7
   0  15  -1 12.5950 20.4915   7
   0 -15   1 25.7719 18.8010   6
   0  15  -1 7.31144 21.1305  21
   0  15   1 19.8016 21.1062  21
   0  15   2 39.7231 22.6725  36
   0  15  -2 45.9824 22.0734  36
   0  15   2 62.7835 23.2357  28
   0  15  -2 45.3114 22.9485  28
   0  15  -2 46.1603 20.0310   7
   0 -15   2 43.9060 19.1226   6
   0  15   2 53.2372 21.1481   7
   0  15  -2 48.2917 21.9540  21
   0  15   2 43.7465 22.1233  21
   0  15   3 2.77003 20.6145  36
   0  15  -3-6.57619 20.3698  36
   0  15   3 7.24163 19.3553  21
   0  15  -3 7.28972 19.3740  21
   0  15  -3 6.34788 19.8301  28
   0  15   3-6.66428 20.2788  28
   0  15   4 326.503 28.7516  28
   1   0   0 3.00263 16.7500   9
  -1   0   0 398.958 23.9388   9
  -1   0   1 28885.2 340.977   9
   1   0   1 31446.3 344.554   9
   1   0  -2 47298.4 518.683  12
   1   0   2 47051.5 521.757  10
  -1   0   2 48772.1 526.029   9
   1   0  -3 89378.4 878.951  45
   1   0  -3 79194.5 881.515  47
   1   0  -3 92681.7 898.220  12
  -1   0  -3 83008.5 897.434  10
  -1   0   3 77971.6 897.819   9
  -1   0   3 80229.4 892.481  12
   1   0   4 77.7059 8.99205  46
  -1   0  -4 139.439 20.3749  48
   1   0  -4 101.917 19.1997  47
   1   0   4 84.0966 19.6138  11
   1   0  -4 96.0567 22.7375  12
  -1   0  -4 100.735 18.7995  10
   1   0   5 31881.1 342.909  46
  -1   0   5 32751.3 390.992  49
  -1   0  -5 32335.1 369.637  48
  -1   0  -5 32504.7 380.141  10
  -1   0   6 6200.40 87.8314  45
   1   0  -6 6161.41 97.5284  47
  -1   0  -6 6008.51 97.9150  48
  -1   0   6 6291.45 119.863  49
  -1   0  -6 6009.56 106.222  10
  -1   0   7 206007. 2026.71  45
  -1   0  -7 194144. 2053.24  47
  -1   0  -7 181761. 2035.45  48
   1   0  -7 183011. 2038.27  48
   1   0  -7 204886. 2038.04  47
  -1   0   7 203770. 2071.69  49
   1   0   7 186501. 2042.50  49
  -1   0   7 184154. 2058.17  50
  -1   0  -7 213433. 2057.49  10
  -1   0  -8 36917.9 453.384  10
   1   0   8 43212.8 452.477  11
  -1   0   8 38267.3 431.259  45
  -1   0   8 37332.1 467.609  50
   1   0  -8 40049.4 446.507  48
  -1   0  -8 37138.7 441.071  48
   1   0   8 37456.6 450.425  49
  -1   0   8 35308.9 469.627  49
  -1   0  -8 36706.7 456.211  47
   1   0  -8 40396.7 442.821  47
  -1   0  -8 38922.6 466.399  53
   1   0  -9 22509.0 261.967  53
  -1   0  -9 20440.6 281.998  53
  -1   0   9 20361.7 298.399   3
   1   0   9 20433.8 298.760   3
   1   0   9 21412.8 265.999  11
   1   0  -9 20458.0 237.815  11
  -1   0   9 19185.5 289.296  50
   1   0  -9 20989.1 262.978  47
   1   0   9 19271.0 272.432  49
  -1   0  -9 21598.9 266.276  48
  -1   0   9 19651.4 293.956  49
  -1   0  -9 20581.2 279.560  47
   1   0  -9 20880.6 265.098  48
   1   0   9 19470.5 296.794   4
  -1   0   9 19824.4 298.263   4
   1   0 -10 22516.7 265.421  53
  -1   0 -10 19471.2 284.960  53
  -1   0  10 19619.0 304.101   3
   1   0  10 20049.4 307.205   3
   1   0 -10 20573.5 240.706  11
   1   0  10 23143.6 270.766  11
  -1   0  10 20192.4 302.464  50
  -1   0 -10 19554.1 266.123  48
  -1   0 -10 20269.6 285.222  47
  -1   0  10 19621.5 303.674  49
   1   0  10 20433.3 284.160  49
   1   0 -10 19797.7 266.557  48
   1   0 -10 20909.5 267.681  47
  -1   0  10 19554.8 305.369   4
   1   0  10 19984.3 308.623   4
   1   0 -11 25410.8 317.908  53
  -1   0 -11 24615.8 345.829  53
  -1   0  11 24366.4 369.254   3
   1   0  11 24065.3 369.725   3
   1   0 -11 25584.8 297.079  11
   1   0  11 27281.2 324.629  11
  -1   0  11 24385.6 363.909  50
  -1   0 -11 23735.3 323.791  48
   1   0  11 26844.3 351.198  49
   1   0 -11 28179.8 331.572  48
  -1   0  11 25944.6 373.800  49
   1   0 -11 27501.3 330.348  47
  -1   0  11 23358.5 367.647   4
   1   0  11 24289.0 372.138   4
  -1   0  12 12125.8 211.734  56
   1   0 -12 13044.6 187.711  53
   1   0 -12 13812.3 197.086  55
  -1   0 -12 10818.9 193.747  55
  -1   0 -12 12117.4 209.413  53
   1   0  12 11615.2 231.166   3
  -1   0  12 11326.7 229.198   3
   1   0 -12 11288.6 161.163  11
  -1   0 -12 13144.5 197.616  48
  -1   0  12 12750.6 236.697  49
   1   0 -12 12560.1 191.413  48
   1   0  12 12446.8 216.202  49
   1   0 -12 13042.1 194.919  47
  -1   0  12 12653.8 232.159  50
  -1   0  12 11246.3 230.607   4
   1   0  12 11607.2 232.942   4
   1   0  13 4168.95 138.949   4
  -1   0  13 4152.25 138.177   4
  -1   0  13 4456.12 118.526  51
  -1   0  13 4295.22 134.911  50
   1   0  13 4249.06 139.083  50
  -1   0  13 4177.94 136.876   3
   1   0  13 4062.75 136.625   3
  -1   0  13 4282.59 118.794  56
  -1   0 -13 4272.26 104.261  48
   1   0 -13 4489.64 103.439  48
  -1   0  13 4286.71 138.617  49
   1   0 -13 4794.30 108.345  47
   1   0  13 4566.95 125.252  49
   1   0 -13 4435.47 100.812  53
   1   0 -13 4204.50 100.917  55
  -1   0 -13 3892.22 114.630  53
  -1   0 -13 4335.34 111.796  55
  -1   0  14 41093.1 585.388   4
   1   0  14 39857.5 587.068   4
  -1   0  14 37713.7 530.956  51
   1   0  14 40292.9 576.563  50
  -1   0  14 42432.8 579.128  50
   1   0  14 40239.1 585.384   3
  -1   0  14 40762.6 581.255   3
  -1   0  14 40999.7 539.552  56
   1   0 -14 44558.7 520.505  47
  -1   0  14 44200.6 590.017  49
  -1   0 -14 40443.1 516.465  48
   1   0  14 39673.3 547.441  49
   1   0 -14 44324.0 516.607  48
  -1   0 -14 41107.7 525.208  55
   1   0 -14 41972.4 512.147  55
   1   0 -14 41300.8 503.124  53
  -1   0 -14 40402.1 541.902  53
   1   0  15 57393.5 782.746   4
  -1   0  15 56298.8 778.853   4
  -1   0  15 54699.4 721.699  51
   1   0  15 57329.6 774.237  50
  -1   0  15 59247.5 775.231  50
  -1   0  15 57089.6 725.734  56
  -1   0  15 55154.9 772.482   3
   1   0  15 57387.6 779.854   3
   1   0  15 59233.9 747.047  49
   1   0 -15 59842.9 701.586  47
   1   0 -15 60615.4 696.621  48
  -1   0 -15 60125.8 706.755  48
  -1   0  15 59899.9 778.906  49
  -1   0 -15 53206.8 719.061  53
   1   0 -15 61885.1 700.470  55
   1   0 -15 65345.1 701.413  53
  -1   0 -15 51790.3 698.874  55
   1   0 -16 12541.5 224.442  47
   1   0 -16 12844.1 221.680  48
  -1   0 -16 13529.4 230.181  48
   1   0  16 12846.5 262.219  49
  -1   0  16 12033.1 276.880  49
   1   0  16 12165.0 282.670   3
  -1   0  16 11894.7 275.740   3
  -1   0 -16 13952.6 263.672  69
  -1   0  16 12062.3 239.511  56
  -1   0  16 12159.6 280.418   4
   1   0  16 11810.9 282.745   4
  -1   0 -16 12280.7 232.782  55
   1   0 -16 14604.0 227.130  53
   1   0 -16 12801.0 224.222  55
  -1   0 -16 11843.9 239.973  53
  -1   0  16 11884.4 242.801  51
  -1   0  16 13936.6 288.244  50
   1   0  16 12180.2 280.948  50
  -1   0  17 5954.44 162.986  56
  -1   0 -17 6186.38 168.320  53
   1   0 -17 6511.33 153.540  55
  -1   0 -17 6147.32 157.712  55
   1   0 -17 6683.06 154.967  53
   1   0  17 6341.61 205.030  50
  -1   0  17 5989.70 196.344  50
  -1   0 -17 5877.96 131.055  25
  -1   0  17 6754.68 208.801  63
  -1   0 -17 6434.62 162.151  62
   1   0 -17 6295.69 152.723  47
  -1   0 -17 6538.04 155.666  48
   1   0 -17 6180.79 147.036  48
   1   0  17 6083.90 182.963  49
  -1   0  17 6304.49 201.738  49
   1   0 -17 6399.84 173.885  43
   1   0 -17 6533.97 179.814  40
   1   0 -17 6419.08 176.890   7
  -1   0 -17 6672.16 178.539   7
  -1   0  17 6217.83 204.168   3
   1   0  17 6240.81 203.856   3
  -1   0  17 6547.62 185.602  18
   1   0  17 6243.02 205.996   4
  -1   0  17 6408.45 208.552   4
   1   0 -17 6387.26 173.369  69
  -1   0 -17 6446.72 179.621  69
  -1   0 -17 6330.10 176.227  66
   1   0 -17 6113.00 174.477  32
  -1   0  17 6189.50 223.846  59
  -1   0  18 17520.5 324.660  56
  -1   0 -18 16187.7 318.017  53
   1   0 -18 18372.0 303.416  53
  -1   0 -18 18088.5 317.206  55
   1   0 -18 19168.3 307.864  55
   1   0  18 18502.5 386.173  50
  -1   0  18 19462.6 384.056  50
  -1   0 -18 15182.9 266.705  25
  -1   0 -18 19654.1 313.946  48
   1   0  18 19093.5 360.210  49
  -1   0  18 18648.5 382.749  49
   1   0 -18 19041.9 345.374   7
  -1   0 -18 19553.1 348.911   7
  -1   0 -18 19627.8 328.483  43
  -1   0  18 15166.0 302.611  44
   1   0 -18 18674.3 338.646  43
  -1   0 -18 18152.6 276.206  42
  -1   0 -18 20586.5 335.656  40
   1   0 -18 18312.2 340.510  40
  -1   0  18 17713.1 379.897   3
   1   0  18 18315.0 386.284   3
  -1   0 -18 19474.4 347.866  66
  -1   0 -18 21196.3 362.563  69
   1   0 -18 18854.2 336.441  69
   1   0  18 19562.8 353.282  63
  -1   0 -18 20055.2 327.774  62
  -1   0  18 20312.0 395.696  63
  -1   0  18 19145.1 419.320  59
   1   0 -18 21663.8 336.872  62
  -1   0  18 18047.0 384.845   4
   1   0  18 18250.3 388.156   4
   1   0 -18 19459.4 345.821  32
  -1   0 -18 19379.0 327.497  32
  -1   0  18 18471.3 354.729  18
   1   0  18 18922.5 341.057  18
  -1   0 -19 10293.5 227.159  55
   1   0 -19 10275.2 220.452  53
   1   0 -19 11541.0 227.333  55
  -1   0 -19 8591.36 228.754  53
   1   0  19 9864.85 287.804  50
  -1   0  19 10198.9 283.457  50
   1   0  19 11071.2 270.473  49
  -1   0  19 10600.6 287.171  49
   1   0 -19 11790.2 240.826  62
  -1   0  19 11155.0 323.793  59
   1   0 -19 10964.8 250.924  43
  -1   0 -19 10909.3 236.937  43
   1   0  19 10477.8 291.422   3
  -1   0  19 10655.1 289.575   3
  -1   0  19 10063.7 233.347  56
  -1   0 -19 9176.98 185.862  42
   1   0 -19 11260.6 255.175  40
  -1   0 -19 11561.4 244.007  40
  -1   0 -19 10429.7 252.926  69
  -1   0 -19 10374.1 247.815  66
   1   0 -19 11726.3 254.043  69
   1   0  19 11150.7 257.641  18
  -1   0  19 11081.1 269.686  18
  -1   0 -19 11143.9 240.057  32
   1   0 -19 10903.8 251.129  32
  -1   0 -19 11252.5 258.005   7
   1   0 -19 11055.1 257.687   7
  -1   0  19 11017.9 295.511   4
   1   0  19 10516.1 295.103   4
   1   0  19 11771.1 267.387  63
  -1   0  19 10986.4 292.931  63
  -1   0 -19 11331.4 236.550  62
  -1   0  20 216.810 115.872  59
  -1   0  20 120.763 53.5241  56
  -1   0 -20 205.694 63.4459  53
  -1   0 -20 165.107 53.4873  55
   1   0 -20 248.190 55.8806  53
   1   0 -20 277.006 54.6146  55
   1   0 -20 198.006 60.4379  62
  -1   0 -20 197.456 57.2746  62
  -1   0 -20 188.590 55.8262  48
   1   0 -20 137.911 48.5584  48
  -1   0 -20 139.119 53.8887  43
   1   0 -20 125.474 60.3565  43
  -1   0 -20 187.493 49.9435  42
   1   0  20 146.672 88.6576   3
   1   0  20 127.315 87.2544   4
  -1   0  20 187.039 83.3630   4
  -1   0  20 155.443 79.4745   3
   1   0 -20 131.124 60.5114  40
  -1   0 -20 175.639 52.4613  40
   1   0  20 169.408 61.5062  18
  -1   0  20 151.037 69.6219  18
  -1   0 -20 156.030 52.7483  32
   1   0 -20 183.388 62.1482  32
  -1   0 -20 153.532 61.5246  66
   1   0  20 175.730 74.5379  63
  -1   0  20 248.975 91.1876  63
   1   0 -20 235.829 64.7193  69
  -1   0 -20 191.823 70.5261  69
   1   0 -20 133.840 64.5521   7
  -1   0 -20 105.862 65.0696   7
   1   0  21 9328.08 288.254  50
  -1   0  21 7866.90 261.003  50
   1   0 -21 8930.18 240.474   7
  -1   0 -21 9017.64 240.757   7
  -1   0  21 9231.80 313.870  59
   1   0 -21 8412.06 214.267  62
   1   0 -21 8295.42 199.089  48
   1   0  21 8706.72 253.725  49
  -1   0 -21 9281.74 215.319  48
  -1   0  21 9170.86 279.946  49
  -1   0 -21 8802.87 218.837  43
   1   0 -21 8654.73 232.248  43
  -1   0 -21 7164.89 165.328  42
   1   0 -21 8865.28 235.662  40
  -1   0 -21 8335.09 216.701  40
  -1   0  21 8678.89 277.265   3
   1   0  21 8262.35 277.694   3
   1   0 -21 9568.50 237.462  69
  -1   0 -21 9125.93 245.296  69
  -1   0 -21 8879.63 236.259  66
   1   0  21 8483.76 282.694   4
  -1   0  21 8729.58 279.299   4
  -1   0 -21 9113.01 223.371  32
   1   0 -21 9045.77 236.819  32
   1   0 -21 7189.04 197.248  53
  -1   0 -21 9152.48 223.277  55
  -1   0 -21 8504.68 229.454  53
   1   0 -21 9191.58 215.707  55
   1   0  21 9055.11 246.371  18
  -1   0  21 8549.61 249.428  18
  -1   0  21 9559.97 287.775  63
  -1   0 -21 9559.21 223.562  62
   1   0  21 10162.4 260.348  63
   1   0 -22 18575.7 329.448  48
  -1   0 -22 19067.7 343.846  48
   1   0  22 18524.8 399.118  49
  -1   0  22 17976.3 423.446  49
   1   0 -22 18852.5 373.676   7
  -1   0 -22 19198.9 376.255   7
  -1   0 -22 18816.5 296.536  42
  -1   0 -22 17758.1 341.550  43
   1   0 -22 18463.3 367.685  43
   1   0 -22 18214.7 345.997  62
  -1   0  22 18639.3 457.611  59
  -1   0 -22 17876.8 345.193  40
   1   0 -22 18898.4 372.202  40
  -1   0 -22 19382.3 386.146  69
   1   0 -22 18737.9 365.966  69
  -1   0 -22 18130.5 363.730  66
  -1   0  22 20521.3 438.470  63
  -1   0 -22 18894.4 350.754  62
   1   0  22 19705.3 392.516  63
   1   0  22 19023.6 436.535  50
  -1   0  22 19173.3 424.498  50
  -1   0 -22 17929.6 344.357  55
   1   0 -22 18621.4 339.249  55
  -1   0 -22 18621.2 348.453  32
   1   0 -22 18632.2 370.060  32
   1   0  22 18870.2 381.813  18
  -1   0  22 18199.6 393.119  18
   1   0  23 5195.12 218.843  51
  -1   0  23 4784.86 213.070  50
   1   0  23 5299.15 230.877  50
   1   0 -23 5093.18 185.940   7
  -1   0 -23 5213.18 184.422   7
   1   0 -23 5445.36 174.057  62
  -1   0  23 5420.43 256.972  59
   1   0  23 5283.13 238.991  59
   1   0  23 5017.63 203.551  49
  -1   0  23 5224.69 225.230  49
   1   0 -23 5453.31 165.631  48
  -1   0 -23 5256.69 165.506  48
   1   0 -23 5373.21 183.816  43
  -1   0 -23 4689.95 131.193  42
  -1   0 -23 4932.43 166.397  43
  -1   0 -23 5354.59 173.275  40
   1   0 -23 5463.75 185.936  40
  -1   0  23 5045.66 224.028   3
   1   0  23 4953.12 224.007   3
  -1   0 -23 5117.01 190.524  69
  -1   0 -23 4876.01 179.191  66
   1   0 -23 5294.16 184.928  69
  -1   0  23 5059.66 225.906   4
   1   0  23 5124.33 227.828   4
  -1   0 -23 5116.96 169.020  32
   1   0 -23 5343.44 184.496  32
   1   0 -23 4717.85 158.695  55
   1   0 -23 4775.40 163.247  53
  -1   0 -23 5272.33 188.629  53
  -1   0 -23 5167.41 169.551  55
  -1   0  23 6164.09 238.989  63
  -1   0 -23 5258.69 170.709  62
   1   0  23 5871.39 208.603  63
   1   0  23 5125.23 191.715  18
  -1   0  23 5155.51 200.561  18
  -1   0 -24 24703.3 461.216  53
   1   0 -24 24748.5 437.754  53
   1   0  24 27337.3 546.541  50
   1   0  24 25846.7 519.171  51
  -1   0  24 24448.0 506.559  50
  -1   0 -24 27201.1 473.141   7
   1   0 -24 27288.7 475.190   7
  -1   0  24 28947.7 589.718  59
   1   0  24 29144.4 565.136  59
  -1   0  24 25970.4 527.834  49
   1   0 -24 26896.1 426.747  48
   1   0  24 25280.8 497.282  49
  -1   0 -24 23327.7 415.000  48
   1   0 -24 27899.9 469.825  43
  -1   0 -24 27408.8 442.630  43
  -1   0 -24 20540.5 358.469  42
  -1   0 -24 27457.8 445.525  40
   1   0 -24 27470.3 470.945  40
   1   0 -24 25560.4 457.948  69
  -1   0 -24 25935.2 456.770  66
  -1   0 -24 27056.7 482.109  69
  -1   0  24 25714.2 491.479  18
   1   0  24 26228.5 484.773  18
  -1   0 -24 26130.0 437.932  32
   1   0 -24 26563.8 466.232  32
  -1   0  24 25618.1 538.539  13
   1   0  24 26560.2 553.669   4
  -1   0  24 26664.3 544.346   4
   1   0  24 27158.6 552.131   3
  -1   0  24 26814.1 541.607   3
  -1   0  24 28546.7 545.591  63
   1   0  24 28390.3 496.792  63
   1   0 -24 26487.4 438.232  62
  -1   0 -24 26295.6 441.806  62
   1   0  25 116.578 107.280  59
  -1   0  25 15.5782 112.235  59
  -1   0  25 90.1929 80.1600  50
   1   0  25 144.943 101.914  50
  -1   0 -25 75.3898 66.5293  53
   1   0  25 94.4211 80.7938  51
  -1   0  25 245.059 91.5422  13
   1   0 -25 127.170 55.7365  55
   1   0 -25 78.9972 58.5885  53
  -1   0 -25 90.1072 54.4799  55
   1   0  25 138.653 74.1410  49
  -1   0 -25 131.543 53.9377  48
   1   0 -25 174.318 54.0597  48
  -1   0  25 124.975 84.2727  49
   1   0 -25 120.928 61.2755  43
  -1   0 -25 74.4733 51.2260  43
  -1   0  25 186.564 86.4972   3
  -1   0  25 152.027 86.5615   4
   1   0  25 139.300 92.5963   4
   1   0  25 114.802 90.9440   3
  -1   0 -25 144.202 57.2906  62
   1   0 -25 71.7209 59.1236  62
  -1   0 -25 128.020 52.4948  40
   1   0 -25 153.825 63.2166  40
  -1   0 -25 118.064 69.3548  69
   1   0 -25 86.9371 59.8254  69
   1   0  25 143.871 66.0762  18
  -1   0  25 173.825 71.4372  18
   1   0 -25 162.880 66.5964   7
  -1   0 -25 119.592 66.3715   7
  -1   0 -25 138.192 52.8859  32
   1   0 -25 125.679 61.0056  32
  -1   0  25 107.650 87.0065  63
   1   0  25 118.363 74.9044  63
  -1   0 -25 101.237 62.2042  66
   1   0  26 98.8980 103.953  59
  -1   0 -26 78.2037 55.9269  55
   1   0 -26-9.36631 53.7528  55
   1   0 -26 111.419 56.3090  53
  -1   0 -26 30.9609 54.8195  53
  -1   0  26 95.5094 81.5365  50
   1   0  26 19.1041 79.8665  51
   1   0  26 79.4376 91.0382  50
  -1   0  26 44.2370 82.0576  13
  -1   0  26 55.0434 77.2973  49
   1   0 -26 51.0783 46.9165  48
   1   0  26 22.6866 67.5458  49
  -1   0 -26 8.69685 47.3746  43
   1   0 -26 1.75422 51.8160  43
  -1   0 -26-5.44461 56.2893   7
   1   0 -26-29.4639 58.7518   7
   1   0  26 18.8321 62.2995  18
  -1   0  26 39.4073 66.1016  18
   1   0 -26 15.9842 55.9582  40
  -1   0 -26 4.42382 44.9313  40
   1   0 -26 47.6299 60.8149  69
  -1   0 -26 1.98356 61.5213  69
   1   0 -26 28.2943 54.8478  32
  -1   0 -26 10.2710 45.5750  32
  -1   0  26 30.1975 77.7710   4
   1   0  26-17.0312 85.1767   4
  -1   0  26 27.1500 80.4512   3
   1   0  26-16.8419 87.0597   3
  -1   0 -26 14.9924 52.3381  66
  -1   0  26 45.1099 79.1829  63
   1   0  26 50.0801 66.7451  63
  -1   0  26 211.169 110.001  59
  -1   0 -26 31.0186 50.6904  62
   1   0 -26 9.15379 49.2066  62
  -1   0  27 1820.97 139.795  13
   1   0  27 1464.19 139.373  50
  -1   0  27 1405.53 121.302  50
   1   0  27 1451.85 134.806   3
  -1   0  27 1445.84 126.782   3
   1   0  27 1388.23 112.031  49
  -1   0  27 1461.52 126.861  49
   1   0 -27 1368.31 90.6925  48
   1   0 -27 1461.85 99.8310  43
  -1   0 -27 1558.59 99.0934  55
   1   0 -27 1482.09 97.3656  53
  -1   0 -27 1346.42 102.992  53
   1   0 -27 1482.83 93.4394  55
   1   0 -27 1472.14 99.8157  40
  -1   0  27 1538.39 114.196  18
   1   0  27 1622.93 115.822  18
   1   0 -27 1350.97 101.805  69
  -1   0 -27 1483.98 111.040  69
   1   0 -27 1556.34 103.199  32
  -1   0  27 1692.71 147.752  59
   1   0  27 1738.21 157.370  59
   1   0 -27 1431.91 92.7817  62
   1   0  27 1446.61 137.070   4
  -1   0  27 1545.77 131.282   4
   1   0  28 3362.34 177.034  50
   1   0 -28 3320.71 125.944  48
   1   0  28 3159.86 152.951  49
  -1   0  28 3453.24 170.071  49
  -1   0  28 4021.75 187.911   3
   1   0  28 3853.54 187.419   3
  -1   0 -28 3294.45 129.128  22
  -1   0  28 3848.64 198.543  59
   1   0 -28 3573.49 143.299  69
  -1   0  28 4025.72 189.186  13
  -1   0  28 3747.61 169.956  63
  -1   0  28 4060.26 189.009   4
   1   0  28 3943.22 188.475   4
   1   0 -28 3819.86 138.846  55
  -1   0 -28 3378.10 144.033  53
   1   0 -28 3573.46 138.785  53
  -1   0 -28 3809.31 140.499  55
  -1   0  29 777.587 98.1469  13
  -1   0 -29 517.282 70.9503  53
  -1   0 -29 597.034 64.2143  55
   1   0 -29 720.622 68.8340  55
   1   0 -29 684.836 69.1649  53
   1   0  29 660.372 98.8104  50
  -1   0  29 653.892 89.7898  49
   1   0  29 545.885 77.4244  49
   1   0 -29 574.470 66.9130  43
  -1   0 -29 602.422 59.5063  22
   1   0 -29 548.590 65.9187  40
   1   0 -29 724.058 68.7755  62
  -1   0  29 640.878 82.0093  63
  -1   0  29 612.617 76.8869  18
   1   0  29 633.196 77.6914  18
   1   0 -29 642.072 71.5463  69
  -1   0 -29 641.380 77.3190  69
  -1   0  29 631.439 103.082   8
   1   0  29 666.327 113.262  59
  -1   0  29 677.720 103.755  59
  -1   0  29 660.499 94.6397   3
   1   0  29 625.331 94.5507   3
   1   0 -29 575.188 67.9189  32
  -1   0  29 536.349 90.2692   4
   1   0  29 634.974 93.4855   4
  -1   0  30 618.562 84.0554   3
   1   0  30 671.463 90.2461   3
  -1   0  30 837.728 101.141  59
   1   0  30 755.591 106.375  59
  -1   0  30 844.434 100.252   8
   1   0 -30 722.056 64.5529  43
   1   0  30 752.092 92.8984  13
  -1   0  30 803.026 92.0657  13
   1   0 -30 678.130 66.0779  40
  -1   0  30 732.495 79.0563  18
   1   0  30 757.307 76.0916  18
  -1   0 -30 766.103 75.5344  69
   1   0 -30 791.798 70.2563  69
   1   0 -30 680.896 65.1142  32
  -1   0  30 750.313 79.0833  63
   1   0 -30 733.233 64.9514  62
  -1   0  30 633.071 84.8735   4
   1   0  30 610.586 88.0292   4
   1   0 -30 712.325 66.0684  53
   1   0 -30 831.792 67.1127  55
  -1   0  31 1321.20 94.8367   3
   1   0  31 1445.90 102.837   3
  -1   0  31 1501.63 106.300   8
  -1   0  31 1402.44 98.4362  13
   1   0  31 1510.11 103.156  13
   1   0 -31 1392.43 74.6960  43
  -1   0 -31 1258.56 76.8316  23
   1   0 -31 1384.90 75.1240  40
  -1   0  31 1298.15 101.458  59
   1   0  31 1420.81 112.549  59
  -1   0  31 1278.03 85.1958  18
   1   0  31 1361.72 83.8575  18
  -1   0 -31 1395.03 83.5154  69
   1   0 -31 1355.92 77.5778  69
   1   0 -31 1449.99 76.6283  55
   1   0  31 1485.08 103.504   4
  -1   0  31 1252.69 94.3090   4
  -1   0  31 1194.15 78.8092  63
   1   0 -31 1304.63 72.2207  62
   1   0 -31 1462.19 76.0664  32
  -1   0  32 1985.79 91.2456  18
   1   0  32 1817.86 78.4844  18
  -1   0 -32 1898.04 83.6265  69
   1   0 -32 1699.55 71.4594  69
   1   0 -32 2026.51 76.4031  32
   1   0  32 2295.58 115.583  59
  -1   0  32 1654.93 73.9980  63
  -1   0  32 2056.09 103.232   8
   1   0 -32 2035.79 76.8565  43
   1   0 -32 1849.44 74.6914  40
   1   0  33 28.5152 38.2081  36
  -1   0  33 5.40272 31.6674  36
  -1   0  33 5.68940 33.3754  18
   1   0  33 52.2369 44.7295  59
   1   0  33 18.4461 36.3018  21
  -1   0  33 6.98003 32.8611  21
  -1   0 -33 19.6941 29.8091  69
   1   0  33 7.81128 41.5641   8
  -1   0  33 2.72842 38.4750   8
  -1   1  33 1298.95 62.4464  36
   1  -1  33 1150.83 66.8805  59
  -1   1  33 1106.61 65.5574  59
  -1   1  33 1007.66 63.3186   8
   1  -1  33 1079.15 70.0089   8
  -1   1  33 1062.57 59.5420  18
  -1   1  33 1242.28 60.9421  21
   1   1 -33 973.988 47.4340  69
  -1  -1 -33 1024.86 51.1867  69
   1   1 -32 211.147 38.5073  40
  -1  -1 -32 172.709 40.0373  23
   1  -1  32 207.971 43.9224  18
  -1   1  32 267.109 51.3775  21
  -1  -1 -32 136.235 24.3773  35
  -1   1  32 303.545 52.7178  36
  -1   1  32 190.956 56.5415   8
   1   1 -32 199.314 37.9085  32
  -1   1  32 214.153 47.0801  18
   1   1 -32 219.213 41.7600  69
  -1  -1 -32 218.826 44.3064  69
   1  -1  32 265.330 63.1335  59
  -1   1  32 209.565 60.9773  59
   1   1 -32 203.886 36.3203  43
   1   1 -31 1244.82 71.4298  40
  -1   1  31 1450.25 104.164   8
  -1   1  31 1051.28 69.3731  63
  -1   1  31 1275.37 104.386  59
   1  -1  31 1369.26 107.147  59
   1   1 -31 1273.02 71.1909  32
   1  -1  31 1279.70 80.1590  18
  -1   1  31 1122.34 81.9649  18
  -1  -1 -31 1106.89 76.6744  69
   1   1 -31 1395.02 78.7283  69
  -1   1  31 1230.15 91.6186  13
   1  -1  31 1438.29 98.1486  13
   1   1 -31 1241.26 72.7801  55
   1   1 -31 1255.62 71.4859  43
   1  -1  30 383.650 94.2990  59
  -1  -1 -30 432.548 63.0076  53
   1   1 -30 485.283 57.5832  55
   1  -1  30 493.990 64.2717  63
   1   1 -30 524.808 56.3589  62
  -1   1  30 367.142 63.6590  63
  -1  -1 -30 504.262 67.4002  69
   1   1 -30 547.878 65.4035  69
   1   1 -30 511.610 58.8067  43
   1   1 -30 506.405 59.6220  40
  -1   1  30 585.482 90.7940   8
  -1   1  30 544.280 81.6139   4
   1  -1  30 492.349 81.3282   4
  -1   1  30 618.706 99.1359  59
  -1   1  30 452.841 80.1378   3
   1  -1  30 580.082 82.9200   3
   1  -1  30 706.839 89.6179  13
  -1   1  30 652.057 84.0897  13
   1  -1  30 545.978 67.4905  18
  -1   1  30 459.021 70.2064  18
   1   1 -30 557.629 60.3284  32
   1   1 -29 1206.88 84.5069  55
  -1  -1 -29 1094.47 88.3591  53
   1   1 -29 989.533 75.0689  53
   1  -1  29 1189.66 112.372  50
   1   1 -29 993.629 82.5901  69
  -1  -1 -29 980.917 85.3033  69
  -1   1  29 1096.84 104.367  49
  -1   1  29 1084.14 94.6975  18
   1  -1  29 1237.83 92.8906  18
   1   1 -29 1159.01 82.1167  43
   1   1 -29 1225.25 85.2583  40
   1  -1  29 1182.75 112.228   4
  -1   1  29 1227.43 111.512   4
  -1   1  29 1250.55 128.680  59
   1  -1  29 1126.11 120.021  59
  -1   1  29 1274.09 121.239   8
  -1   1  29 1241.06 111.962  13
   1   1 -29 1150.44 77.1359  62
   1  -1  29 1118.76 91.3574  63
  -1  -1 -29 1118.76 80.0655  62
  -1   1  29 1030.28 92.7937  63
  -1   1  29 1207.07 110.394   3
   1  -1  29 1193.90 114.178   3
   1   1 -29 1299.17 86.7369  32
  -1   1  28 4564.12 194.877  49
   1   1 -28 5113.61 150.054  48
   1  -1  28 4180.68 166.309  49
   1   1 -28 4683.70 165.211  69
  -1   1  28 4942.12 185.649  63
   1  -1  28 5133.92 184.254  63
   1   1 -28 5082.68 154.700  62
  -1  -1 -28 4843.20 157.639  62
   1  -1  28 5183.51 212.408   4
  -1   1  28 5092.82 206.358   4
   1  -1  28 5166.89 218.614  59
  -1   1  28 4872.65 207.531  13
   1   1 -28 4440.70 151.752  53
  -1  -1 -28 4444.47 166.134  53
   1   1 -28 4323.24 150.980  55
  -1   1  28 5124.05 206.618   3
   1  -1  28 5100.17 212.293   3
   1  -1  28 4982.53 206.274  50
   1  -1  27 1934.58 148.748  50
  -1  -1 -27 2112.73 126.770  69
   1   1 -27 1964.43 117.016  69
   1  -1  27 2163.36 129.363  49
  -1  -1 -27 1892.47 103.471  48
   1   1 -27 2284.90 104.177  48
  -1   1  27 2308.34 151.746  49
   1  -1  27 2089.59 126.650  18
  -1   1  27 2002.86 129.874  18
   1   1 -27 2357.66 121.025  43
   1   1 -27 2157.53 117.298  40
   1   1 -27 2273.83 124.720   7
   1  -1  27 2302.68 158.312   4
  -1   1  27 2308.50 152.962   4
  -1   1  27 2770.81 182.158  59
   1  -1  27 2247.50 163.651  59
  -1   1  27 2456.91 159.011  13
   1  -1  27 2314.42 158.421   3
  -1   1  27 2395.87 153.418   3
  -1  -1 -27 2132.81 123.654  53
   1   1 -27 2127.09 114.138  55
  -1  -1 -27 2141.18 108.216  55
   1   1 -27 1951.13 107.866  53
   1   1 -27 2157.46 117.246  32
   1   1 -26 12448.8 277.620  53
  -1  -1 -26 12088.6 270.887  55
  -1  -1 -26 13666.5 313.051  53
   1   1 -26 12757.6 282.320  55
   1  -1  26 12847.2 341.472  51
   1  -1  26 14823.5 382.037  50
  -1  -1 -26 12772.9 310.946  69
   1   1 -26 13881.9 309.455  69
  -1   1  26 14156.6 362.314  49
   1   1 -26 13078.4 268.064  48
  -1  -1 -26 11996.9 272.202  48
   1  -1  26 12061.0 314.458  49
  -1   1  26 13039.4 328.728  18
   1  -1  26 14081.3 326.087  18
   1   1 -26 13903.9 303.523  43
  -1  -1 -26 12798.5 274.537  43
   1   1 -26 14612.9 308.575  40
  -1  -1 -26 12724.2 276.380  40
   1   1 -26 13862.8 308.503   7
   1  -1  26 13491.2 369.031   4
  -1   1  26 13535.2 365.149   4
  -1   1  26 15650.3 415.164  59
   1  -1  26 15177.1 386.390  59
  -1   1  26 13474.2 362.306   3
   1  -1  26 13338.1 367.016   3
  -1   1  26 15030.5 383.586  13
   1  -1  26 14089.4 330.767  63
   1   1 -26 13556.5 282.474  62
  -1  -1 -26 12845.3 289.812  62
  -1   1  26 14185.5 349.891  63
   1   1 -26 13950.0 303.594  32
  -1  -1 -26 13772.6 283.287  32
  -1  -1 -25 8140.53 214.469  55
  -1  -1 -25 8531.85 240.961  53
   1   1 -25 8061.10 218.686  55
   1   1 -25 7337.96 208.262  53
   1  -1  25 7662.77 264.794  51
   1  -1  25 8323.48 290.365  50
  -1   1  25 7341.70 251.580  50
  -1  -1 -25 8165.87 244.625  69
   1   1 -25 7624.41 225.507  69
  -1  -1 -25 7718.98 219.458  66
   1  -1  25 7602.07 245.442  49
  -1  -1 -25 8064.68 215.919  48
  -1   1  25 8022.39 276.356  49
   1   1 -25 7291.17 190.937  48
   1  -1  25 8201.78 243.372  18
  -1   1  25 7541.36 244.641  18
   1   1 -25 8278.02 228.857  43
  -1  -1 -25 7889.63 209.673  43
   1   1 -25 8331.88 232.989  40
  -1  -1 -25 7625.21 207.729  40
   1   1 -25 8107.48 233.859   7
   1  -1  25 7974.19 283.771   4
  -1   1  25 7662.82 272.897   4
  -1   1  25 8804.27 319.573  59
   1  -1  25 8631.53 289.814  59
   1  -1  25 7524.86 276.019   3
  -1   1  25 7803.86 272.257   3
  -1   1  25 8311.66 288.152  13
  -1   1  25 7981.01 262.604  63
   1   1 -25 7973.61 210.743  62
  -1  -1 -25 7137.77 209.994  62
   1  -1  25 8507.38 256.069  63
  -1  -1 -25 7740.24 207.565  32
   1   1 -25 7945.52 228.134  32
  -1  -1 -24 18268.3 405.450  53
   1   1 -24 21671.5 402.351  53
   1  -1  24 20713.5 469.971  51
   1  -1  24 21720.0 497.648  50
  -1   1  24 22135.3 468.377  50
  -1  -1 -24 22846.4 445.650  69
  -1  -1 -24 23073.0 421.884  66
   1   1 -24 23954.1 433.033  69
   1  -1  24 22127.2 455.797  49
  -1  -1 -24 23012.7 408.762  48
   1   1 -24 22179.4 382.538  48
  -1   1  24 22686.3 495.213  49
  -1   1  24 22836.6 459.660  18
   1  -1  24 25299.8 462.515  18
  -1  -1 -24 24173.5 412.173  43
   1   1 -24 24420.5 436.228  43
  -1  -1 -24 22743.4 356.315  42
   1   1 -24 24124.3 435.899  40
  -1  -1 -24 25028.8 417.343  40
   1   1 -24 24473.2 444.161   7
   1  -1  24 24394.9 519.433   4
  -1   1  24 24182.9 507.193   4
   1  -1  24 25278.6 514.288  59
   1   1 -24 23800.0 404.168  62
  -1   1  24 26332.3 566.236  59
   1  -1  24 24104.0 513.397   3
  -1   1  24 23436.2 497.850   3
  -1   1  24 27686.4 547.214  13
  -1   1  24 23538.1 484.558  63
   1  -1  24 24099.1 460.953  63
  -1  -1 -24 23261.1 419.997  62
  -1  -1 -24 23276.6 407.590  32
   1   1 -24 25397.8 442.722  32
   1  -1  23 2846.90 181.973  50
   1  -1  23 2905.01 176.298  51
  -1   1  23 2937.08 167.335  50
   1   1 -23 3082.65 144.694  69
  -1  -1 -23 2915.33 150.211  69
  -1  -1 -23 2926.85 137.864  66
   1  -1  23 2593.63 150.080  49
   1   1 -23 2923.85 118.346  48
  -1   1  23 2605.47 166.977  49
  -1  -1 -23 3048.46 131.515  48
  -1   1  23 2791.67 154.389  18
   1  -1  23 2852.60 145.624  18
   1   1 -23 2720.42 136.297  43
  -1  -1 -23 2323.89 100.501  42
  -1  -1 -23 2745.02 126.145  43
   1   1 -23 2966.06 142.200  40
  -1  -1 -23 3005.01 130.514  40
  -1  -1 -23 2853.13 140.605   7
   1   1 -23 2761.87 142.038   7
  -1   1  23 2791.43 169.711   4
   1  -1  23 2705.85 173.143   4
  -1  -1 -23 3000.94 143.900  53
   1   1 -23 3071.18 132.008  53
  -1  -1 -23 2669.17 121.357  55
  -1  -1 -23 3094.03 131.343  32
   1   1 -23 2800.03 137.453  32
  -1   1  23 2981.12 207.684  59
   1   1 -23 2882.01 126.042  62
  -1  -1 -23 2734.45 131.216  62
  -1   1  23 3050.70 173.904  63
   1  -1  23 3376.88 165.134  63
   1  -1  23 2693.34 172.159   3
  -1   1  23 2509.77 162.570   3
  -1   1  22 16005.3 390.051  49
   1   1 -22 15117.7 289.642  48
  -1  -1 -22 15730.0 315.493  48
   1  -1  22 15542.8 360.227  49
  -1  -1 -22 16230.6 351.298  69
  -1  -1 -22 15704.3 330.810  66
   1   1 -22 16243.0 333.723  69
  -1  -1 -22 16545.2 276.839  42
   1   1 -22 16432.3 338.920  43
  -1  -1 -22 14845.2 307.982  43
   1   1 -22 15646.4 338.506   7
  -1  -1 -22 15386.9 333.874   7
   1   1 -22 16508.0 316.209  62
  -1   1  22 17602.9 451.613  59
   1   1 -22 15641.6 334.381  40
  -1  -1 -22 16156.3 317.712  40
  -1   1  22 14514.5 348.097  18
   1  -1  22 16004.2 344.609  18
  -1   1  22 14646.2 311.106  56
  -1   1  22 16732.0 408.206  58
   1  -1  22 16068.9 405.044  50
  -1   1  22 15887.3 380.007  50
   1  -1  22 16133.4 391.640  51
   1   1 -22 16881.0 320.189  55
  -1  -1 -22 15443.2 307.632  55
  -1   1  22 16814.6 390.728  63
   1  -1  22 17924.0 370.456  63
  -1  -1 -22 15057.9 316.489  62
  -1  -1 -22 15537.3 313.605  32
   1   1 -22 16323.0 339.105  32
  -1  -1 -21 14584.0 305.757  55
   1   1 -21 15674.2 309.691  53
   1   1 -21 17104.2 319.464  55
  -1  -1 -21 15273.7 331.391  53
   1  -1  21 16938.0 407.781  50
   1  -1  21 17266.5 402.770  51
   1  -1  21 17382.1 373.410  49
   1   1 -21 18646.3 309.610  48
  -1   1  21 18723.4 413.188  49
  -1  -1 -21 17924.3 334.154  48
  -1   1  21 18215.8 452.800  59
   1   1 -21 17629.6 323.575  62
  -1  -1 -21 17409.8 328.780  43
   1   1 -21 16934.0 344.013  43
  -1  -1 -21 15828.6 279.684  42
  -1  -1 -21 17600.4 354.754   7
   1   1 -21 18323.8 358.227   7
   1  -1  21 17373.5 415.213   3
  -1   1  21 16464.4 395.652   3
   1   1 -21 17411.3 350.883  40
  -1  -1 -21 18300.0 335.309  40
  -1   1  21 16901.9 401.212   4
   1  -1  21 16980.9 413.076   4
  -1   1  21 17723.5 376.565  18
   1  -1  21 17673.3 354.990  18
  -1  -1 -21 16419.6 351.837  69
  -1  -1 -21 17686.0 348.450  66
   1   1 -21 18889.1 357.965  69
  -1   1  21 18495.6 429.534  58
  -1   1  21 16475.4 330.496  56
   1   1 -21 18191.2 355.884  32
  -1  -1 -21 16978.5 327.806  32
   1  -1  21 19089.0 379.904  63
  -1  -1 -21 17872.0 340.176  62
  -1   1  21 18765.9 410.114  63
  -1   1  20 16399.2 399.756  58
  -1   1  20 14824.6 307.814  56
  -1  -1 -20 17404.4 306.854  55
   1   1 -20 16417.5 301.711  55
   1   1 -20 14995.7 293.480  53
  -1  -1 -20 14802.6 311.983  53
  -1  -1 -20 15893.4 336.216  69
   1   1 -20 16668.7 327.968  69
  -1  -1 -20 16871.3 333.907  66
  -1  -1 -20 15156.9 300.064  48
   1   1 -20 16680.3 289.208  48
   1   1 -20 16326.1 299.560  47
   1  -1  20 16533.9 335.695  18
  -1   1  20 16224.5 349.658  18
   1   1 -20 16768.3 330.215  43
  -1  -1 -20 17405.7 319.109  43
   1   1 -20 16876.6 333.055  40
  -1  -1 -20 14922.0 260.325  42
  -1  -1 -20 16306.1 311.213  40
  -1  -1 -20 16959.5 335.312   7
   1   1 -20 16316.6 331.864   7
  -1  -1 -20 15952.6 259.472  37
  -1   1  20 15936.0 378.627   4
   1  -1  20 16313.4 388.148   4
  -1  -1 -20 16021.4 309.372  32
   1   1 -20 16705.4 331.332  32
  -1  -1 -20 17257.0 323.083  62
  -1   1  20 18189.4 392.396  63
   1  -1  20 15780.4 337.653  63
  -1   1  20 16065.1 376.601   3
   1  -1  20 16138.0 384.075   3
  -1   1  20 15414.9 410.070  59
   1   1 -20 17616.2 313.781  62
  -1  -1 -19 17276.1 319.719  62
   1  -1  19 19799.1 358.571  63
  -1   1  19 19527.8 392.212  63
  -1   1  19 16845.9 324.244  56
  -1   1  19 17780.3 406.273  58
   1   1 -19 19172.2 319.824  55
  -1  -1 -19 15627.8 297.721  55
  -1  -1 -19 15497.4 314.935  53
   1   1 -19 13671.8 279.925  53
  -1   1  19 14957.3 349.726  50
  -1  -1 -19 17493.6 335.997  66
  -1  -1 -19 18777.8 355.426  69
   1   1 -19 19661.9 344.488  69
   1  -1  19 17577.0 355.779  49
   1   1 -19 16647.8 301.609  47
   1  -1  19 17959.6 342.755  18
  -1   1  19 17681.8 358.468  18
  -1  -1 -19 18121.1 322.853  43
   1   1 -19 17651.9 334.079  43
  -1  -1 -19 17348.6 318.522  40
  -1  -1 -19 17942.9 278.369  42
   1   1 -19 17366.2 337.250  40
   1   1 -19 17488.2 340.271   7
  -1  -1 -19 16124.6 329.712   7
  -1  -1 -19 15960.4 262.394  37
   1  -1  19 17449.3 391.448   3
  -1   1  19 16479.0 369.425   3
   1   1 -19 17954.3 360.633  28
  -1   1  19 17120.9 376.990   4
   1  -1  19 17580.1 396.422   4
   1   1 -19 19233.7 319.274  62
  -1   1  19 18636.0 428.506  59
   1   1 -19 18415.4 343.580  32
  -1  -1 -19 17224.8 316.664  32
  -1   1  18 3956.23 201.560  59
   1   1 -18 3859.94 125.443  55
   1   1 -18 3801.43 121.230  53
  -1  -1 -18 3801.42 125.480  55
  -1  -1 -18 3580.66 136.322  53
   1  -1  18 4461.21 186.966  50
  -1   1  18 3859.93 162.108  50
  -1  -1 -18 3906.08 134.845  62
  -1   1  18 4212.71 171.933  63
   1  -1  18 4312.36 153.172  63
  -1   1  18 4047.71 197.009  58
  -1   1  18 4405.48 146.444  56
   1  -1  18 3755.70 154.011  49
  -1  -1 -18 4086.80 135.488  48
  -1   1  18 3956.55 169.929  49
   1   1 -18 3893.08 126.105  47
  -1  -1 -18 4047.48 136.053  43
   1   1 -18 4155.12 146.830  43
  -1  -1 -18 4054.45 135.193  40
   1   1 -18 3989.91 146.042  40
  -1  -1 -18 3928.89 111.267  42
  -1  -1 -18 3939.19 148.085   7
   1   1 -18 4148.42 147.548   7
   1  -1  18 4045.39 145.650  18
  -1   1  18 3869.55 152.564  18
   1  -1  18 3923.00 177.317   4
  -1   1  18 3813.35 168.986   4
   1   1 -18 4069.29 145.636  69
  -1  -1 -18 4004.10 147.701  66
  -1  -1 -18 3992.34 148.916  69
  -1  -1 -18 3842.05 131.425  32
   1   1 -18 4176.29 147.992  32
  -1   1  18 3942.57 170.047   3
   1  -1  18 3932.81 176.539   3
   1   1 -18 3854.66 160.295  28
  -1   1  17 1927.02 98.9406  56
  -1  -1 -17 1915.48 94.9723  62
   1  -1  17 2128.50 108.467  63
  -1   1  17 2011.11 125.673  63
  -1  -1 -17 1800.93 99.8016   7
   1   1 -17 1908.83 103.911   7
  -1   1  17 2213.82 123.992  50
   1  -1  17 1946.95 130.154  50
  -1  -1 -17 2204.91 102.881  53
   1   1 -17 2035.50 89.1370  55
  -1  -1 -17 1971.59 87.1622  55
   1   1 -17 1799.10 82.4404  53
  -1   1  17 1802.59 104.517  18
   1  -1  17 1864.90 122.857   4
  -1   1  17 1918.19 119.350   4
  -1   1  17 1806.70 141.563  59
   1   1 -17 1940.29 111.006  28
  -1   1  17 1862.41 117.166   3
   1  -1  17 1742.33 118.561   3
   1   1 -17 1875.69 81.0488  48
  -1   1  17 1853.28 118.759  49
   1  -1  17 1930.75 109.634  49
  -1  -1 -17 1999.71 91.6593  48
  -1  -1 -17 2145.42 107.009  66
   1   1 -17 1957.47 100.894  69
  -1  -1 -17 1900.92 105.084  69
   1  -1  16 19963.0 380.254  50
  -1   1  16 18384.0 351.834  50
  -1   1  16 19298.5 366.913   4
   1  -1  16 19704.3 381.003   4
  -1   1  16 18301.5 392.163  59
  -1  -1 -16 20401.3 344.453  69
   1   1 -16 20392.8 333.552  69
  -1  -1 -16 19291.4 309.732  48
   1  -1  16 19943.1 346.805  49
   1   1 -16 19754.5 294.942  48
  -1   1  16 18605.4 357.985  49
   1   1 -16 20784.0 312.401  47
  -1   1  16 18017.6 321.373  56
   1   1 -16 20518.5 305.477  55
   1   1 -16 17389.8 287.959  53
  -1  -1 -16 21658.1 313.929  55
  -1  -1 -16 18845.8 318.307  53
   1   1 -16 19733.8 337.527   7
  -1  -1 -16 19126.8 332.495   7
  -1   1  16 18762.4 360.680   3
   1  -1  16 19499.9 376.913   3
  -1   1  15 993.149 84.3415   4
   1  -1  15 883.751 88.1682   4
   1   1 -15 1039.54 62.0190  47
  -1   1  15 1163.69 88.3168  49
   1  -1  15 953.405 73.4522  49
   1   1 -15 1023.87 56.4432  48
  -1  -1 -15 1096.62 63.4226  48
  -1   1  15 851.303 65.1504  56
  -1  -1 -15 934.143 57.5365  55
   1   1 -15 1026.63 59.4325  55
  -1  -1 -15 837.309 63.8147  53
   1   1 -15 937.734 57.0127  53
   1  -1  15 1037.54 92.4443  50
  -1   1  15 976.049 81.4432  50
  -1   1  15 964.026 81.7406   3
   1  -1  15 846.971 85.2148   3
  -1   1  14 208.139 55.3991  49
  -1  -1 -14 186.123 40.0357  48
   1  -1  14 185.402 49.4377  49
   1   1 -14 208.307 36.3152  48
   1   1 -14 225.791 40.5927  47
  -1   1  14 170.970 43.5808  56
   1   1 -14 234.935 38.1640  55
  -1  -1 -14 154.508 36.7966  55
  -1  -1 -14 198.517 44.1548  53
   1   1 -14 248.593 35.6415  53
   1  -1  14 155.994 60.3635   4
  -1   1  14 162.014 54.3085   4
  -1   1  14 185.632 55.1529   3
   1  -1  14 138.470 60.4302   3
  -1   1  14 237.208 57.9553  50
   1  -1  14 147.954 60.0427  50
   1  -1  13 12290.1 256.453   3
  -1   1  13 12434.0 244.810   3
   1  -1  13 11950.3 255.599   4
  -1   1  13 12172.1 246.124   4
   1   1 -13 12225.0 197.081  48
   1   1 -13 12747.2 207.962  47
  -1   1  13 11415.5 237.606  49
   1  -1  13 11966.1 226.255  49
  -1  -1 -13 13065.5 214.027  48
  -1   1  13 12393.9 223.803  56
   1   1 -13 12073.5 200.448  55
  -1  -1 -13 11327.7 213.460  53
  -1  -1 -13 14094.0 213.674  55
   1   1 -13 12141.8 194.448  53
   1  -1  13 13080.4 186.850  11
   1  -1  13 13841.0 263.395  50
  -1   1  13 12049.0 234.419  50
   1  -1  12 56207.1 725.879   3
  -1   1  12 58083.9 712.934   3
  -1   1  12 58324.6 688.578  56
  -1  -1 -12 53650.1 683.683  57
   1  -1  12 57290.9 723.800  50
  -1   1  12 57308.1 698.363  50
   1   1 -12 60436.2 658.438  48
   1  -1  12 57691.6 689.377  49
  -1  -1 -12 54926.3 666.174  48
   1   1 -12 58919.1 668.005  47
  -1   1  12 56273.5 711.005  49
  -1  -1 -12 54736.1 678.685  53
   1   1 -12 57108.9 657.653  55
  -1  -1 -12 55862.2 658.038  55
   1   1 -12 50005.1 636.865  53
  -1   1  12 56688.9 712.668   4
   1  -1  12 55644.9 726.920   4
   1  -1  12 62356.8 645.742  11
   1  -1  11 32413.5 465.871   3
  -1   1  11 33416.9 451.393   3
  -1  -1 -11 32653.9 436.720  57
  -1   1  11 36283.0 443.254  56
   1  -1  11 35002.2 470.774  50
  -1   1  11 32327.9 440.218  50
   1  -1  11 37127.7 443.864  49
  -1  -1 -11 32917.7 420.609  48
   1   1 -11 34388.1 421.439  47
   1   1 -11 36590.4 415.611  48
  -1   1  11 34357.0 455.597  49
  -1  -1 -11 31896.8 428.214  53
   1   1 -11 35166.8 413.772  55
   1   1 -11 37616.4 405.849  53
  -1   1  11 30353.3 359.041  45
   1  -1  11 35242.2 402.929  11
  -1   1  11 32677.4 450.918   4
   1  -1  11 32654.6 468.809   4
   1  -1  10 12662.1 230.964   4
  -1   1  10 12660.3 220.303   4
   1  -1  10 13318.4 228.706  50
  -1   1  10 12962.1 210.424  50
   1   1 -10 12464.2 188.369  48
   1  -1  10 12873.5 160.558  46
  -1  -1 -10 13682.0 201.101  48
   1  -1  10 12694.8 203.770  49
   1   1 -10 13837.5 199.257  47
  -1   1  10 12748.4 218.271  49
  -1  -1 -10 14670.0 208.321  53
   1   1 -10 15049.1 185.395  53
  -1   1  10 11826.7 144.688  45
   1  -1  10 13252.3 185.771  11
   1  -1  10 12773.6 229.710   3
  -1   1  10 12808.1 220.163   3
  -1   1   9 26011.9 336.812   4
   1  -1   9 24884.1 351.686   4
   1  -1   9 26346.6 350.191  50
  -1   1   9 24406.9 323.645  50
  -1  -1  -9 22749.3 313.909  53
   1   1  -9 26754.0 295.689  53
   1   1  -9 22429.6 260.276  11
   1  -1   9 25549.2 306.229  11
  -1  -1  -9 24677.9 314.079  48
   1  -1   9 24824.8 277.308  46
   1   1  -9 24839.0 314.514  47
   1   1  -9 24428.0 307.564  48
  -1   1   9 25934.9 338.552  49
   1  -1   9 25474.5 321.241  49
   1  -1   9 25056.0 350.205   3
  -1   1   9 25776.6 335.148   3
   1  -1   8 3563.24 82.8173  49
  -1  -1  -8 3400.12 80.5852  48
   1   1  -8 3534.29 79.4312  48
   1  -1   8 3920.38 60.4433  46
   1   1  -8 3559.21 83.8033  47
  -1   1   8 3540.64 91.4104  49
  -1  -1  -8 3414.46 82.8592  53
   1  -1   8 3709.76 98.4087  50
  -1   1   8 3692.07 86.0746  50
   1   1  -8 3490.50 46.3048  11
  -1  -1  -8 3248.58 78.8189  11
   1  -1   7 19398.7 213.820  46
  -1  -1  -7 18543.0 246.727  11
  -1  -1  -7 18714.5 251.625  10
   1   1  -7 17827.8 199.143  11
   1  -1   7 20581.2 268.776  50
  -1  -1  -7 19288.9 247.966  48
   1  -1   7 20177.6 243.070  49
   1   1  -7 20036.9 250.770  47
  -1   1   7 19805.1 258.934  49
   1  -1   6 38051.5 392.344  46
  -1  -1  -6 33463.1 426.910  10
  -1  -1  -6 32423.5 420.374  11
  -1  -1  -6 38335.0 427.534  48
   1   1  -6 37539.9 429.118  47
  -1   1   6 35975.2 430.498  49
   1  -1   5 136361. 1404.73  46
  -1  -1  -5 126458. 1432.15  11
  -1   1   5 146874. 1435.51  12
  -1  -1  -5 127003. 1437.02  10
   1   1  -5 136980. 1447.49  12
  -1  -1  -5 135292. 1436.56  48
   1   1  -5 140399. 1440.31  47
   1  -1   4 394512. 4084.37  46
  -1  -1  -4 378550. 4108.07  11
   1   1  -4 368783. 4119.92  12
  -1  -1  -4 410582. 4117.81  10
  -1  -1  -4 391447. 4111.13  48
   1   1  -4 398658. 4115.26  47
   1  -1   3 264995. 2573.96  46
   1   1  -3 261705. 2592.20  45
  -1  -1  -3 227614. 2595.48  10
  -1  -1  -3 224454. 2588.46  11
  -1   1   3 256003. 2576.04  12
   1  -1   3 235684. 2578.13  10
   1   1  -3 258496. 2598.75  47
  -1  -1  -3 228448. 2591.97  48
   1   1  -2 43082.8 444.059  45
   1  -1   2 36708.8 428.849  46
  -1  -1  -2 40927.6 451.465  10
   1  -1   2 39963.4 436.592  10
   1  -1   2 37993.2 435.254   9
   1   1  -2 44068.0 456.147  12
   1   1  -2 37999.7 444.739   9
  -1  -1  -2 40793.9 431.007   1
   1   1  -1 48086.7 511.804   9
   1  -1   1 44040.2 497.773   9
  -1   1   1 47977.1 506.907   9
   1   1  -1 44976.8 493.021  11
  -1  -1  -1 41546.0 488.965   1
   1  -1   0 17.4131 15.3427   9
   1   1   0 63.5274 19.1717   9
   1   1   0 31.1401 14.0804  11
  -1  -1   0 18.1424 11.4563   1
   1  -1   0 37.4494 12.4001   1
   1   1   1 45171.5 517.236  10
   1   1   1 47656.6 510.304  11
  -1   1  -1 46131.0 499.617  47
   1  -1  -1 48390.7 500.983   1
  -1  -1   2 39277.0 433.757   9
   1  -1  -2 40092.6 418.041   1
  -1  -1   3 239714. 2615.74   9
   1  -1  -3 247236. 2599.16  48
  -1   1  -3 246259. 2606.53  47
  -1  -1   4 392970. 4052.02   9
   1  -1  -4 400883. 4033.09  48
  -1   1  -4 393722. 4040.74  47
   1  -1  -4 400159. 4013.33  47
  -1  -1   5 140067. 1513.18  49
   1  -1  -5 138151. 1479.56  48
  -1   1  -5 138864. 1489.68  47
   1  -1  -5 139289. 1463.00  47
  -1  -1   6 34966.1 435.117   9
   1   1   6 40960.6 429.573  11
  -1   1  -6 38640.8 426.741  10
  -1  -1   6 37159.5 449.807  50
  -1   1  -6 36567.8 428.230  47
  -1   1  -6 32010.3 402.636  48
   1  -1  -6 38780.7 403.902  47
  -1  -1   6 37046.7 451.832  49
   1  -1  -6 39085.4 419.265  48
  -1   1  -7 19447.3 251.412  10
   1   1   7 19896.2 249.856  11
  -1   1  -7 17801.2 233.152  48
  -1   1  -7 19154.8 255.254  47
   1  -1  -7 21496.1 248.496  48
  -1  -1   7 20255.4 280.311  49
   1  -1  -7 20197.4 233.884  47
  -1  -1   7 21530.9 284.032  50
  -1   1  -8 3362.95 77.2283  10
   1   1   8 3732.72 78.4706  11
   1  -1  -8 3475.67 79.9776  53
  -1   1  -8 2960.81 87.6398  53
   1  -1  -8 3969.00 70.4532  47
  -1   1  -8 3440.71 67.8610  48
  -1  -1   8 3674.77 100.937  49
   1  -1  -8 3755.20 77.2258  48
  -1   1  -8 3652.77 84.6079  47
   1   1   8 3910.38 87.0097  49
  -1  -1   8 3688.09 101.869  50
  -1  -1   9 24671.4 352.519  50
  -1  -1   9 24090.2 329.248  51
   1   1   9 25142.2 328.058  49
   1  -1  -9 23374.2 308.310  48
  -1   1  -9 26058.0 304.142  48
  -1  -1   9 25773.3 355.793  49
  -1   1  -9 25282.1 328.163  47
   1  -1  -9 25578.7 303.014  47
   1   1   9 24993.5 342.775   4
  -1  -1   9 24676.9 356.088   4
  -1   1  -9 27915.6 324.655  10
   1   1   9 25444.0 315.223  11
  -1  -1   9 24716.8 354.712   3
   1   1   9 25061.1 341.835   3
   1  -1  -9 24713.0 310.816  53
  -1   1  -9 24825.4 339.404  53
  -1  -1  10 13449.9 233.264  50
  -1  -1  10 12587.3 209.524  51
   1  -1 -10 13593.9 186.316  47
  -1   1 -10 13401.6 207.898  47
  -1   1 -10 13415.0 185.400  48
   1   1  10 13848.7 210.744  49
   1  -1 -10 13309.8 193.466  48
  -1  -1  10 12009.4 225.243  49
   1   1  10 12838.9 223.464   4
  -1  -1  10 12628.0 234.144   4
  -1   1 -10 13262.2 200.034  10
   1   1  10 13405.1 225.151   3
  -1  -1  10 12585.1 232.339   3
  -1   1 -10 13693.0 221.077  53
   1  -1 -10 14468.0 196.699  53
  -1  -1  11 33335.0 443.280  51
  -1  -1  11 34019.0 471.378  50
  -1   1 -11 35193.1 439.519  47
   1   1  11 35279.4 443.799  49
  -1   1 -11 32302.0 404.989  48
   1  -1 -11 35632.1 420.116  48
   1  -1 -11 33899.4 409.897  47
  -1  -1  11 34258.1 470.371  49
   1   1  11 32325.2 457.070   4
  -1  -1  11 32918.3 471.408   4
   1  -1 -11 34333.1 395.173  11
  -1   1 -11 34696.5 426.532  10
   1   1  11 32676.5 456.340   3
  -1  -1  11 33046.3 469.279   3
   1  -1 -11 38894.4 420.461  53
  -1   1 -11 33695.5 437.212  55
  -1   1 -11 30729.4 437.235  53
   1  -1 -12 68171.2 675.505  53
  -1   1 -12 55692.8 689.694  55
  -1   1 -12 50555.4 688.435  53
  -1  -1  12 55892.3 699.378  51
  -1  -1  12 56749.7 731.848  50
  -1   1 -12 62841.4 672.016  48
   1   1  12 55554.1 695.012  49
   1  -1 -12 61743.4 668.864  47
  -1   1 -12 60847.4 697.216  47
  -1  -1  12 55141.2 726.860  49
   1  -1 -12 59072.4 672.227  48
  -1  -1  12 55535.0 692.083  56
   1  -1 -12 58526.8 647.204  11
  -1  -1  12 56223.9 735.821   3
   1   1  12 54505.5 719.999   3
   1   1  12 55801.9 724.568   4
  -1  -1  12 54597.6 734.937   4
  -1   1 -13 11986.5 217.013  55
  -1   1 -13 12376.8 227.069  53
   1  -1 -13 12994.5 199.199  53
   1  -1 -13 13349.5 202.873  55
  -1  -1  13 12178.4 219.190  56
  -1   1 -13 12489.1 220.436  47
   1  -1 -13 12868.7 198.741  47
  -1   1 -13 12843.1 199.250  48
   1  -1 -13 11718.1 198.279  48
   1   1  13 12836.4 229.736  49
  -1  -1  13 12613.7 251.495  49
  -1  -1  13 12486.7 252.040  50
  -1  -1  13 12046.6 226.672  51
   1   1  13 12333.2 244.922   3
  -1  -1  13 12345.7 252.850   3
  -1  -1  13 12136.5 253.960   4
   1   1  13 12177.0 245.661   4
  -1  -1  14 184.791 41.6610  56
   1   1  14 190.416 49.0171  49
  -1  -1  14 223.196 57.4819  49
   1  -1 -14 173.310 36.3776  48
  -1   1 -14 242.853 33.6020  48
  -1   1 -14 194.207 43.0520  47
  -1  -1  14 124.342 56.9414  50
  -1  -1  14 194.730 51.2947  51
   1   1  14 178.946 54.8916   3
  -1  -1  14 137.036 56.0362   4
   1   1  14 198.315 54.8625   4
  -1  -1  14 213.522 58.9586   3
   1  -1 -14 197.625 37.3311  53
  -1   1 -14 202.630 44.3402  53
   1  -1 -14 220.275 35.2596  55
  -1   1 -14 140.076 40.6261  55
   1  -1 -15 1085.15 58.0204  55
  -1   1 -15 865.582 61.8122  55
  -1   1 -15 823.607 66.4876  53
   1  -1 -15 996.813 57.5955  53
  -1  -1  15 965.579 75.7989  51
  -1  -1  15 1005.47 90.7772  50
   1   1  15 886.449 80.6532  50
  -1  -1  15 912.876 62.1845  56
  -1   1 -15 864.837 65.3100  47
  -1  -1  15 959.285 84.2351  49
   1  -1 -15 985.837 57.9017  48
   1   1  15 913.086 74.2807  49
  -1   1 -15 1291.09 60.8673  48
   1   1  15 865.544 82.5163   3
  -1  -1  15 946.148 86.9193   3
   1   1  15 870.340 84.7287   4
  -1  -1  15 929.509 87.7757   4
   1   1  16 19294.1 362.902  50
  -1  -1  16 19062.7 336.687  51
  -1  -1  16 19298.9 373.373  50
   1   1  16 20353.8 346.646  49
   1  -1 -16 20186.2 305.998  48
  -1   1 -16 20975.8 299.586  48
  -1  -1  16 19399.4 368.130  49
  -1  -1  16 21344.7 381.194  63
  -1   1 -16 19359.0 335.178   7
   1  -1 -16 19317.7 336.905   7
  -1  -1  16 19110.2 374.558   3
   1   1  16 19613.9 367.748   3
  -1  -1  16 19302.4 378.196   4
   1   1  16 18997.4 366.850   4
   1  -1 -16 19942.6 321.790  62
  -1   1 -16 21828.0 348.993  69
  -1   1 -16 19370.4 338.901  66
  -1  -1  16 18147.8 318.392  56
   1  -1 -16 20849.2 305.790  55
   1  -1 -16 21104.5 305.173  53
  -1   1 -16 18298.3 314.548  55
  -1   1 -16 17763.0 323.233  53
  -1  -1  17 2536.93 152.238  59
   1  -1 -17 2185.88 96.4704  62
  -1  -1  17 1694.83 86.6113  56
  -1   1 -17 1849.92 97.4008  53
  -1   1 -17 1921.27 90.9383  55
   1  -1 -17 1766.23 83.2259  53
   1  -1 -17 1873.76 82.7106  55
  -1  -1  17 1663.92 120.950  50
  -1  -1  17 1845.22 105.541  51
   1   1  17 2098.28 123.438  50
  -1   1 -17 1640.15 72.7162  25
  -1  -1  17 2247.91 127.368  63
  -1  -1  17 1682.32 115.184  49
  -1   1 -17 2187.73 85.1781  48
   1  -1 -17 1922.19 86.4212  48
   1   1  17 1896.27 108.656  49
   1  -1 -17 2012.70 102.449  43
  -1   1 -17 1931.08 102.311   7
   1  -1 -17 1990.25 103.231   7
   1  -1 -17 1854.52 98.2508  40
  -1  -1  17 1975.22 107.892  18
  -1  -1  17 2061.21 128.386   4
   1   1  17 1879.62 122.431   4
   1  -1 -17 2087.43 100.753  69
  -1   1 -17 2019.62 102.399  69
  -1   1 -17 1948.57 106.532  66
   1  -1 -17 1970.36 101.418  32
  -1  -1  17 1874.21 122.614   3
   1   1  17 1865.91 121.598   3
  -1   1 -17 1928.28 113.096  28
  -1  -1  18 4243.53 195.030  59
   1  -1 -18 4475.13 140.094  62
  -1  -1  18 3878.37 131.257  56
   1  -1 -18 3736.65 117.411  53
  -1   1 -18 3388.32 125.734  55
   1  -1 -18 3648.03 120.918  55
  -1   1 -18 3905.91 141.488  53
  -1  -1  18 4088.27 176.008  50
   1   1  18 3998.13 170.268  50
  -1   1 -18 3794.12 107.803  25
  -1   1 -18 4092.82 128.162  62
  -1  -1  18 4126.40 174.831  63
   1   1  18 4305.85 153.390  63
  -1  -1  18 4249.58 174.785  49
  -1   1 -18 3797.74 118.784  48
   1   1  18 3837.55 151.934  49
  -1   1 -18 4189.96 134.916  43
   1  -1 -18 3945.09 145.476  43
   1  -1 -18 3813.14 145.525   7
  -1   1 -18 4362.73 150.112   7
  -1   1 -18 4099.37 137.446  40
   1  -1 -18 4001.74 144.921  40
  -1  -1  18 4138.37 153.512  18
   1   1  18 3861.67 142.215  18
   1   1  18 3816.18 171.002   4
  -1  -1  18 4096.11 176.418   4
   1  -1 -18 3722.78 137.725  69
  -1   1 -18 3868.38 145.026  66
  -1   1 -18 4157.51 148.931  69
  -1   1 -18 4046.55 136.559  32
   1  -1 -18 3983.71 144.970  32
   1   1  18 3949.37 170.868   3
  -1  -1  18 3979.69 173.616   3
  -1   1 -18 4061.95 159.505  28
   1  -1 -19 18453.9 322.290  62
  -1  -1  19 18411.5 409.362  59
  -1  -1  19 16306.2 309.644  56
   1  -1 -19 17409.5 302.049  53
  -1   1 -19 18116.1 335.744  53
   1  -1 -19 21034.2 314.673  55
  -1   1 -19 16752.4 316.899  55
   1   1  19 15996.9 368.984  50
  -1  -1  19 17309.4 381.264  50
   1  -1 -19 18285.6 307.499  48
   1   1  19 18199.0 361.092  49
  -1   1 -19 17858.5 297.044  48
  -1  -1  19 16707.2 375.908  49
  -1   1 -19 16933.8 315.600  32
   1  -1 -19 18135.7 339.528  32
   1  -1 -19 17212.6 324.172  69
  -1   1 -19 18183.5 345.215  66
  -1   1 -19 18099.0 345.612  69
  -1  -1  19 13860.4 289.072  44
  -1   1 -19 17305.4 314.556  43
   1  -1 -19 16806.7 329.820  43
  -1   1 -19 18053.5 322.301  40
  -1   1 -19 15565.6 254.877  42
   1  -1 -19 17818.5 336.976  40
   1  -1 -19 17305.1 338.379   7
  -1   1 -19 17529.8 338.182   7
  -1  -1  19 17999.8 356.647  18
   1   1  19 17426.6 339.582  18
   1   1  19 16834.7 377.635   3
  -1  -1  19 17358.2 388.818   3
  -1   1 -19 17958.5 361.120  28
   1   1  19 19119.0 350.559  63
  -1   1 -19 17646.3 308.388  62
  -1  -1  19 20398.8 407.256  63
   1   1  19 16564.5 379.594   4
  -1  -1  19 17589.8 392.643   4
  -1   1 -19 14916.8 260.916  25
  -1   1 -20 16086.3 328.666   7
   1  -1 -20 17132.3 338.193   7
  -1   1 -20 14457.5 301.669  55
  -1   1 -20 15841.8 325.672  53
   1  -1 -20 16299.6 295.718  55
   1  -1 -20 14310.5 284.714  53
   1  -1 -20 16475.7 295.843  48
  -1   1 -20 15259.0 302.869  43
   1  -1 -20 16656.6 331.712  43
  -1   1 -20 16237.0 258.655  42
   1  -1 -20 17160.5 338.429  40
  -1   1 -20 16975.9 316.848  40
  -1  -1  20 15533.8 381.172   3
   1   1  20 15888.4 379.819   3
  -1  -1  20 16761.2 350.637  18
   1   1  20 16330.9 334.679  18
  -1   1 -20 16545.6 333.589  66
  -1   1 -20 17043.6 339.008  69
   1  -1 -20 17514.2 332.773  69
   1  -1 -20 16926.2 335.210  32
  -1   1 -20 16090.2 310.156  32
  -1  -1  20 16071.0 388.343   4
   1   1  20 16005.0 383.798   4
   1  -1 -20 16631.1 314.237  62
  -1  -1  20 17628.6 413.695  59
  -1   1 -20 16219.8 301.165  62
   1   1  20 17571.8 343.050  63
  -1  -1  20 18219.8 398.559  63
  -1  -1  21 16576.0 393.924  50
   1   1  21 17377.3 401.636  50
  -1   1 -21 18456.3 358.913   7
   1  -1 -21 17899.6 359.769   7
  -1   1 -21 14058.8 310.551  55
  -1   1 -21 15639.4 336.872  53
   1  -1 -21 16048.8 313.361  53
   1  -1 -21 16897.9 308.077  55
   1   1  21 15930.9 366.969  49
  -1  -1  21 17113.5 398.633  49
  -1   1 -21 16903.6 305.804  48
   1  -1 -21 18381.0 320.630  48
   1  -1 -21 17150.1 345.976  43
  -1   1 -21 18375.7 334.898  43
  -1   1 -21 19169.4 342.751  40
   1  -1 -21 17557.3 349.232  40
  -1  -1  21 17916.3 413.406   3
   1   1  21 17073.2 402.439   3
   1   1  21 17742.0 361.046  18
  -1  -1  21 17209.2 367.029  18
  -1   1 -21 17987.8 353.731  66
  -1   1 -21 17496.7 356.270  69
   1  -1 -21 19513.3 355.269  69
  -1   1 -21 18081.8 334.165  32
   1  -1 -21 16973.4 346.073  32
  -1  -1  21 17631.1 412.202   4
   1   1  21 17187.9 406.673   4
   1  -1 -21 17800.9 333.873  62
  -1  -1  21 18639.3 433.652  59
   1  -1 -21 15859.1 290.312  65
   1   1  21 19039.4 368.723  63
  -1   1 -21 17600.7 320.904  62
  -1  -1  21 18886.9 417.270  63
   1  -1 -22 15130.7 300.931  48
  -1  -1  22 16736.0 396.334  49
   1   1  22 15521.2 363.106  49
  -1   1 -22 15532.1 293.932  48
  -1   1 -22 16105.6 341.157   7
   1  -1 -22 15668.3 337.877   7
  -1   1 -22 15762.1 314.544  43
   1  -1 -22 15051.6 328.939  43
  -1   1 -22 13873.1 310.643  55
   1  -1 -22 16564.2 310.736  55
   1  -1 -22 16978.1 345.297  40
  -1   1 -22 15511.1 316.433  40
   1   1  22 15988.0 347.942  18
  -1  -1  22 16646.3 364.411  18
  -1   1 -22 16563.1 350.418  69
   1  -1 -22 16646.9 338.284  69
  -1   1 -22 16516.5 339.609  66
   1  -1 -22 15860.7 336.530  32
  -1   1 -22 16418.2 321.008  32
  -1  -1  22 15967.9 392.084  50
   1   1  22 16283.8 394.017  50
  -1  -1  22 16000.1 411.385  59
   1   1  22 17545.6 420.515  59
   1  -1 -22 15296.7 276.248  65
   1  -1 -22 16139.2 318.530  62
   1   1  22 16928.4 352.794  63
  -1  -1  22 16948.7 404.363  63
  -1   1 -22 16314.8 311.264  62
  -1  -1  23 3148.55 179.887  50
   1   1  23 2853.03 175.243  50
   1  -1 -23 2832.09 139.020   7
  -1   1 -23 2910.86 142.644   7
  -1   1 -23 2743.25 136.006  53
   1  -1 -23 2911.98 130.518  53
   1  -1 -23 2666.82 120.213  48
   1   1  23 2874.27 159.458  49
  -1  -1  23 2960.17 172.419  49
   1  -1 -23 2831.09 139.522  43
  -1   1 -23 2786.30 125.084  43
  -1   1 -23 2922.56 128.033  40
   1  -1 -23 2846.80 138.947  40
   1   1  23 2924.14 179.521   3
  -1  -1  23 2657.71 170.139   3
   1   1  23 2655.54 142.873  18
  -1  -1  23 2859.24 151.617  18
  -1   1 -23 2691.48 135.248  66
  -1   1 -23 3212.68 152.801  69
   1  -1 -23 3052.02 142.182  69
  -1   1 -23 2858.14 126.491  32
   1  -1 -23 2884.28 138.995  32
   1   1  23 3320.34 197.338  59
  -1  -1  23 3000.57 195.479  59
  -1  -1  23 2810.45 173.416   4
   1   1  23 2757.25 176.059   4
   1  -1 -23 2973.72 134.707  62
  -1   1 -23 2890.70 124.136  62
  -1  -1  23 3138.12 178.434  63
   1  -1 -23 3206.89 113.070  65
  -1  -1  24 27256.5 535.092  13
  -1  -1  24 23491.9 494.098  50
   1   1  24 22480.5 496.151  50
   1   1  24 21862.8 463.198  51
  -1   1 -24 24275.1 439.770   7
   1  -1 -24 19918.6 390.603  53
  -1   1 -24 22106.6 429.699  53
  -1  -1  24 23470.8 491.123  49
   1  -1 -24 26183.7 418.202  48
   1   1  24 23362.9 469.888  49
  -1   1 -24 22811.5 400.738  43
   1  -1 -24 24215.9 432.203  43
  -1   1 -24 21817.7 398.999  40
   1  -1 -24 23624.8 430.586  40
  -1  -1  24 23721.5 506.815   3
   1   1  24 22472.0 502.026   3
  -1  -1  24 23755.9 458.612  18
   1   1  24 24128.8 456.316  18
  -1   1 -24 22159.8 433.593  69
   1  -1 -24 23085.7 424.073  69
  -1   1 -24 23061.9 426.741  66
  -1   1 -24 22586.9 401.584  32
   1  -1 -24 23984.6 434.894  32
   1   1  24 25683.0 531.650  59
  -1  -1  24 24276.3 523.829  59
   1   1  24 24112.5 517.676   4
  -1  -1  24 24047.9 513.654   4
  -1  -1  24 24226.0 500.583  63
  -1   1 -24 21948.5 390.957  62
   1  -1 -24 22146.2 406.160  62
  -1  -1  25 7594.20 271.775  13
   1   1  25 7593.35 254.452  51
  -1  -1  25 8343.59 274.285  50
   1   1  25 8428.46 283.227  50
[truncated: 2,910,246 more chars]
